# Supplementary material for: Utilizing Multiple Behavioral Endpoints to Identify Negative Control Chemicals in a Larval Zebrafish Behavior Assay
Source: Toxics. 2025 Aug 29;13(9):727. doi: 10.3390/toxics13090727 (PMC12474258; doi:10.3390/toxics13090727)
Supplement: Supplementary file 1 [file toxics-13-00727-s001.zip]

Archive with 8 entries (8 files):
- Supplemental Legends.docx
- Suppl Figure 1 Fluoxetine Graphs.png
- Suppl Figure 2 BMC plots.png
- Suppl Table 1 Formulas.png
- Suppl Table 2 Dev Tox Assessments.xlsx
- Suppl Table 3 ANOVA results.png
- Suppl Table 4 Post Hoc Analysis.jpg
- Suppl Table 5 Beh Neurotox Data.xlsx
