# Supplementary material for: Utilizing Multiple Behavioral Endpoints to Identify Negative Control Chemicals in a Larval Zebrafish Behavior Assay
Source: Toxics. 2025 Aug 29;13(9):727. doi: 10.3390/toxics13090727 (PMC12474258; doi:10.3390/toxics13090727)
Supplement: Supplementary file 1 [file toxics-13-00727-s001.zip › Suppl Table 2 Dev Tox Assessments.xlsx]

## Sheet: Definitions
Column	Column Heading	Definition
A	Row	Horizontal row on the 96 well plate where the larva is located
B	Column	Vertical column on the 96 well plate where the larva is located
C	Plate Number	96-well plate identification number assigned by our laboratory
D	CAS Number	Unique identification number assigned by the Chemical Abstracts Service (CAS) for each chemical
E	Chemical	Name of chemical
F	Concentration (µM)	Concentration of chemical in well with larva
G	Status	Normal (no malformations present), Abnormal (few mild malformations), Severely abnormal (multiple severe malformations and unlikely to survive), Not hatched (larva remained enclosed in chorion), Dead (no heartbeat observed), Technical Error (procedural error, data not used)

## Sheet: Final Table
Row	Column	Plate Number	CAS Number	Chemical	Concentration (µM)	Status
A	1	DNT-298	67-68-5	Vehicle Control (0.4% DMSO)	0.4%	Normal
A	2	DNT-298	14611-52-0	Selegiline hydrochloride	100	Normal
A	3	DNT-298	14611-52-0	Selegiline hydrochloride	100	Normal
A	4	DNT-298	14611-52-0	Selegiline hydrochloride	100	Normal
A	5	DNT-298	14611-52-0	Selegiline hydrochloride	100	Normal
A	6	DNT-298	67-68-5	Vehicle Control (0.4% DMSO)	0.4%	Normal
A	7	DNT-298	54910-89-3	Fluoxetine	40	Dead
A	8	DNT-298	73590-58-6	Omeprazole	100	Not hatched
A	9	DNT-298	73590-58-6	Omeprazole	100	Abnormal
A	10	DNT-298	73590-58-6	Omeprazole	100	Severely abnormal
A	11	DNT-298	73590-58-6	Omeprazole	100	Not hatched
A	12	DNT-298	54910-89-3	Fluoxetine	40	Dead
B	1	DNT-298	67-68-5	Vehicle Control (0.4% DMSO)	0.4%	Normal
B	2	DNT-298	14611-52-0	Selegiline hydrochloride	30	Normal
B	3	DNT-298	14611-52-0	Selegiline hydrochloride	30	Normal
B	4	DNT-298	14611-52-0	Selegiline hydrochloride	30	Normal
B	5	DNT-298	14611-52-0	Selegiline hydrochloride	30	Normal
B	6	DNT-298	67-68-5	Vehicle Control (0.4% DMSO)	0.4%	Normal
B	7	DNT-298	67-68-5	Vehicle Control (0.4% DMSO)	0.4%	Normal
B	8	DNT-298	73590-58-6	Omeprazole	30	Normal
B	9	DNT-298	73590-58-6	Omeprazole	30	Normal
B	10	DNT-298	73590-58-6	Omeprazole	30	Normal
B	11	DNT-298	73590-58-6	Omeprazole	30	Normal
B	12	DNT-298	67-68-5	Vehicle Control (0.4% DMSO)	0.4%	Normal
C	1	DNT-298	67-68-5	Vehicle Control (0.4% DMSO)	0.4%	Normal
C	2	DNT-298	14611-52-0	Selegiline hydrochloride	10	Normal
C	3	DNT-298	14611-52-0	Selegiline hydrochloride	10	Normal
C	4	DNT-298	14611-52-0	Selegiline hydrochloride	10	Normal
C	5	DNT-298	14611-52-0	Selegiline hydrochloride	10	Normal
C	6	DNT-298	67-68-5	Vehicle Control (0.4% DMSO)	0.4%	Normal
C	7	DNT-298	67-68-5	Vehicle Control (0.4% DMSO)	0.4%	Normal
C	8	DNT-298	73590-58-6	Omeprazole	10	Normal
C	9	DNT-298	73590-58-6	Omeprazole	10	Normal
C	10	DNT-298	73590-58-6	Omeprazole	10	Normal
C	11	DNT-298	73590-58-6	Omeprazole	10	Normal
C	12	DNT-298	67-68-5	Vehicle Control (0.4% DMSO)	0.4%	Normal
D	1	DNT-298	67-68-5	Vehicle Control (0.4% DMSO)	0.4%	Normal
D	2	DNT-298	14611-52-0	Selegiline hydrochloride	3	Normal
D	3	DNT-298	14611-52-0	Selegiline hydrochloride	3	Normal
D	4	DNT-298	14611-52-0	Selegiline hydrochloride	3	Normal
D	5	DNT-298	14611-52-0	Selegiline hydrochloride	3	Normal
D	6	DNT-298	67-68-5	Vehicle Control (0.4% DMSO)	0.4%	Normal
D	7	DNT-298	67-68-5	Vehicle Control (0.4% DMSO)	0.4%	Normal
D	8	DNT-298	73590-58-6	Omeprazole	3	Normal
D	9	DNT-298	73590-58-6	Omeprazole	3	Normal
D	10	DNT-298	73590-58-6	Omeprazole	3	Normal
D	11	DNT-298	73590-58-6	Omeprazole	3	Normal
D	12	DNT-298	67-68-5	Vehicle Control (0.4% DMSO)	0.4%	Normal
E	1	DNT-298	67-68-5	Vehicle Control (0.4% DMSO)	0.4%	Normal
E	2	DNT-298	14611-52-0	Selegiline hydrochloride	1	Normal
E	3	DNT-298	14611-52-0	Selegiline hydrochloride	1	Normal
E	4	DNT-298	14611-52-0	Selegiline hydrochloride	1	Normal
E	5	DNT-298	14611-52-0	Selegiline hydrochloride	1	Normal
E	6	DNT-298	67-68-5	Vehicle Control (0.4% DMSO)	0.4%	Normal
E	7	DNT-298	67-68-5	Vehicle Control (0.4% DMSO)	0.4%	Normal
E	8	DNT-298	73590-58-6	Omeprazole	1	Normal
E	9	DNT-298	73590-58-6	Omeprazole	1	Normal
E	10	DNT-298	73590-58-6	Omeprazole	1	Normal
E	11	DNT-298	73590-58-6	Omeprazole	1	Normal
E	12	DNT-298	67-68-5	Vehicle Control (0.4% DMSO)	0.4%	Normal
F	1	DNT-298	67-68-5	Vehicle Control (0.4% DMSO)	0.4%	Normal
F	2	DNT-298	14611-52-0	Selegiline hydrochloride	0.3	Normal
F	3	DNT-298	14611-52-0	Selegiline hydrochloride	0.3	Normal
F	4	DNT-298	14611-52-0	Selegiline hydrochloride	0.3	Normal
F	5	DNT-298	14611-52-0	Selegiline hydrochloride	0.3	Normal
F	6	DNT-298	67-68-5	Vehicle Control (0.4% DMSO)	0.4%	Normal
F	7	DNT-298	67-68-5	Vehicle Control (0.4% DMSO)	0.4%	Abnormal
F	8	DNT-298	73590-58-6	Omeprazole	0.3	Normal
F	9	DNT-298	73590-58-6	Omeprazole	0.3	Normal
F	10	DNT-298	73590-58-6	Omeprazole	0.3	Normal
F	11	DNT-298	73590-58-6	Omeprazole	0.3	Normal
F	12	DNT-298	67-68-5	Vehicle Control (0.4% DMSO)	0.4%	Normal
G	1	DNT-298	67-68-5	Vehicle Control (0.4% DMSO)	0.4%	Normal
G	2	DNT-298	14611-52-0	Selegiline hydrochloride	0.1	Normal
G	3	DNT-298	14611-52-0	Selegiline hydrochloride	0.1	Normal
G	4	DNT-298	14611-52-0	Selegiline hydrochloride	0.1	Abnormal
G	5	DNT-298	14611-52-0	Selegiline hydrochloride	0.1	Normal
G	6	DNT-298	67-68-5	Vehicle Control (0.4% DMSO)	0.4%	Normal
G	7	DNT-298	67-68-5	Vehicle Control (0.4% DMSO)	0.4%	Normal
G	8	DNT-298	73590-58-6	Omeprazole	0.1	Normal
G	9	DNT-298	73590-58-6	Omeprazole	0.1	Normal
G	10	DNT-298	73590-58-6	Omeprazole	0.1	Normal
G	11	DNT-298	73590-58-6	Omeprazole	0.1	Normal
G	12	DNT-298	67-68-5	Vehicle Control (0.4% DMSO)	0.4%	Normal
H	1	DNT-298	67-68-5	Vehicle Control (0.4% DMSO)	0.4%	Normal
H	2	DNT-298	14611-52-0	Selegiline hydrochloride	0.03	Normal
H	3	DNT-298	14611-52-0	Selegiline hydrochloride	0.03	Normal
H	4	DNT-298	14611-52-0	Selegiline hydrochloride	0.03	Normal
H	5	DNT-298	14611-52-0	Selegiline hydrochloride	0.03	Abnormal
H	6	DNT-298	67-68-5	Vehicle Control (0.4% DMSO)	0.4%	Normal
H	7	DNT-298	67-68-5	Vehicle Control (0.4% DMSO)	0.4%	Normal
H	8	DNT-298	73590-58-6	Omeprazole	0.03	Normal
H	9	DNT-298	73590-58-6	Omeprazole	0.03	Normal
H	10	DNT-298	73590-58-6	Omeprazole	0.03	Normal
H	11	DNT-298	73590-58-6	Omeprazole	0.03	Normal
H	12	DNT-298	67-68-5	Vehicle Control (0.4% DMSO)	0.4%	Normal
A	1	DNT-299	67-68-5	Vehicle Control (0.4% DMSO)	0.4%	Normal
A	2	DNT-299	14611-52-0	Selegiline hydrochloride	100	Normal
A	3	DNT-299	14611-52-0	Selegiline hydrochloride	100	Normal
A	4	DNT-299	14611-52-0	Selegiline hydrochloride	100	Normal
A	5	DNT-299	14611-52-0	Selegiline hydrochloride	100	Normal
A	6	DNT-299	67-68-5	Vehicle Control (0.4% DMSO)	0.4%	Normal
A	7	DNT-299	54910-89-3	Fluoxetine	40	Dead
A	8	DNT-299	73590-58-6	Omeprazole	100	Not hatched
A	9	DNT-299	73590-58-6	Omeprazole	100	Abnormal
A	10	DNT-299	73590-58-6	Omeprazole	100	Not hatched
A	11	DNT-299	73590-58-6	Omeprazole	100	Normal
A	12	DNT-299	54910-89-3	Fluoxetine	40	Dead
B	1	DNT-299	67-68-5	Vehicle Control (0.4% DMSO)	0.4%	Normal
B	2	DNT-299	14611-52-0	Selegiline hydrochloride	30	Normal
B	3	DNT-299	14611-52-0	Selegiline hydrochloride	30	Normal
B	4	DNT-299	14611-52-0	Selegiline hydrochloride	30	Normal
B	5	DNT-299	14611-52-0	Selegiline hydrochloride	30	Normal
B	6	DNT-299	67-68-5	Vehicle Control (0.4% DMSO)	0.4%	Normal
B	7	DNT-299	67-68-5	Vehicle Control (0.4% DMSO)	0.4%	Normal
B	8	DNT-299	73590-58-6	Omeprazole	30	Normal
B	9	DNT-299	73590-58-6	Omeprazole	30	Normal
B	10	DNT-299	73590-58-6	Omeprazole	30	Normal
B	11	DNT-299	73590-58-6	Omeprazole	30	Normal
B	12	DNT-299	67-68-5	Vehicle Control (0.4% DMSO)	0.4%	Normal
C	1	DNT-299	67-68-5	Vehicle Control (0.4% DMSO)	0.4%	Normal
C	2	DNT-299	14611-52-0	Selegiline hydrochloride	10	Normal
C	3	DNT-299	14611-52-0	Selegiline hydrochloride	10	Normal
C	4	DNT-299	14611-52-0	Selegiline hydrochloride	10	Normal
C	5	DNT-299	14611-52-0	Selegiline hydrochloride	10	Normal
C	6	DNT-299	67-68-5	Vehicle Control (0.4% DMSO)	0.4%	Normal
C	7	DNT-299	67-68-5	Vehicle Control (0.4% DMSO)	0.4%	Normal
C	8	DNT-299	73590-58-6	Omeprazole	10	Normal
C	9	DNT-299	73590-58-6	Omeprazole	10	Normal
C	10	DNT-299	73590-58-6	Omeprazole	10	Normal
C	11	DNT-299	73590-58-6	Omeprazole	10	Normal
C	12	DNT-299	67-68-5	Vehicle Control (0.4% DMSO)	0.4%	Normal
D	1	DNT-299	67-68-5	Vehicle Control (0.4% DMSO)	0.4%	Abnormal
D	2	DNT-299	14611-52-0	Selegiline hydrochloride	3	Normal
D	3	DNT-299	14611-52-0	Selegiline hydrochloride	3	Normal
D	4	DNT-299	14611-52-0	Selegiline hydrochloride	3	Normal
D	5	DNT-299	14611-52-0	Selegiline hydrochloride	3	Normal
D	6	DNT-299	67-68-5	Vehicle Control (0.4% DMSO)	0.4%	Normal
D	7	DNT-299	67-68-5	Vehicle Control (0.4% DMSO)	0.4%	Normal
D	8	DNT-299	73590-58-6	Omeprazole	3	Normal
D	9	DNT-299	73590-58-6	Omeprazole	3	Normal
D	10	DNT-299	73590-58-6	Omeprazole	3	Normal
D	11	DNT-299	73590-58-6	Omeprazole	3	Normal
D	12	DNT-299	67-68-5	Vehicle Control (0.4% DMSO)	0.4%	Normal
E	1	DNT-299	67-68-5	Vehicle Control (0.4% DMSO)	0.4%	Normal
E	2	DNT-299	14611-52-0	Selegiline hydrochloride	1	Normal
E	3	DNT-299	14611-52-0	Selegiline hydrochloride	1	Normal
E	4	DNT-299	14611-52-0	Selegiline hydrochloride	1	Normal
E	5	DNT-299	14611-52-0	Selegiline hydrochloride	1	Normal
E	6	DNT-299	67-68-5	Vehicle Control (0.4% DMSO)	0.4%	Normal
E	7	DNT-299	67-68-5	Vehicle Control (0.4% DMSO)	0.4%	Normal
E	8	DNT-299	73590-58-6	Omeprazole	1	Normal
E	9	DNT-299	73590-58-6	Omeprazole	1	Normal
E	10	DNT-299	73590-58-6	Omeprazole	1	Normal
E	11	DNT-299	73590-58-6	Omeprazole	1	Normal
E	12	DNT-299	67-68-5	Vehicle Control (0.4% DMSO)	0.4%	Normal
F	1	DNT-299	67-68-5	Vehicle Control (0.4% DMSO)	0.4%	Normal
F	2	DNT-299	14611-52-0	Selegiline hydrochloride	0.3	Normal
F	3	DNT-299	14611-52-0	Selegiline hydrochloride	0.3	Normal
F	4	DNT-299	14611-52-0	Selegiline hydrochloride	0.3	Normal
F	5	DNT-299	14611-52-0	Selegiline hydrochloride	0.3	Abnormal
F	6	DNT-299	67-68-5	Vehicle Control (0.4% DMSO)	0.4%	Normal
F	7	DNT-299	67-68-5	Vehicle Control (0.4% DMSO)	0.4%	Normal
F	8	DNT-299	73590-58-6	Omeprazole	0.3	Normal
F	9	DNT-299	73590-58-6	Omeprazole	0.3	Normal
F	10	DNT-299	73590-58-6	Omeprazole	0.3	Normal
F	11	DNT-299	73590-58-6	Omeprazole	0.3	Normal
F	12	DNT-299	67-68-5	Vehicle Control (0.4% DMSO)	0.4%	Normal
G	1	DNT-299	67-68-5	Vehicle Control (0.4% DMSO)	0.4%	Normal
G	2	DNT-299	14611-52-0	Selegiline hydrochloride	0.1	Normal
G	3	DNT-299	14611-52-0	Selegiline hydrochloride	0.1	Normal
G	4	DNT-299	14611-52-0	Selegiline hydrochloride	0.1	Normal
G	5	DNT-299	14611-52-0	Selegiline hydrochloride	0.1	Normal
G	6	DNT-299	67-68-5	Vehicle Control (0.4% DMSO)	0.4%	Abnormal
G	7	DNT-299	67-68-5	Vehicle Control (0.4% DMSO)	0.4%	Normal
G	8	DNT-299	73590-58-6	Omeprazole	0.1	Normal
G	9	DNT-299	73590-58-6	Omeprazole	0.1	Normal
G	10	DNT-299	73590-58-6	Omeprazole	0.1	Normal
G	11	DNT-299	73590-58-6	Omeprazole	0.1	Normal
G	12	DNT-299	67-68-5	Vehicle Control (0.4% DMSO)	0.4%	Normal
H	1	DNT-299	67-68-5	Vehicle Control (0.4% DMSO)	0.4%	Normal
H	2	DNT-299	14611-52-0	Selegiline hydrochloride	0.03	Normal
H	3	DNT-299	14611-52-0	Selegiline hydrochloride	0.03	Normal
H	4	DNT-299	14611-52-0	Selegiline hydrochloride	0.03	Normal
H	5	DNT-299	14611-52-0	Selegiline hydrochloride	0.03	Normal
H	6	DNT-299	67-68-5	Vehicle Control (0.4% DMSO)	0.4%	Normal
H	7	DNT-299	67-68-5	Vehicle Control (0.4% DMSO)	0.4%	Normal
H	8	DNT-299	73590-58-6	Omeprazole	0.03	Normal
H	9	DNT-299	73590-58-6	Omeprazole	0.03	Normal
H	10	DNT-299	73590-58-6	Omeprazole	0.03	Normal
H	11	DNT-299	73590-58-6	Omeprazole	0.03	Normal
H	12	DNT-299	67-68-5	Vehicle Control (0.4% DMSO)	0.4%	Normal
A	1	DNT-302	67-68-5	Vehicle Control (0.4% DMSO)	0.4%	Normal
A	2	DNT-302	56-81-5	Glycerol	100	Normal
A	3	DNT-302	56-81-5	Glycerol	100	Normal
A	4	DNT-302	56-81-5	Glycerol	100	Normal
A	5	DNT-302	56-81-5	Glycerol	100	Normal
A	6	DNT-302	67-68-5	Vehicle Control (0.4% DMSO)	0.4%	Normal
A	7	DNT-302	54910-89-3	Fluoxetine	40	Dead
A	8	DNT-302	50-81-7	L-Ascorbic acid	100	Normal
A	9	DNT-302	50-81-7	L-Ascorbic acid	100	Normal
A	10	DNT-302	50-81-7	L-Ascorbic acid	100	Normal
A	11	DNT-302	50-81-7	L-Ascorbic acid	100	Normal
A	12	DNT-302	54910-89-3	Fluoxetine	40	Dead
B	1	DNT-302	67-68-5	Vehicle Control (0.4% DMSO)	0.4%	Normal
B	2	DNT-302	56-81-5	Glycerol	30	Normal
B	3	DNT-302	56-81-5	Glycerol	30	Normal
B	4	DNT-302	56-81-5	Glycerol	30	Normal
B	5	DNT-302	56-81-5	Glycerol	30	Normal
B	6	DNT-302	67-68-5	Vehicle Control (0.4% DMSO)	0.4%	Normal
B	7	DNT-302	67-68-5	Vehicle Control (0.4% DMSO)	0.4%	Normal
B	8	DNT-302	50-81-7	L-Ascorbic acid	30	Normal
B	9	DNT-302	50-81-7	L-Ascorbic acid	30	Normal
B	10	DNT-302	50-81-7	L-Ascorbic acid	30	Normal
B	11	DNT-302	50-81-7	L-Ascorbic acid	30	Dead
B	12	DNT-302	67-68-5	Vehicle Control (0.4% DMSO)	0.4%	Normal
C	1	DNT-302	67-68-5	Vehicle Control (0.4% DMSO)	0.4%	Normal
C	2	DNT-302	56-81-5	Glycerol	10	Normal
C	3	DNT-302	56-81-5	Glycerol	10	Normal
C	4	DNT-302	56-81-5	Glycerol	10	Normal
C	5	DNT-302	56-81-5	Glycerol	10	Normal
C	6	DNT-302	67-68-5	Vehicle Control (0.4% DMSO)	0.4%	Normal
C	7	DNT-302	67-68-5	Vehicle Control (0.4% DMSO)	0.4%	Normal
C	8	DNT-302	50-81-7	L-Ascorbic acid	10	Normal
C	9	DNT-302	50-81-7	L-Ascorbic acid	10	Normal
C	10	DNT-302	50-81-7	L-Ascorbic acid	10	Normal
C	11	DNT-302	50-81-7	L-Ascorbic acid	10	Normal
C	12	DNT-302	67-68-5	Vehicle Control (0.4% DMSO)	0.4%	Normal
D	1	DNT-302	67-68-5	Vehicle Control (0.4% DMSO)	0.4%	Normal
D	2	DNT-302	56-81-5	Glycerol	3	Normal
D	3	DNT-302	56-81-5	Glycerol	3	Normal
D	4	DNT-302	56-81-5	Glycerol	3	Normal
D	5	DNT-302	56-81-5	Glycerol	3	Normal
D	6	DNT-302	67-68-5	Vehicle Control (0.4% DMSO)	0.4%	Normal
D	7	DNT-302	67-68-5	Vehicle Control (0.4% DMSO)	0.4%	Dead
D	8	DNT-302	50-81-7	L-Ascorbic acid	3	Normal
D	9	DNT-302	50-81-7	L-Ascorbic acid	3	Normal
D	10	DNT-302	50-81-7	L-Ascorbic acid	3	Normal
D	11	DNT-302	50-81-7	L-Ascorbic acid	3	Normal
D	12	DNT-302	67-68-5	Vehicle Control (0.4% DMSO)	0.4%	Dead
E	1	DNT-302	67-68-5	Vehicle Control (0.4% DMSO)	0.4%	Normal
E	2	DNT-302	56-81-5	Glycerol	1	Normal
E	3	DNT-302	56-81-5	Glycerol	1	Normal
E	4	DNT-302	56-81-5	Glycerol	1	Normal
E	5	DNT-302	56-81-5	Glycerol	1	Normal
E	6	DNT-302	67-68-5	Vehicle Control (0.4% DMSO)	0.4%	Normal
E	7	DNT-302	67-68-5	Vehicle Control (0.4% DMSO)	0.4%	Normal
E	8	DNT-302	50-81-7	L-Ascorbic acid	1	Normal
E	9	DNT-302	50-81-7	L-Ascorbic acid	1	Normal
E	10	DNT-302	50-81-7	L-Ascorbic acid	1	Normal
E	11	DNT-302	50-81-7	L-Ascorbic acid	1	Normal
E	12	DNT-302	67-68-5	Vehicle Control (0.4% DMSO)	0.4%	Normal
F	1	DNT-302	67-68-5	Vehicle Control (0.4% DMSO)	0.4%	Normal
F	2	DNT-302	56-81-5	Glycerol	0.3	Normal
F	3	DNT-302	56-81-5	Glycerol	0.3	Normal
F	4	DNT-302	56-81-5	Glycerol	0.3	Normal
F	5	DNT-302	56-81-5	Glycerol	0.3	Normal
F	6	DNT-302	67-68-5	Vehicle Control (0.4% DMSO)	0.4%	Normal
F	7	DNT-302	67-68-5	Vehicle Control (0.4% DMSO)	0.4%	Normal
F	8	DNT-302	50-81-7	L-Ascorbic acid	0.3	Normal
F	9	DNT-302	50-81-7	L-Ascorbic acid	0.3	Normal
F	10	DNT-302	50-81-7	L-Ascorbic acid	0.3	Normal
F	11	DNT-302	50-81-7	L-Ascorbic acid	0.3	Normal
F	12	DNT-302	67-68-5	Vehicle Control (0.4% DMSO)	0.4%	Normal
G	1	DNT-302	67-68-5	Vehicle Control (0.4% DMSO)	0.4%	Normal
G	2	DNT-302	56-81-5	Glycerol	0.1	Normal
G	3	DNT-302	56-81-5	Glycerol	0.1	Normal
G	4	DNT-302	56-81-5	Glycerol	0.1	Normal
G	5	DNT-302	56-81-5	Glycerol	0.1	Normal
G	6	DNT-302	67-68-5	Vehicle Control (0.4% DMSO)	0.4%	Normal
G	7	DNT-302	67-68-5	Vehicle Control (0.4% DMSO)	0.4%	Normal
G	8	DNT-302	50-81-7	L-Ascorbic acid	0.1	Normal
G	9	DNT-302	50-81-7	L-Ascorbic acid	0.1	Normal
G	10	DNT-302	50-81-7	L-Ascorbic acid	0.1	Normal
G	11	DNT-302	50-81-7	L-Ascorbic acid	0.1	Normal
G	12	DNT-302	67-68-5	Vehicle Control (0.4% DMSO)	0.4%	Normal
H	1	DNT-302	67-68-5	Vehicle Control (0.4% DMSO)	0.4%	Normal
H	2	DNT-302	56-81-5	Glycerol	0.03	Normal
H	3	DNT-302	56-81-5	Glycerol	0.03	Normal
H	4	DNT-302	56-81-5	Glycerol	0.03	Normal
H	5	DNT-302	56-81-5	Glycerol	0.03	Normal
H	6	DNT-302	67-68-5	Vehicle Control (0.4% DMSO)	0.4%	Normal
H	7	DNT-302	67-68-5	Vehicle Control (0.4% DMSO)	0.4%	Normal
H	8	DNT-302	50-81-7	L-Ascorbic acid	0.03	Normal
H	9	DNT-302	50-81-7	L-Ascorbic acid	0.03	Normal
H	10	DNT-302	50-81-7	L-Ascorbic acid	0.03	Normal
H	11	DNT-302	50-81-7	L-Ascorbic acid	0.03	Normal
H	12	DNT-302	67-68-5	Vehicle Control (0.4% DMSO)	0.4%	Normal
A	1	DNT-303	67-68-5	Vehicle Control (0.4% DMSO)	0.4%	Normal
A	2	DNT-303	56-81-5	Glycerol	100	Normal
A	3	DNT-303	56-81-5	Glycerol	100	Normal
A	4	DNT-303	56-81-5	Glycerol	100	Normal
A	5	DNT-303	56-81-5	Glycerol	100	Normal
A	6	DNT-303	67-68-5	Vehicle Control (0.4% DMSO)	0.4%	Normal
A	7	DNT-303	54910-89-3	Fluoxetine	40	Dead
A	8	DNT-303	50-81-7	L-Ascorbic acid	100	Normal
A	9	DNT-303	50-81-7	L-Ascorbic acid	100	Normal
A	10	DNT-303	50-81-7	L-Ascorbic acid	100	Normal
A	11	DNT-303	50-81-7	L-Ascorbic acid	100	Normal
A	12	DNT-303	54910-89-3	Fluoxetine	40	Dead
B	1	DNT-303	67-68-5	Vehicle Control (0.4% DMSO)	0.4%	Normal
B	2	DNT-303	56-81-5	Glycerol	30	Normal
B	3	DNT-303	56-81-5	Glycerol	30	Normal
B	4	DNT-303	56-81-5	Glycerol	30	Normal
B	5	DNT-303	56-81-5	Glycerol	30	Normal
B	6	DNT-303	67-68-5	Vehicle Control (0.4% DMSO)	0.4%	Normal
B	7	DNT-303	67-68-5	Vehicle Control (0.4% DMSO)	0.4%	Normal
B	8	DNT-303	50-81-7	L-Ascorbic acid	30	Normal
B	9	DNT-303	50-81-7	L-Ascorbic acid	30	Normal
B	10	DNT-303	50-81-7	L-Ascorbic acid	30	Normal
B	11	DNT-303	50-81-7	L-Ascorbic acid	30	Normal
B	12	DNT-303	67-68-5	Vehicle Control (0.4% DMSO)	0.4%	Normal
C	1	DNT-303	67-68-5	Vehicle Control (0.4% DMSO)	0.4%	Normal
C	2	DNT-303	56-81-5	Glycerol	10	Normal
C	3	DNT-303	56-81-5	Glycerol	10	Normal
C	4	DNT-303	56-81-5	Glycerol	10	Normal
C	5	DNT-303	56-81-5	Glycerol	10	Normal
C	6	DNT-303	67-68-5	Vehicle Control (0.4% DMSO)	0.4%	Normal
C	7	DNT-303	67-68-5	Vehicle Control (0.4% DMSO)	0.4%	Normal
C	8	DNT-303	50-81-7	L-Ascorbic acid	10	Normal
C	9	DNT-303	50-81-7	L-Ascorbic acid	10	Normal
C	10	DNT-303	50-81-7	L-Ascorbic acid	10	Normal
C	11	DNT-303	50-81-7	L-Ascorbic acid	10	Normal
C	12	DNT-303	67-68-5	Vehicle Control (0.4% DMSO)	0.4%	Normal
D	1	DNT-303	67-68-5	Vehicle Control (0.4% DMSO)	0.4%	Normal
D	2	DNT-303	56-81-5	Glycerol	3	Normal
D	3	DNT-303	56-81-5	Glycerol	3	Normal
D	4	DNT-303	56-81-5	Glycerol	3	Normal
D	5	DNT-303	56-81-5	Glycerol	3	Normal
D	6	DNT-303	67-68-5	Vehicle Control (0.4% DMSO)	0.4%	Normal
D	7	DNT-303	67-68-5	Vehicle Control (0.4% DMSO)	0.4%	Normal
D	8	DNT-303	50-81-7	L-Ascorbic acid	3	Normal
D	9	DNT-303	50-81-7	L-Ascorbic acid	3	Normal
D	10	DNT-303	50-81-7	L-Ascorbic acid	3	Normal
D	11	DNT-303	50-81-7	L-Ascorbic acid	3	Normal
D	12	DNT-303	67-68-5	Vehicle Control (0.4% DMSO)	0.4%	Normal
E	1	DNT-303	67-68-5	Vehicle Control (0.4% DMSO)	0.4%	Normal
E	2	DNT-303	56-81-5	Glycerol	1	Normal
E	3	DNT-303	56-81-5	Glycerol	1	Normal
E	4	DNT-303	56-81-5	Glycerol	1	Normal
E	5	DNT-303	56-81-5	Glycerol	1	Normal
E	6	DNT-303	67-68-5	Vehicle Control (0.4% DMSO)	0.4%	Normal
E	7	DNT-303	67-68-5	Vehicle Control (0.4% DMSO)	0.4%	Normal
E	8	DNT-303	50-81-7	L-Ascorbic acid	1	Normal
E	9	DNT-303	50-81-7	L-Ascorbic acid	1	Normal
E	10	DNT-303	50-81-7	L-Ascorbic acid	1	Normal
E	11	DNT-303	50-81-7	L-Ascorbic acid	1	Normal
E	12	DNT-303	67-68-5	Vehicle Control (0.4% DMSO)	0.4%	Normal
F	1	DNT-303	67-68-5	Vehicle Control (0.4% DMSO)	0.4%	Normal
F	2	DNT-303	56-81-5	Glycerol	0.3	Normal
F	3	DNT-303	56-81-5	Glycerol	0.3	Normal
F	4	DNT-303	56-81-5	Glycerol	0.3	Normal
F	5	DNT-303	56-81-5	Glycerol	0.3	Normal
F	6	DNT-303	67-68-5	Vehicle Control (0.4% DMSO)	0.4%	Normal
F	7	DNT-303	67-68-5	Vehicle Control (0.4% DMSO)	0.4%	Normal
F	8	DNT-303	50-81-7	L-Ascorbic acid	0.3	Normal
F	9	DNT-303	50-81-7	L-Ascorbic acid	0.3	Normal
F	10	DNT-303	50-81-7	L-Ascorbic acid	0.3	Normal
F	11	DNT-303	50-81-7	L-Ascorbic acid	0.3	Normal
F	12	DNT-303	67-68-5	Vehicle Control (0.4% DMSO)	0.4%	Normal
G	1	DNT-303	67-68-5	Vehicle Control (0.4% DMSO)	0.4%	Normal
G	2	DNT-303	56-81-5	Glycerol	0.1	Normal
G	3	DNT-303	56-81-5	Glycerol	0.1	Normal
G	4	DNT-303	56-81-5	Glycerol	0.1	Normal
G	5	DNT-303	56-81-5	Glycerol	0.1	Normal
G	6	DNT-303	67-68-5	Vehicle Control (0.4% DMSO)	0.4%	Normal
G	7	DNT-303	67-68-5	Vehicle Control (0.4% DMSO)	0.4%	Normal
G	8	DNT-303	50-81-7	L-Ascorbic acid	0.1	Normal
G	9	DNT-303	50-81-7	L-Ascorbic acid	0.1	Normal
G	10	DNT-303	50-81-7	L-Ascorbic acid	0.1	Normal
G	11	DNT-303	50-81-7	L-Ascorbic acid	0.1	Normal
G	12	DNT-303	67-68-5	Vehicle Control (0.4% DMSO)	0.4%	Normal
H	1	DNT-303	67-68-5	Vehicle Control (0.4% DMSO)	0.4%	Normal
H	2	DNT-303	56-81-5	Glycerol	0.03	Normal
H	3	DNT-303	56-81-5	Glycerol	0.03	Normal
H	4	DNT-303	56-81-5	Glycerol	0.03	Normal
H	5	DNT-303	56-81-5	Glycerol	0.03	Normal
H	6	DNT-303	67-68-5	Vehicle Control (0.4% DMSO)	0.4%	Normal
H	7	DNT-303	67-68-5	Vehicle Control (0.4% DMSO)	0.4%	Normal
H	8	DNT-303	50-81-7	L-Ascorbic acid	0.03	Normal
H	9	DNT-303	50-81-7	L-Ascorbic acid	0.03	Normal
H	10	DNT-303	50-81-7	L-Ascorbic acid	0.03	Normal
H	11	DNT-303	50-81-7	L-Ascorbic acid	0.03	Normal
H	12	DNT-303	67-68-5	Vehicle Control (0.4% DMSO)	0.4%	Normal
A	1	DNT-306	67-68-5	Vehicle Control (0.4% DMSO)	0.4%	Normal
A	6	DNT-306	67-68-5	Vehicle Control (0.4% DMSO)	0.4%	Normal
A	7	DNT-306	54910-89-3	Fluoxetine	40	Dead
A	8	DNT-306	69-65-8	D-Mannitol	100	Normal
A	9	DNT-306	69-65-8	D-Mannitol	100	Normal
A	10	DNT-306	69-65-8	D-Mannitol	100	Normal
A	11	DNT-306	69-65-8	D-Mannitol	100	Normal
A	12	DNT-306	54910-89-3	Fluoxetine	40	Dead
B	1	DNT-306	67-68-5	Vehicle Control (0.4% DMSO)	0.4%	Normal
B	6	DNT-306	67-68-5	Vehicle Control (0.4% DMSO)	0.4%	Normal
B	7	DNT-306	67-68-5	Vehicle Control (0.4% DMSO)	0.4%	Normal
B	8	DNT-306	69-65-8	D-Mannitol	30	Normal
B	9	DNT-306	69-65-8	D-Mannitol	30	Normal
B	10	DNT-306	69-65-8	D-Mannitol	30	Normal
B	11	DNT-306	69-65-8	D-Mannitol	30	Normal
B	12	DNT-306	67-68-5	Vehicle Control (0.4% DMSO)	0.4%	Normal
C	1	DNT-306	67-68-5	Vehicle Control (0.4% DMSO)	0.4%	Normal
C	6	DNT-306	67-68-5	Vehicle Control (0.4% DMSO)	0.4%	Normal
C	7	DNT-306	67-68-5	Vehicle Control (0.4% DMSO)	0.4%	Normal
C	8	DNT-306	69-65-8	D-Mannitol	10	Normal
C	9	DNT-306	69-65-8	D-Mannitol	10	Normal
C	10	DNT-306	69-65-8	D-Mannitol	10	Normal
C	11	DNT-306	69-65-8	D-Mannitol	10	Normal
C	12	DNT-306	67-68-5	Vehicle Control (0.4% DMSO)	0.4%	Normal
D	1	DNT-306	67-68-5	Vehicle Control (0.4% DMSO)	0.4%	Normal
D	6	DNT-306	67-68-5	Vehicle Control (0.4% DMSO)	0.4%	Normal
D	7	DNT-306	67-68-5	Vehicle Control (0.4% DMSO)	0.4%	Normal
D	8	DNT-306	69-65-8	D-Mannitol	3	Normal
D	9	DNT-306	69-65-8	D-Mannitol	3	Normal
D	10	DNT-306	69-65-8	D-Mannitol	3	Normal
D	11	DNT-306	69-65-8	D-Mannitol	3	Normal
D	12	DNT-306	67-68-5	Vehicle Control (0.4% DMSO)	0.4%	Normal
E	1	DNT-306	67-68-5	Vehicle Control (0.4% DMSO)	0.4%	Normal
E	6	DNT-306	67-68-5	Vehicle Control (0.4% DMSO)	0.4%	Normal
E	7	DNT-306	67-68-5	Vehicle Control (0.4% DMSO)	0.4%	Technical Error; Data Not Used
E	8	DNT-306	69-65-8	D-Mannitol	1	Normal
E	9	DNT-306	69-65-8	D-Mannitol	1	Normal
E	10	DNT-306	69-65-8	D-Mannitol	1	Normal
E	11	DNT-306	69-65-8	D-Mannitol	1	Normal
E	12	DNT-306	67-68-5	Vehicle Control (0.4% DMSO)	0.4%	Normal
F	1	DNT-306	67-68-5	Vehicle Control (0.4% DMSO)	0.4%	Normal
F	6	DNT-306	67-68-5	Vehicle Control (0.4% DMSO)	0.4%	Normal
F	7	DNT-306	67-68-5	Vehicle Control (0.4% DMSO)	0.4%	Normal
F	8	DNT-306	69-65-8	D-Mannitol	0.3	Normal
F	9	DNT-306	69-65-8	D-Mannitol	0.3	Normal
F	10	DNT-306	69-65-8	D-Mannitol	0.3	Normal
F	11	DNT-306	69-65-8	D-Mannitol	0.3	Normal
F	12	DNT-306	67-68-5	Vehicle Control (0.4% DMSO)	0.4%	Normal
G	1	DNT-306	67-68-5	Vehicle Control (0.4% DMSO)	0.4%	Normal
G	6	DNT-306	67-68-5	Vehicle Control (0.4% DMSO)	0.4%	Normal
G	7	DNT-306	67-68-5	Vehicle Control (0.4% DMSO)	0.4%	Normal
G	8	DNT-306	69-65-8	D-Mannitol	0.1	Normal
G	9	DNT-306	69-65-8	D-Mannitol	0.1	Normal
G	10	DNT-306	69-65-8	D-Mannitol	0.1	Normal
G	11	DNT-306	69-65-8	D-Mannitol	0.1	Normal
G	12	DNT-306	67-68-5	Vehicle Control (0.4% DMSO)	0.4%	Normal
H	1	DNT-306	67-68-5	Vehicle Control (0.4% DMSO)	0.4%	Normal
H	6	DNT-306	67-68-5	Vehicle Control (0.4% DMSO)	0.4%	Normal
H	7	DNT-306	67-68-5	Vehicle Control (0.4% DMSO)	0.4%	Normal
H	8	DNT-306	69-65-8	D-Mannitol	0.03	Normal
H	9	DNT-306	69-65-8	D-Mannitol	0.03	Normal
H	10	DNT-306	69-65-8	D-Mannitol	0.03	Normal
H	11	DNT-306	69-65-8	D-Mannitol	0.03	Normal
H	12	DNT-306	67-68-5	Vehicle Control (0.4% DMSO)	0.4%	Normal
A	1	DNT-307	67-68-5	Vehicle Control (0.4% DMSO)	0.4%	Normal
A	6	DNT-307	67-68-5	Vehicle Control (0.4% DMSO)	0.4%	Normal
A	7	DNT-307	54910-89-3	Fluoxetine	40	Dead
A	8	DNT-307	69-65-8	D-Mannitol	100	Normal
A	9	DNT-307	69-65-8	D-Mannitol	100	Normal
A	10	DNT-307	69-65-8	D-Mannitol	100	Normal
A	11	DNT-307	69-65-8	D-Mannitol	100	Normal
A	12	DNT-307	54910-89-3	Fluoxetine	40	Dead
B	1	DNT-307	67-68-5	Vehicle Control (0.4% DMSO)	0.4%	Normal
B	6	DNT-307	67-68-5	Vehicle Control (0.4% DMSO)	0.4%	Normal
B	7	DNT-307	67-68-5	Vehicle Control (0.4% DMSO)	0.4%	Normal
B	8	DNT-307	69-65-8	D-Mannitol	30	Normal
B	9	DNT-307	69-65-8	D-Mannitol	30	Normal
B	10	DNT-307	69-65-8	D-Mannitol	30	Normal
B	11	DNT-307	69-65-8	D-Mannitol	30	Normal
B	12	DNT-307	67-68-5	Vehicle Control (0.4% DMSO)	0.4%	Normal
C	1	DNT-307	67-68-5	Vehicle Control (0.4% DMSO)	0.4%	Normal
C	6	DNT-307	67-68-5	Vehicle Control (0.4% DMSO)	0.4%	Normal
C	7	DNT-307	67-68-5	Vehicle Control (0.4% DMSO)	0.4%	Normal
C	8	DNT-307	69-65-8	D-Mannitol	10	Normal
C	9	DNT-307	69-65-8	D-Mannitol	10	Normal
C	10	DNT-307	69-65-8	D-Mannitol	10	Normal
C	11	DNT-307	69-65-8	D-Mannitol	10	Normal
C	12	DNT-307	67-68-5	Vehicle Control (0.4% DMSO)	0.4%	Abnormal
D	1	DNT-307	67-68-5	Vehicle Control (0.4% DMSO)	0.4%	Normal
D	6	DNT-307	67-68-5	Vehicle Control (0.4% DMSO)	0.4%	Normal
D	7	DNT-307	67-68-5	Vehicle Control (0.4% DMSO)	0.4%	Normal
D	8	DNT-307	69-65-8	D-Mannitol	3	Normal
D	9	DNT-307	69-65-8	D-Mannitol	3	Normal
D	10	DNT-307	69-65-8	D-Mannitol	3	Normal
D	11	DNT-307	69-65-8	D-Mannitol	3	Normal
D	12	DNT-307	67-68-5	Vehicle Control (0.4% DMSO)	0.4%	Normal
E	1	DNT-307	67-68-5	Vehicle Control (0.4% DMSO)	0.4%	Normal
E	6	DNT-307	67-68-5	Vehicle Control (0.4% DMSO)	0.4%	Severely abnormal
E	7	DNT-307	67-68-5	Vehicle Control (0.4% DMSO)	0.4%	Normal
E	8	DNT-307	69-65-8	D-Mannitol	1	Normal
E	9	DNT-307	69-65-8	D-Mannitol	1	Normal
E	10	DNT-307	69-65-8	D-Mannitol	1	Normal
E	11	DNT-307	69-65-8	D-Mannitol	1	Normal
E	12	DNT-307	67-68-5	Vehicle Control (0.4% DMSO)	0.4%	Normal
F	1	DNT-307	67-68-5	Vehicle Control (0.4% DMSO)	0.4%	Normal
F	6	DNT-307	67-68-5	Vehicle Control (0.4% DMSO)	0.4%	Normal
F	7	DNT-307	67-68-5	Vehicle Control (0.4% DMSO)	0.4%	Normal
F	8	DNT-307	69-65-8	D-Mannitol	0.3	Normal
F	9	DNT-307	69-65-8	D-Mannitol	0.3	Normal
F	10	DNT-307	69-65-8	D-Mannitol	0.3	Normal
F	11	DNT-307	69-65-8	D-Mannitol	0.3	Normal
F	12	DNT-307	67-68-5	Vehicle Control (0.4% DMSO)	0.4%	Normal
G	1	DNT-307	67-68-5	Vehicle Control (0.4% DMSO)	0.4%	Normal
G	6	DNT-307	67-68-5	Vehicle Control (0.4% DMSO)	0.4%	Normal
G	7	DNT-307	67-68-5	Vehicle Control (0.4% DMSO)	0.4%	Normal
G	8	DNT-307	69-65-8	D-Mannitol	0.1	Normal
G	9	DNT-307	69-65-8	D-Mannitol	0.1	Normal
G	10	DNT-307	69-65-8	D-Mannitol	0.1	Normal
G	11	DNT-307	69-65-8	D-Mannitol	0.1	Normal
G	12	DNT-307	67-68-5	Vehicle Control (0.4% DMSO)	0.4%	Normal
H	1	DNT-307	67-68-5	Vehicle Control (0.4% DMSO)	0.4%	Normal
H	6	DNT-307	67-68-5	Vehicle Control (0.4% DMSO)	0.4%	Normal
H	7	DNT-307	67-68-5	Vehicle Control (0.4% DMSO)	0.4%	Normal
H	8	DNT-307	69-65-8	D-Mannitol	0.03	Normal
H	9	DNT-307	69-65-8	D-Mannitol	0.03	Normal
H	10	DNT-307	69-65-8	D-Mannitol	0.03	Normal
H	11	DNT-307	69-65-8	D-Mannitol	0.03	Normal
H	12	DNT-307	67-68-5	Vehicle Control (0.4% DMSO)	0.4%	Normal
A	1	DNT-310	67-68-5	Vehicle Control (0.4% DMSO)	0.4%	Normal
A	2	DNT-310	1115-70-4	Metformin hydrochloride	100	Normal
A	3	DNT-310	1115-70-4	Metformin hydrochloride	100	Normal
A	4	DNT-310	1115-70-4	Metformin hydrochloride	100	Normal
A	5	DNT-310	1115-70-4	Metformin hydrochloride	100	Normal
A	6	DNT-310	67-68-5	Vehicle Control (0.4% DMSO)	0.4%	Normal
A	7	DNT-310	54910-89-3	Fluoxetine	40	Dead
A	8	DNT-310	532-32-1	Sodium benzoate	100	Normal
A	9	DNT-310	532-32-1	Sodium benzoate	100	Normal
A	10	DNT-310	532-32-1	Sodium benzoate	100	Normal
A	11	DNT-310	532-32-1	Sodium benzoate	100	Normal
A	12	DNT-310	54910-89-3	Fluoxetine	40	Dead
B	1	DNT-310	67-68-5	Vehicle Control (0.4% DMSO)	0.4%	Normal
B	2	DNT-310	1115-70-4	Metformin hydrochloride	30	Normal
B	3	DNT-310	1115-70-4	Metformin hydrochloride	30	Normal
B	4	DNT-310	1115-70-4	Metformin hydrochloride	30	Normal
B	5	DNT-310	1115-70-4	Metformin hydrochloride	30	Normal
B	6	DNT-310	67-68-5	Vehicle Control (0.4% DMSO)	0.4%	Normal
B	7	DNT-310	67-68-5	Vehicle Control (0.4% DMSO)	0.4%	Normal
B	8	DNT-310	532-32-1	Sodium benzoate	30	Normal
B	9	DNT-310	532-32-1	Sodium benzoate	30	Normal
B	10	DNT-310	532-32-1	Sodium benzoate	30	Normal
B	11	DNT-310	532-32-1	Sodium benzoate	30	Normal
B	12	DNT-310	67-68-5	Vehicle Control (0.4% DMSO)	0.4%	Normal
C	1	DNT-310	67-68-5	Vehicle Control (0.4% DMSO)	0.4%	Normal
C	2	DNT-310	1115-70-4	Metformin hydrochloride	10	Normal
C	3	DNT-310	1115-70-4	Metformin hydrochloride	10	Normal
C	4	DNT-310	1115-70-4	Metformin hydrochloride	10	Normal
C	5	DNT-310	1115-70-4	Metformin hydrochloride	10	Normal
C	6	DNT-310	67-68-5	Vehicle Control (0.4% DMSO)	0.4%	Normal
C	7	DNT-310	67-68-5	Vehicle Control (0.4% DMSO)	0.4%	Normal
C	8	DNT-310	532-32-1	Sodium benzoate	10	Normal
C	9	DNT-310	532-32-1	Sodium benzoate	10	Normal
C	10	DNT-310	532-32-1	Sodium benzoate	10	Normal
C	11	DNT-310	532-32-1	Sodium benzoate	10	Normal
C	12	DNT-310	67-68-5	Vehicle Control (0.4% DMSO)	0.4%	Normal
D	1	DNT-310	67-68-5	Vehicle Control (0.4% DMSO)	0.4%	Normal
D	2	DNT-310	1115-70-4	Metformin hydrochloride	3	Normal
D	3	DNT-310	1115-70-4	Metformin hydrochloride	3	Normal
D	4	DNT-310	1115-70-4	Metformin hydrochloride	3	Normal
D	5	DNT-310	1115-70-4	Metformin hydrochloride	3	Normal
D	6	DNT-310	67-68-5	Vehicle Control (0.4% DMSO)	0.4%	Normal
D	7	DNT-310	67-68-5	Vehicle Control (0.4% DMSO)	0.4%	Normal
D	8	DNT-310	532-32-1	Sodium benzoate	3	Normal
D	9	DNT-310	532-32-1	Sodium benzoate	3	Normal
D	10	DNT-310	532-32-1	Sodium benzoate	3	Normal
D	11	DNT-310	532-32-1	Sodium benzoate	3	Normal
D	12	DNT-310	67-68-5	Vehicle Control (0.4% DMSO)	0.4%	Normal
E	1	DNT-310	67-68-5	Vehicle Control (0.4% DMSO)	0.4%	Normal
E	2	DNT-310	1115-70-4	Metformin hydrochloride	1	Normal
E	3	DNT-310	1115-70-4	Metformin hydrochloride	1	Normal
E	4	DNT-310	1115-70-4	Metformin hydrochloride	1	Normal
E	5	DNT-310	1115-70-4	Metformin hydrochloride	1	Normal
E	6	DNT-310	67-68-5	Vehicle Control (0.4% DMSO)	0.4%	Normal
E	7	DNT-310	67-68-5	Vehicle Control (0.4% DMSO)	0.4%	Normal
E	8	DNT-310	532-32-1	Sodium benzoate	1	Normal
E	9	DNT-310	532-32-1	Sodium benzoate	1	Normal
E	10	DNT-310	532-32-1	Sodium benzoate	1	Normal
E	11	DNT-310	532-32-1	Sodium benzoate	1	Normal
E	12	DNT-310	67-68-5	Vehicle Control (0.4% DMSO)	0.4%	Normal
F	1	DNT-310	67-68-5	Vehicle Control (0.4% DMSO)	0.4%	Normal
F	2	DNT-310	1115-70-4	Metformin hydrochloride	0.3	Normal
F	3	DNT-310	1115-70-4	Metformin hydrochloride	0.3	Normal
F	4	DNT-310	1115-70-4	Metformin hydrochloride	0.3	Normal
F	5	DNT-310	1115-70-4	Metformin hydrochloride	0.3	Normal
F	6	DNT-310	67-68-5	Vehicle Control (0.4% DMSO)	0.4%	Normal
F	7	DNT-310	67-68-5	Vehicle Control (0.4% DMSO)	0.4%	Normal
F	8	DNT-310	532-32-1	Sodium benzoate	0.3	Normal
F	9	DNT-310	532-32-1	Sodium benzoate	0.3	Normal
F	10	DNT-310	532-32-1	Sodium benzoate	0.3	Normal
F	11	DNT-310	532-32-1	Sodium benzoate	0.3	Abnormal
F	12	DNT-310	67-68-5	Vehicle Control (0.4% DMSO)	0.4%	Normal
G	1	DNT-310	67-68-5	Vehicle Control (0.4% DMSO)	0.4%	Normal
G	2	DNT-310	1115-70-4	Metformin hydrochloride	0.1	Normal
G	3	DNT-310	1115-70-4	Metformin hydrochloride	0.1	Normal
G	4	DNT-310	1115-70-4	Metformin hydrochloride	0.1	Normal
G	5	DNT-310	1115-70-4	Metformin hydrochloride	0.1	Normal
G	6	DNT-310	67-68-5	Vehicle Control (0.4% DMSO)	0.4%	Normal
G	7	DNT-310	67-68-5	Vehicle Control (0.4% DMSO)	0.4%	Normal
G	8	DNT-310	532-32-1	Sodium benzoate	0.1	Normal
G	9	DNT-310	532-32-1	Sodium benzoate	0.1	Normal
G	10	DNT-310	532-32-1	Sodium benzoate	0.1	Normal
G	11	DNT-310	532-32-1	Sodium benzoate	0.1	Normal
G	12	DNT-310	67-68-5	Vehicle Control (0.4% DMSO)	0.4%	Normal
H	1	DNT-310	67-68-5	Vehicle Control (0.4% DMSO)	0.4%	Normal
H	2	DNT-310	1115-70-4	Metformin hydrochloride	0.03	Normal
H	3	DNT-310	1115-70-4	Metformin hydrochloride	0.03	Normal
H	4	DNT-310	1115-70-4	Metformin hydrochloride	0.03	Normal
H	5	DNT-310	1115-70-4	Metformin hydrochloride	0.03	Normal
H	6	DNT-310	67-68-5	Vehicle Control (0.4% DMSO)	0.4%	Normal
H	7	DNT-310	67-68-5	Vehicle Control (0.4% DMSO)	0.4%	Normal
H	8	DNT-310	532-32-1	Sodium benzoate	0.03	Normal
H	9	DNT-310	532-32-1	Sodium benzoate	0.03	Normal
H	10	DNT-310	532-32-1	Sodium benzoate	0.03	Normal
H	11	DNT-310	532-32-1	Sodium benzoate	0.03	Normal
H	12	DNT-310	67-68-5	Vehicle Control (0.4% DMSO)	0.4%	Normal
A	1	DNT-311	67-68-5	Vehicle Control (0.4% DMSO)	0.4%	Normal
A	2	DNT-311	1115-70-4	Metformin hydrochloride	100	Normal
A	3	DNT-311	1115-70-4	Metformin hydrochloride	100	Normal
A	4	DNT-311	1115-70-4	Metformin hydrochloride	100	Normal
A	5	DNT-311	1115-70-4	Metformin hydrochloride	100	Normal
A	6	DNT-311	67-68-5	Vehicle Control (0.4% DMSO)	0.4%	Normal
A	7	DNT-311	54910-89-3	Fluoxetine	40	Dead
A	8	DNT-311	532-32-1	Sodium benzoate	100	Normal
A	9	DNT-311	532-32-1	Sodium benzoate	100	Normal
A	10	DNT-311	532-32-1	Sodium benzoate	100	Normal
A	11	DNT-311	532-32-1	Sodium benzoate	100	Normal
A	12	DNT-311	54910-89-3	Fluoxetine	40	Dead
B	1	DNT-311	67-68-5	Vehicle Control (0.4% DMSO)	0.4%	Normal
B	2	DNT-311	1115-70-4	Metformin hydrochloride	30	Normal
B	3	DNT-311	1115-70-4	Metformin hydrochloride	30	Normal
B	4	DNT-311	1115-70-4	Metformin hydrochloride	30	Normal
B	5	DNT-311	1115-70-4	Metformin hydrochloride	30	Normal
B	6	DNT-311	67-68-5	Vehicle Control (0.4% DMSO)	0.4%	Normal
B	7	DNT-311	67-68-5	Vehicle Control (0.4% DMSO)	0.4%	Normal
B	8	DNT-311	532-32-1	Sodium benzoate	30	Normal
B	9	DNT-311	532-32-1	Sodium benzoate	30	Normal
B	10	DNT-311	532-32-1	Sodium benzoate	30	Normal
B	11	DNT-311	532-32-1	Sodium benzoate	30	Normal
B	12	DNT-311	67-68-5	Vehicle Control (0.4% DMSO)	0.4%	Normal
C	1	DNT-311	67-68-5	Vehicle Control (0.4% DMSO)	0.4%	Normal
C	2	DNT-311	1115-70-4	Metformin hydrochloride	10	Normal
C	3	DNT-311	1115-70-4	Metformin hydrochloride	10	Normal
C	4	DNT-311	1115-70-4	Metformin hydrochloride	10	Normal
C	5	DNT-311	1115-70-4	Metformin hydrochloride	10	Normal
C	6	DNT-311	67-68-5	Vehicle Control (0.4% DMSO)	0.4%	Normal
C	7	DNT-311	67-68-5	Vehicle Control (0.4% DMSO)	0.4%	Normal
C	8	DNT-311	532-32-1	Sodium benzoate	10	Normal
C	9	DNT-311	532-32-1	Sodium benzoate	10	Normal
C	10	DNT-311	532-32-1	Sodium benzoate	10	Normal
C	11	DNT-311	532-32-1	Sodium benzoate	10	Normal
C	12	DNT-311	67-68-5	Vehicle Control (0.4% DMSO)	0.4%	Normal
D	1	DNT-311	67-68-5	Vehicle Control (0.4% DMSO)	0.4%	Normal
D	2	DNT-311	1115-70-4	Metformin hydrochloride	3	Normal
D	3	DNT-311	1115-70-4	Metformin hydrochloride	3	Normal
D	4	DNT-311	1115-70-4	Metformin hydrochloride	3	Normal
D	5	DNT-311	1115-70-4	Metformin hydrochloride	3	Normal
D	6	DNT-311	67-68-5	Vehicle Control (0.4% DMSO)	0.4%	Normal
D	7	DNT-311	67-68-5	Vehicle Control (0.4% DMSO)	0.4%	Normal
D	8	DNT-311	532-32-1	Sodium benzoate	3	Normal
D	9	DNT-311	532-32-1	Sodium benzoate	3	Normal
D	10	DNT-311	532-32-1	Sodium benzoate	3	Normal
D	11	DNT-311	532-32-1	Sodium benzoate	3	Normal
D	12	DNT-311	67-68-5	Vehicle Control (0.4% DMSO)	0.4%	Normal
E	1	DNT-311	67-68-5	Vehicle Control (0.4% DMSO)	0.4%	Normal
E	2	DNT-311	1115-70-4	Metformin hydrochloride	1	Normal
E	3	DNT-311	1115-70-4	Metformin hydrochloride	1	Normal
E	4	DNT-311	1115-70-4	Metformin hydrochloride	1	Normal
E	5	DNT-311	1115-70-4	Metformin hydrochloride	1	Normal
E	6	DNT-311	67-68-5	Vehicle Control (0.4% DMSO)	0.4%	Normal
E	7	DNT-311	67-68-5	Vehicle Control (0.4% DMSO)	0.4%	Normal
E	8	DNT-311	532-32-1	Sodium benzoate	1	Normal
E	9	DNT-311	532-32-1	Sodium benzoate	1	Abnormal
E	10	DNT-311	532-32-1	Sodium benzoate	1	Normal
E	11	DNT-311	532-32-1	Sodium benzoate	1	Normal
E	12	DNT-311	67-68-5	Vehicle Control (0.4% DMSO)	0.4%	Normal
F	1	DNT-311	67-68-5	Vehicle Control (0.4% DMSO)	0.4%	Normal
F	2	DNT-311	1115-70-4	Metformin hydrochloride	0.3	Normal
F	3	DNT-311	1115-70-4	Metformin hydrochloride	0.3	Abnormal
F	4	DNT-311	1115-70-4	Metformin hydrochloride	0.3	Normal
F	5	DNT-311	1115-70-4	Metformin hydrochloride	0.3	Normal
F	6	DNT-311	67-68-5	Vehicle Control (0.4% DMSO)	0.4%	Normal
F	7	DNT-311	67-68-5	Vehicle Control (0.4% DMSO)	0.4%	Normal
F	8	DNT-311	532-32-1	Sodium benzoate	0.3	Normal
F	9	DNT-311	532-32-1	Sodium benzoate	0.3	Normal
F	10	DNT-311	532-32-1	Sodium benzoate	0.3	Normal
F	11	DNT-311	532-32-1	Sodium benzoate	0.3	Normal
F	12	DNT-311	67-68-5	Vehicle Control (0.4% DMSO)	0.4%	Normal
G	1	DNT-311	67-68-5	Vehicle Control (0.4% DMSO)	0.4%	Normal
G	2	DNT-311	1115-70-4	Metformin hydrochloride	0.1	Normal
G	3	DNT-311	1115-70-4	Metformin hydrochloride	0.1	Normal
G	4	DNT-311	1115-70-4	Metformin hydrochloride	0.1	Normal
G	5	DNT-311	1115-70-4	Metformin hydrochloride	0.1	Normal
G	6	DNT-311	67-68-5	Vehicle Control (0.4% DMSO)	0.4%	Normal
G	7	DNT-311	67-68-5	Vehicle Control (0.4% DMSO)	0.4%	Normal
G	8	DNT-311	532-32-1	Sodium benzoate	0.1	Normal
G	9	DNT-311	532-32-1	Sodium benzoate	0.1	Normal
G	10	DNT-311	532-32-1	Sodium benzoate	0.1	Normal
G	11	DNT-311	532-32-1	Sodium benzoate	0.1	Normal
G	12	DNT-311	67-68-5	Vehicle Control (0.4% DMSO)	0.4%	Normal
H	1	DNT-311	67-68-5	Vehicle Control (0.4% DMSO)	0.4%	Normal
H	2	DNT-311	1115-70-4	Metformin hydrochloride	0.03	Normal
H	3	DNT-311	1115-70-4	Metformin hydrochloride	0.03	Normal
H	4	DNT-311	1115-70-4	Metformin hydrochloride	0.03	Normal
H	5	DNT-311	1115-70-4	Metformin hydrochloride	0.03	Normal
H	6	DNT-311	67-68-5	Vehicle Control (0.4% DMSO)	0.4%	Normal
H	7	DNT-311	67-68-5	Vehicle Control (0.4% DMSO)	0.4%	Normal
H	8	DNT-311	532-32-1	Sodium benzoate	0.03	Normal
H	9	DNT-311	532-32-1	Sodium benzoate	0.03	Normal
H	10	DNT-311	532-32-1	Sodium benzoate	0.03	Normal
H	11	DNT-311	532-32-1	Sodium benzoate	0.03	Normal
H	12	DNT-311	67-68-5	Vehicle Control (0.4% DMSO)	0.4%	Normal
A	1	DNT-312	67-68-5	Vehicle Control (0.4% DMSO)	0.4%	Normal
A	2	DNT-312	81-07-2	Saccharin	100	Normal
A	3	DNT-312	81-07-2	Saccharin	100	Normal
A	4	DNT-312	81-07-2	Saccharin	100	Normal
A	5	DNT-312	81-07-2	Saccharin	100	Normal
A	6	DNT-312	67-68-5	Vehicle Control (0.4% DMSO)	0.4%	Normal
A	7	DNT-312	54910-89-3	Fluoxetine	40	Dead
A	8	DNT-312	81-07-2	Saccharin	100	Normal
A	9	DNT-312	81-07-2	Saccharin	100	Normal
A	10	DNT-312	81-07-2	Saccharin	100	Normal
A	11	DNT-312	81-07-2	Saccharin	100	Normal
A	12	DNT-312	54910-89-3	Fluoxetine	40	Dead
B	1	DNT-312	67-68-5	Vehicle Control (0.4% DMSO)	0.4%	Normal
B	2	DNT-312	81-07-2	Saccharin	30	Normal
B	3	DNT-312	81-07-2	Saccharin	30	Normal
B	4	DNT-312	81-07-2	Saccharin	30	Normal
B	5	DNT-312	81-07-2	Saccharin	30	Normal
B	6	DNT-312	67-68-5	Vehicle Control (0.4% DMSO)	0.4%	Normal
B	7	DNT-312	67-68-5	Vehicle Control (0.4% DMSO)	0.4%	Normal
B	8	DNT-312	81-07-2	Saccharin	30	Normal
B	9	DNT-312	81-07-2	Saccharin	30	Normal
B	10	DNT-312	81-07-2	Saccharin	30	Normal
B	11	DNT-312	81-07-2	Saccharin	30	Normal
B	12	DNT-312	67-68-5	Vehicle Control (0.4% DMSO)	0.4%	Normal
C	1	DNT-312	67-68-5	Vehicle Control (0.4% DMSO)	0.4%	Normal
C	2	DNT-312	81-07-2	Saccharin	10	Normal
C	3	DNT-312	81-07-2	Saccharin	10	Normal
C	4	DNT-312	81-07-2	Saccharin	10	Normal
C	5	DNT-312	81-07-2	Saccharin	10	Normal
C	6	DNT-312	67-68-5	Vehicle Control (0.4% DMSO)	0.4%	Normal
C	7	DNT-312	67-68-5	Vehicle Control (0.4% DMSO)	0.4%	Normal
C	8	DNT-312	81-07-2	Saccharin	10	Normal
C	9	DNT-312	81-07-2	Saccharin	10	Normal
C	10	DNT-312	81-07-2	Saccharin	10	Normal
C	11	DNT-312	81-07-2	Saccharin	10	Normal
C	12	DNT-312	67-68-5	Vehicle Control (0.4% DMSO)	0.4%	Normal
D	1	DNT-312	67-68-5	Vehicle Control (0.4% DMSO)	0.4%	Normal
D	2	DNT-312	81-07-2	Saccharin	3	Normal
D	3	DNT-312	81-07-2	Saccharin	3	Normal
D	4	DNT-312	81-07-2	Saccharin	3	Normal
D	5	DNT-312	81-07-2	Saccharin	3	Normal
D	6	DNT-312	67-68-5	Vehicle Control (0.4% DMSO)	0.4%	Normal
D	7	DNT-312	67-68-5	Vehicle Control (0.4% DMSO)	0.4%	Normal
D	8	DNT-312	81-07-2	Saccharin	3	Normal
D	9	DNT-312	81-07-2	Saccharin	3	Normal
D	10	DNT-312	81-07-2	Saccharin	3	Normal
D	11	DNT-312	81-07-2	Saccharin	3	Normal
D	12	DNT-312	67-68-5	Vehicle Control (0.4% DMSO)	0.4%	Normal
E	1	DNT-312	67-68-5	Vehicle Control (0.4% DMSO)	0.4%	Normal
E	2	DNT-312	81-07-2	Saccharin	1	Normal
E	3	DNT-312	81-07-2	Saccharin	1	Normal
E	4	DNT-312	81-07-2	Saccharin	1	Normal
E	5	DNT-312	81-07-2	Saccharin	1	Normal
E	6	DNT-312	67-68-5	Vehicle Control (0.4% DMSO)	0.4%	Normal
E	7	DNT-312	67-68-5	Vehicle Control (0.4% DMSO)	0.4%	Normal
E	8	DNT-312	81-07-2	Saccharin	1	Normal
E	9	DNT-312	81-07-2	Saccharin	1	Normal
E	10	DNT-312	81-07-2	Saccharin	1	Normal
E	11	DNT-312	81-07-2	Saccharin	1	Normal
E	12	DNT-312	67-68-5	Vehicle Control (0.4% DMSO)	0.4%	Normal
F	1	DNT-312	67-68-5	Vehicle Control (0.4% DMSO)	0.4%	Normal
F	2	DNT-312	81-07-2	Saccharin	0.3	Normal
F	3	DNT-312	81-07-2	Saccharin	0.3	Normal
F	4	DNT-312	81-07-2	Saccharin	0.3	Normal
F	5	DNT-312	81-07-2	Saccharin	0.3	Normal
F	6	DNT-312	67-68-5	Vehicle Control (0.4% DMSO)	0.4%	Normal
F	7	DNT-312	67-68-5	Vehicle Control (0.4% DMSO)	0.4%	Normal
F	8	DNT-312	81-07-2	Saccharin	0.3	Normal
F	9	DNT-312	81-07-2	Saccharin	0.3	Normal
F	10	DNT-312	81-07-2	Saccharin	0.3	Normal
F	11	DNT-312	81-07-2	Saccharin	0.3	Normal
F	12	DNT-312	67-68-5	Vehicle Control (0.4% DMSO)	0.4%	Dead
G	1	DNT-312	67-68-5	Vehicle Control (0.4% DMSO)	0.4%	Normal
G	2	DNT-312	81-07-2	Saccharin	0.1	Normal
G	3	DNT-312	81-07-2	Saccharin	0.1	Normal
G	4	DNT-312	81-07-2	Saccharin	0.1	Normal
G	5	DNT-312	81-07-2	Saccharin	0.1	Normal
G	6	DNT-312	67-68-5	Vehicle Control (0.4% DMSO)	0.4%	Normal
G	7	DNT-312	67-68-5	Vehicle Control (0.4% DMSO)	0.4%	Normal
G	8	DNT-312	81-07-2	Saccharin	0.1	Normal
G	9	DNT-312	81-07-2	Saccharin	0.1	Normal
G	10	DNT-312	81-07-2	Saccharin	0.1	Normal
G	11	DNT-312	81-07-2	Saccharin	0.1	Normal
G	12	DNT-312	67-68-5	Vehicle Control (0.4% DMSO)	0.4%	Normal
H	1	DNT-312	67-68-5	Vehicle Control (0.4% DMSO)	0.4%	Normal
H	2	DNT-312	81-07-2	Saccharin	0.03	Normal
H	3	DNT-312	81-07-2	Saccharin	0.03	Normal
H	4	DNT-312	81-07-2	Saccharin	0.03	Normal
H	5	DNT-312	81-07-2	Saccharin	0.03	Normal
H	6	DNT-312	67-68-5	Vehicle Control (0.4% DMSO)	0.4%	Normal
H	7	DNT-312	67-68-5	Vehicle Control (0.4% DMSO)	0.4%	Normal
H	8	DNT-312	81-07-2	Saccharin	0.03	Normal
H	9	DNT-312	81-07-2	Saccharin	0.03	Normal
H	10	DNT-312	81-07-2	Saccharin	0.03	Normal
H	11	DNT-312	81-07-2	Saccharin	0.03	Normal
H	12	DNT-312	67-68-5	Vehicle Control (0.4% DMSO)	0.4%	Normal
A	1	DNT-401	67-68-5	Vehicle Control (0.4% DMSO)	0.4%	Normal
A	2	DNT-401	15687-27-1	Ibuprofen	100	Severely abnormal
A	3	DNT-401	15687-27-1	Ibuprofen	100	Severely abnormal
A	4	DNT-401	15687-27-1	Ibuprofen	100	Severely abnormal
A	5	DNT-401	15687-27-1	Ibuprofen	100	Severely abnormal
A	6	DNT-401	67-68-5	Vehicle Control (0.4% DMSO)	0.4%	Normal
A	7	DNT-401	54910-89-3	Fluoxetine	40	Dead
A	8	DNT-401	15687-27-1	Ibuprofen	100	Severely abnormal
A	9	DNT-401	15687-27-1	Ibuprofen	100	Severely abnormal
A	10	DNT-401	15687-27-1	Ibuprofen	100	Severely abnormal
A	11	DNT-401	15687-27-1	Ibuprofen	100	Severely abnormal
A	12	DNT-401	54910-89-3	Fluoxetine	40	Dead
B	1	DNT-401	67-68-5	Vehicle Control (0.4% DMSO)	0.4%	Normal
B	2	DNT-401	15687-27-1	Ibuprofen	30	Abnormal
B	3	DNT-401	15687-27-1	Ibuprofen	30	Normal
B	4	DNT-401	15687-27-1	Ibuprofen	30	Normal
B	5	DNT-401	15687-27-1	Ibuprofen	30	Normal
B	6	DNT-401	67-68-5	Vehicle Control (0.4% DMSO)	0.4%	Normal
B	7	DNT-401	67-68-5	Vehicle Control (0.4% DMSO)	0.4%	Normal
B	8	DNT-401	15687-27-1	Ibuprofen	30	Normal
B	9	DNT-401	15687-27-1	Ibuprofen	30	Normal
B	10	DNT-401	15687-27-1	Ibuprofen	30	Normal
B	11	DNT-401	15687-27-1	Ibuprofen	30	Normal
B	12	DNT-401	67-68-5	Vehicle Control (0.4% DMSO)	0.4%	Normal
C	1	DNT-401	67-68-5	Vehicle Control (0.4% DMSO)	0.4%	Normal
C	2	DNT-401	15687-27-1	Ibuprofen	10	Normal
C	3	DNT-401	15687-27-1	Ibuprofen	10	Normal
C	4	DNT-401	15687-27-1	Ibuprofen	10	Normal
C	5	DNT-401	15687-27-1	Ibuprofen	10	Normal
C	6	DNT-401	67-68-5	Vehicle Control (0.4% DMSO)	0.4%	Normal
C	7	DNT-401	67-68-5	Vehicle Control (0.4% DMSO)	0.4%	Normal
C	8	DNT-401	15687-27-1	Ibuprofen	10	Abnormal
C	9	DNT-401	15687-27-1	Ibuprofen	10	Normal
C	10	DNT-401	15687-27-1	Ibuprofen	10	Normal
C	11	DNT-401	15687-27-1	Ibuprofen	10	Normal
C	12	DNT-401	67-68-5	Vehicle Control (0.4% DMSO)	0.4%	Normal
D	1	DNT-401	67-68-5	Vehicle Control (0.4% DMSO)	0.4%	Normal
D	2	DNT-401	15687-27-1	Ibuprofen	3	Normal
D	3	DNT-401	15687-27-1	Ibuprofen	3	Normal
D	4	DNT-401	15687-27-1	Ibuprofen	3	Normal
D	5	DNT-401	15687-27-1	Ibuprofen	3	Normal
D	6	DNT-401	67-68-5	Vehicle Control (0.4% DMSO)	0.4%	Normal
D	7	DNT-401	67-68-5	Vehicle Control (0.4% DMSO)	0.4%	Normal
D	8	DNT-401	15687-27-1	Ibuprofen	3	Normal
D	9	DNT-401	15687-27-1	Ibuprofen	3	Normal
D	10	DNT-401	15687-27-1	Ibuprofen	3	Normal
D	11	DNT-401	15687-27-1	Ibuprofen	3	Normal
D	12	DNT-401	67-68-5	Vehicle Control (0.4% DMSO)	0.4%	Normal
E	1	DNT-401	67-68-5	Vehicle Control (0.4% DMSO)	0.4%	Normal
E	2	DNT-401	15687-27-1	Ibuprofen	1	Technical Error; Data Not Used
E	3	DNT-401	15687-27-1	Ibuprofen	1	Normal
E	4	DNT-401	15687-27-1	Ibuprofen	1	Normal
E	5	DNT-401	15687-27-1	Ibuprofen	1	Normal
E	6	DNT-401	67-68-5	Vehicle Control (0.4% DMSO)	0.4%	Normal
E	7	DNT-401	67-68-5	Vehicle Control (0.4% DMSO)	0.4%	Normal
E	8	DNT-401	15687-27-1	Ibuprofen	1	Normal
E	9	DNT-401	15687-27-1	Ibuprofen	1	Normal
E	10	DNT-401	15687-27-1	Ibuprofen	1	Normal
E	11	DNT-401	15687-27-1	Ibuprofen	1	Normal
E	12	DNT-401	67-68-5	Vehicle Control (0.4% DMSO)	0.4%	Normal
F	1	DNT-401	67-68-5	Vehicle Control (0.4% DMSO)	0.4%	Normal
F	2	DNT-401	15687-27-1	Ibuprofen	0.3	Normal
F	3	DNT-401	15687-27-1	Ibuprofen	0.3	Normal
F	4	DNT-401	15687-27-1	Ibuprofen	0.3	Normal
F	5	DNT-401	15687-27-1	Ibuprofen	0.3	Normal
F	6	DNT-401	67-68-5	Vehicle Control (0.4% DMSO)	0.4%	Normal
F	7	DNT-401	67-68-5	Vehicle Control (0.4% DMSO)	0.4%	Normal
F	8	DNT-401	15687-27-1	Ibuprofen	0.3	Normal
F	9	DNT-401	15687-27-1	Ibuprofen	0.3	Normal
F	10	DNT-401	15687-27-1	Ibuprofen	0.3	Normal
F	11	DNT-401	15687-27-1	Ibuprofen	0.3	Normal
F	12	DNT-401	67-68-5	Vehicle Control (0.4% DMSO)	0.4%	Normal
G	1	DNT-401	67-68-5	Vehicle Control (0.4% DMSO)	0.4%	Normal
G	2	DNT-401	15687-27-1	Ibuprofen	0.1	Normal
G	3	DNT-401	15687-27-1	Ibuprofen	0.1	Normal
G	4	DNT-401	15687-27-1	Ibuprofen	0.1	Normal
G	5	DNT-401	15687-27-1	Ibuprofen	0.1	Normal
G	6	DNT-401	67-68-5	Vehicle Control (0.4% DMSO)	0.4%	Normal
G	7	DNT-401	67-68-5	Vehicle Control (0.4% DMSO)	0.4%	Normal
G	8	DNT-401	15687-27-1	Ibuprofen	0.1	Normal
G	9	DNT-401	15687-27-1	Ibuprofen	0.1	Normal
G	10	DNT-401	15687-27-1	Ibuprofen	0.1	Normal
G	11	DNT-401	15687-27-1	Ibuprofen	0.1	Normal
G	12	DNT-401	67-68-5	Vehicle Control (0.4% DMSO)	0.4%	Normal
H	1	DNT-401	67-68-5	Vehicle Control (0.4% DMSO)	0.4%	Normal
H	2	DNT-401	15687-27-1	Ibuprofen	0.03	Normal
H	3	DNT-401	15687-27-1	Ibuprofen	0.03	Normal
H	4	DNT-401	15687-27-1	Ibuprofen	0.03	Normal
H	5	DNT-401	15687-27-1	Ibuprofen	0.03	Normal
H	6	DNT-401	67-68-5	Vehicle Control (0.4% DMSO)	0.4%	Normal
H	7	DNT-401	67-68-5	Vehicle Control (0.4% DMSO)	0.4%	Normal
H	8	DNT-401	15687-27-1	Ibuprofen	0.03	Normal
H	9	DNT-401	15687-27-1	Ibuprofen	0.03	Severely abnormal
H	10	DNT-401	15687-27-1	Ibuprofen	0.03	Normal
H	11	DNT-401	15687-27-1	Ibuprofen	0.03	Normal
H	12	DNT-401	67-68-5	Vehicle Control (0.4% DMSO)	0.4%	Normal
A	1	DNT-402	67-68-5	Vehicle Control (0.4% DMSO)	0.4%	Normal
A	2	DNT-402	54910-89-3	Fluoxetine	40	Dead
A	3	DNT-402	54910-89-3	Fluoxetine	40	Dead
A	4	DNT-402	54910-89-3	Fluoxetine	40	Dead
A	5	DNT-402	54910-89-3	Fluoxetine	40	Dead
A	6	DNT-402	67-68-5	Vehicle Control (0.4% DMSO)	0.4%	Normal
A	7	DNT-402	67-68-5	Vehicle Control (0.4% DMSO)	0.4%	Normal
A	8	DNT-402	54910-89-3	Fluoxetine	40	Dead
A	9	DNT-402	54910-89-3	Fluoxetine	40	Dead
A	10	DNT-402	54910-89-3	Fluoxetine	40	Dead
A	11	DNT-402	54910-89-3	Fluoxetine	40	Dead
A	12	DNT-402	67-68-5	Vehicle Control (0.4% DMSO)	0.4%	Normal
B	1	DNT-402	67-68-5	Vehicle Control (0.4% DMSO)	0.4%	Normal
B	2	DNT-402	54910-89-3	Fluoxetine	12	Normal
B	3	DNT-402	54910-89-3	Fluoxetine	12	Normal
B	4	DNT-402	54910-89-3	Fluoxetine	12	Abnormal
B	5	DNT-402	54910-89-3	Fluoxetine	12	Abnormal
B	6	DNT-402	67-68-5	Vehicle Control (0.4% DMSO)	0.4%	Normal
B	7	DNT-402	67-68-5	Vehicle Control (0.4% DMSO)	0.4%	Normal
B	8	DNT-402	54910-89-3	Fluoxetine	12	Abnormal
B	9	DNT-402	54910-89-3	Fluoxetine	12	Abnormal
B	10	DNT-402	54910-89-3	Fluoxetine	12	Normal
B	11	DNT-402	54910-89-3	Fluoxetine	12	Abnormal
B	12	DNT-402	67-68-5	Vehicle Control (0.4% DMSO)	0.4%	Normal
C	1	DNT-402	67-68-5	Vehicle Control (0.4% DMSO)	0.4%	Normal
C	2	DNT-402	54910-89-3	Fluoxetine	4	Normal
C	3	DNT-402	54910-89-3	Fluoxetine	4	Normal
C	4	DNT-402	54910-89-3	Fluoxetine	4	Normal
C	5	DNT-402	54910-89-3	Fluoxetine	4	Normal
C	6	DNT-402	67-68-5	Vehicle Control (0.4% DMSO)	0.4%	Normal
C	7	DNT-402	67-68-5	Vehicle Control (0.4% DMSO)	0.4%	Normal
C	8	DNT-402	54910-89-3	Fluoxetine	4	Normal
C	9	DNT-402	54910-89-3	Fluoxetine	4	Normal
C	10	DNT-402	54910-89-3	Fluoxetine	4	Normal
C	11	DNT-402	54910-89-3	Fluoxetine	4	Normal
C	12	DNT-402	67-68-5	Vehicle Control (0.4% DMSO)	0.4%	Normal
D	1	DNT-402	67-68-5	Vehicle Control (0.4% DMSO)	0.4%	Normal
D	2	DNT-402	54910-89-3	Fluoxetine	1.2	Normal
D	3	DNT-402	54910-89-3	Fluoxetine	1.2	Normal
D	4	DNT-402	54910-89-3	Fluoxetine	1.2	Normal
D	5	DNT-402	54910-89-3	Fluoxetine	1.2	Normal
D	6	DNT-402	67-68-5	Vehicle Control (0.4% DMSO)	0.4%	Normal
D	7	DNT-402	67-68-5	Vehicle Control (0.4% DMSO)	0.4%	Normal
D	8	DNT-402	54910-89-3	Fluoxetine	1.2	Normal
D	9	DNT-402	54910-89-3	Fluoxetine	1.2	Normal
D	10	DNT-402	54910-89-3	Fluoxetine	1.2	Abnormal
D	11	DNT-402	54910-89-3	Fluoxetine	1.2	Normal
D	12	DNT-402	67-68-5	Vehicle Control (0.4% DMSO)	0.4%	Normal
E	1	DNT-402	67-68-5	Vehicle Control (0.4% DMSO)	0.4%	Normal
E	2	DNT-402	54910-89-3	Fluoxetine	0.4	Normal
E	3	DNT-402	54910-89-3	Fluoxetine	0.4	Normal
E	4	DNT-402	54910-89-3	Fluoxetine	0.4	Normal
E	5	DNT-402	54910-89-3	Fluoxetine	0.4	Normal
E	6	DNT-402	67-68-5	Vehicle Control (0.4% DMSO)	0.4%	Normal
E	7	DNT-402	67-68-5	Vehicle Control (0.4% DMSO)	0.4%	Normal
E	8	DNT-402	54910-89-3	Fluoxetine	0.4	Normal
E	9	DNT-402	54910-89-3	Fluoxetine	0.4	Normal
E	10	DNT-402	54910-89-3	Fluoxetine	0.4	Normal
E	11	DNT-402	54910-89-3	Fluoxetine	0.4	Normal
E	12	DNT-402	67-68-5	Vehicle Control (0.4% DMSO)	0.4%	Normal
F	1	DNT-402	67-68-5	Vehicle Control (0.4% DMSO)	0.4%	Normal
F	2	DNT-402	54910-89-3	Fluoxetine	0.12	Normal
F	3	DNT-402	54910-89-3	Fluoxetine	0.12	Normal
F	4	DNT-402	54910-89-3	Fluoxetine	0.12	Normal
F	5	DNT-402	54910-89-3	Fluoxetine	0.12	Normal
F	6	DNT-402	67-68-5	Vehicle Control (0.4% DMSO)	0.4%	Normal
F	7	DNT-402	67-68-5	Vehicle Control (0.4% DMSO)	0.4%	Normal
F	8	DNT-402	54910-89-3	Fluoxetine	0.12	Normal
F	9	DNT-402	54910-89-3	Fluoxetine	0.12	Normal
F	10	DNT-402	54910-89-3	Fluoxetine	0.12	Normal
F	11	DNT-402	54910-89-3	Fluoxetine	0.12	Normal
F	12	DNT-402	67-68-5	Vehicle Control (0.4% DMSO)	0.4%	Normal
G	1	DNT-402	67-68-5	Vehicle Control (0.4% DMSO)	0.4%	Normal
G	2	DNT-402	54910-89-3	Fluoxetine	0.04	Normal
G	3	DNT-402	54910-89-3	Fluoxetine	0.04	Normal
G	4	DNT-402	54910-89-3	Fluoxetine	0.04	Normal
G	5	DNT-402	54910-89-3	Fluoxetine	0.04	Normal
G	6	DNT-402	67-68-5	Vehicle Control (0.4% DMSO)	0.4%	Abnormal
G	7	DNT-402	67-68-5	Vehicle Control (0.4% DMSO)	0.4%	Normal
G	8	DNT-402	54910-89-3	Fluoxetine	0.04	Normal
G	9	DNT-402	54910-89-3	Fluoxetine	0.04	Normal
G	10	DNT-402	54910-89-3	Fluoxetine	0.04	Normal
G	11	DNT-402	54910-89-3	Fluoxetine	0.04	Normal
G	12	DNT-402	67-68-5	Vehicle Control (0.4% DMSO)	0.4%	Normal
H	1	DNT-402	67-68-5	Vehicle Control (0.4% DMSO)	0.4%	Normal
H	2	DNT-402	54910-89-3	Fluoxetine	0.012	Normal
H	3	DNT-402	54910-89-3	Fluoxetine	0.012	Normal
H	4	DNT-402	54910-89-3	Fluoxetine	0.012	Normal
H	5	DNT-402	54910-89-3	Fluoxetine	0.012	Normal
H	6	DNT-402	67-68-5	Vehicle Control (0.4% DMSO)	0.4%	Normal
H	7	DNT-402	67-68-5	Vehicle Control (0.4% DMSO)	0.4%	Normal
H	8	DNT-402	54910-89-3	Fluoxetine	0.012	Normal
H	9	DNT-402	54910-89-3	Fluoxetine	0.012	Abnormal
H	10	DNT-402	54910-89-3	Fluoxetine	0.012	Normal
H	11	DNT-402	54910-89-3	Fluoxetine	0.012	Abnormal
H	12	DNT-402	67-68-5	Vehicle Control (0.4% DMSO)	0.4%	Normal
