# Supplementary material for: Utilizing Multiple Behavioral Endpoints to Identify Negative Control Chemicals in a Larval Zebrafish Behavior Assay
Source: Toxics. 2025 Aug 29;13(9):727. doi: 10.3390/toxics13090727 (PMC12474258; doi:10.3390/toxics13090727)
Supplement: Supplementary file 1 [file toxics-13-00727-s001.zip › Suppl Table 5 Beh Neurotox Data.xlsx]

## Sheet: Read Me
Columns Descriptions:
The “Plate Number” column is plate identifier assigned by our laboratory
The “Date Tested” column is the day the light/dark transition test (20 minutes dark (12 lux), 40 minutes light (3,500 lux), and 40 minutes dark (12 lux)) was executed.
The “Plate type” column indicates what kind of 96-well plate was used. All behavioral experiments used a 96-square well plate.
The “Behavior System” column is the number of the ViewPoint machine used to test the plate. The “Light intensity (lux)” column is the intensity used in the light period. This should always be 3500 lux.
The “Well” column contains the row and column of the larva. The “Chemical” column contains the name of the chemical tested. “Control” is the same as “Vehicle Control (0.4% DMSO).”
The “Final Concentration (uM)” column contains the concentration that was exposed to the embryos/larvae from 0 dpf to 5 dpf.
The “Status” column indicates whether the larva was normal at 6 dpf. If it’s blank, then the larva was normal. Otherwise, the letters indicate if the larva was dead (D), abnormal (A), severely abnormal (SA), or had an uninflated swim bladder (SB). “SB, A” indicates that the larva was abnormal and had an uninflated swim bladder.
Columns J through S are the 2-minute time bins for the 20-minute dark acclimation period.
Columns T through AM are the 2-minute time bins for the 40-minute light period.
Columns AN through BG are the 2-minute time bins for the 40-minute dark period.
Vehicle Control is 0.4% DMSO

## Sheet: L-ascorbic acid
									20-minute acclimation period (dark)										40-minute light period.																				40-minute dark period
Plate Number	Date Tested	Plate type	Behavior System	Light intensity (lux)	Well	Chemical	Final Concentration (uM)	Status	Time bin (min) 0-2	Time bin (min) 2-4	Time bin (min) 4-6	Time bin (min) 6-8	Time bin (min) 8-10	Time bin (min) 10-12	Time bin (min) 12-14	Time bin (min) 14-16	Time bin (min) 16-18	Time bin (min) 18-20	Time bin (min) 20-22	Time bin (min) 22-24	Time bin (min) 24-26	Time bin (min) 26-28	Time bin (min) 28-30	Time bin (min) 30-32	Time bin (min) 32-34	Time bin (min) 34-36	Time bin (min) 36-38	Time bin (min) 38-40	Time bin (min) 40-42	Time bin (min) 42-44	Time bin (min) 44-46	Time bin (min) 46-48	Time bin (min) 48-50	Time bin (min) 50-52	Time bin (min) 52-54	Time bin (min) 54-56	Time bin (min) 56-58	Time bin (min) 58-60	Time bin (min) 60-62	Time bin (min) 62-64	Time bin (min) 64-66	Time bin (min) 66-68	Time bin (min) 68-70	Time bin (min) 70-72	Time bin (min) 72-74	Time bin (min) 74-76	Time bin (min) 76-78	Time bin (min) 78-80	Time bin (min) 80-82
DNT-359	2023-07-06	96-square-well	VP 3	3500	A03	control	0		12.3043	11.4163	12.7685	9.99354	8.07741	7.62045	2.19498	6.71943	5.03804	3.91501	1.59569	0.0956603	0.463454	0.179042	0.41806	0.279963	2.44286	8.91305	11.3637	10.3074	9.88677	10.3521	5.91368	6.37061	12.3443	4.75111	5.0067	2.9045	0.85563	0.146561	28.1986	22.1835	19.952	21.1514	19.0281	20.9884	20.4912	18.6571	15.0621	12.4386	13.4075
DNT-359	2023-07-06	96-square-well	VP 3	3500	A10	control	0		22.3517	20.7219	21.7514	24.97	18.6663	20.414	22.6179	20.8192	16.9902	10.3595	3.76172	1.98591	1.56298	2.70296	3.15326	4.67247	5.97086	10.1491	13.981	12.0976	18.9432	18.5925	19.5588	17.056	17.4937	17.6937	18.4829	17.2742	14.8272	16.4213	26.9737	30.0044	29.4159	24.965	22.5868	25.8671	22.1049	16.3629	17.3731	14.7033	16.525
DNT-359	2023-07-06	96-square-well	VP 3	3500	B05	control	0		4.64304	9.38121	5.38187	6.08822	6.79549	8.85869	3.87904	0.911564	6.6101	7.8242	3.2565	0.173373	0.89764	0.0213181	0.266195	1.62594	9.14391	16.3625	18.2128	19.0835	12.1386	11.1848	13.794	22.6905	23.0908	23.7107	13.8821	1.15709	0.867588	0.469499	19.729	25.0399	22.9349	22.5893	17.4971	13.223	13.7157	8.90833	3.41049	3.88233	3.3301
DNT-359	2023-07-06	96-square-well	VP 3	3500	B11	control	0		1.57982	3.90258	4.88939	7.78608	11.3106	11.4072	14.025	13.9996	14.1542	16.9737	1.93392	0.102938	0.248419	1.61029	1.97202	4.46225	13.1592	14.0591	15.1703	20.4853	24.1289	21.6286	0.47907	0.592062	5.74251	9.70624	13.5619	13.987	11.4869	11.7467	20.3337	16.9463	19.7984	18.1179	19.4619	15.6281	17.6723	14.7917	7.1657	10.6237	12.2712
DNT-359	2023-07-06	96-square-well	VP 3	3500	C06	control	0		10.2731	15.0683	15.3267	12.5569	15.1385	15.2441	12.8191	12.8843	15.3732	12.1328	2.62875	1.02539	2.01828	1.82924	3.02632	6.208	6.17691	12.0174	3.67173	4.87007	1.70549	0.316734	7.59511	10.6841	12.4654	11.2453	10.9392	18.8146	7.74497	13.4952	22.6007	22.2108	23.9027	25.5213	19.8933	17.4349	20.5189	14.1942	16.994	11.7955	4.39204
DNT-359	2023-07-06	96-square-well	VP 3	3500	C12	control	0		14.9487	15.9534	13.6249	15.8142	13.3327	14.8177	14.0579	11.2775	9.78751	12.0041	2.64696	0.118223	0.0635859	0.0403441	0.0633993	0.0221604	0	0.285952	0.179073	1.02394	2.16138	12.3891	13.5942	11.3687	7.28392	0.341668	0.0203409	0.0627218	0.0902491	0.0847557	15.7582	15.1642	21.6418	18.5645	17.7674	17.6675	15.8569	13.3887	12.0367	11.2968	7.43136
DNT-359	2023-07-06	96-square-well	VP 3	3500	D02	control	0		5.03865	9.35844	13.8663	14.8613	15.0884	15.424	13.7889	14.0468	16.3626	18.4142	5.09989	2.71361	1.31837	1.55359	3.26796	2.8574	8.31412	8.38784	15.0692	21.4694	22.6177	13.8265	20.1753	27.5373	33.4728	31.2258	30.5067	32.7345	32.6866	32.5804	30.8036	28.6657	28.0017	25.4528	27.6758	23.2803	23.6377	24.853	25.366	23.3146	21.4502
DNT-359	2023-07-06	96-square-well	VP 3	3500	D08	control	0		16.8869	13.3204	11.668	11.3653	12.6641	12.103	12.7031	14.1281	15.126	9.37723	2.36942	1.64774	0.261358	11.6653	12.1564	18.0212	23.0317	23.4275	24.9373	17.8548	3.40519	0.158707	7.92012	9.67138	16.5122	9.06757	8.26292	2.23235	0	0.0204796	2.45938	14.8455	19.7041	18.1287	15.5501	15.1888	16.7415	13.7533	13.8064	11.9655	9.58631
DNT-359	2023-07-06	96-square-well	VP 3	3500	E03	control	0		11.4643	10.7605	11.6928	9.23337	10.6786	9.63877	12.0137	11.9777	7.00901	7.20722	3.61424	6.01115	3.53253	0.69011	0.96083	5.2595	14.8211	19.2716	16.721	12.8172	17.9788	17.5785	9.75848	10.8179	12.2139	11.367	12.4507	16.1383	6.3495	1.40921	22.7336	24.3266	26.4496	25.1421	23.3464	20.6263	18.1119	21.68	18.0203	20.1357	16.1787
DNT-359	2023-07-06	96-square-well	VP 3	3500	E10	control	0		5.43404	4.42723	4.15349	7.42528	6.63951	9.84206	9.7792	11.7733	12.5603	9.79495	4.08206	0.497621	0.218721	0.0669678	0.0434768	0.196066	0.208922	0.0227894	2.32518	1.62412	0.942579	0.562363	0.403752	1.69027	1.11389	0.908737	0.0437314	0.169137	0.128684	0.267635	23.4252	23.6529	28.7985	22.4554	22.1892	22.1454	21.8413	18.2545	18.4308	14.9858	9.86503
DNT-359	2023-07-06	96-square-well	VP 3	3500	F01	control	0		12.3146	9.66076	5.13358	7.56059	9.09138	10.4272	13.5324	13.8532	15.6688	15.4127	5.66111	0.0205866	0.0415956	0.19369	0.0668652	0.654312	0.1133	0.108559	0.215296	0.0206992	0	0	0	0.0240625	1.59274	4.99287	10.6126	20.5046	2.60055	0.116847	24.7155	26.6051	29.64	29.1108	26.2669	20.5933	19.2918	11.4549	5.85195	6.75281	7.38687
DNT-359	2023-07-06	96-square-well	VP 3	3500	F05	control	0		1.28938	4.61612	9.41705	9.65346	14.8515	17.2285	15.297	16.6851	18.0892	17.8823	3.7467	0	0	0	2.31597	11.1063	7.21791	8.92279	11.8217	17.5407	23.711	22.2758	22.5336	23.6923	25.0199	24.5931	25.7937	23.1394	27.7123	27.0789	28.6094	24.5989	25.5568	25.937	25.4188	26.6612	24.3172	18.466	22.6379	26.2538	27.2748
DNT-359	2023-07-06	96-square-well	VP 3	3500	G02	control	0		12.3448	4.92193	3.8641	5.12088	2.15837	3.70646	2.58971	5.25678	3.26399	2.59926	2.12724	5.97499	4.50657	2.09201	2.63175	3.16367	7.77677	11.7407	10.1527	16.0148	12.7445	9.17827	9.86563	16.1107	6.12175	10.7407	14.3594	10.994	4.21711	7.68946	34.6512	27.9021	26.8716	23.4331	22.223	22.474	24.1838	23.6625	23.158	21.2482	23.9876
DNT-359	2023-07-06	96-square-well	VP 3	3500	G10	control	0		8.12068	9.32666	8.956	7.50316	9.39503	7.62221	6.8889	7.55542	9.52972	10.3814	0.969005	0.169286	0.0200842	0.277404	1.23172	2.24605	9.40457	9.42951	15.85	13.474	16.139	14.6123	15.7955	16.2221	23.486	18.069	18.8922	13.9832	17.9448	17.2234	24.1416	17.5701	19.6804	18.5162	17.8837	19.0824	19.2666	19.5958	12.9101	7.76394	5.44951
DNT-359	2023-07-06	96-square-well	VP 3	3500	H03	control	0		5.23351	7.36584	5.38724	11.4878	10.6693	9.48384	8.87763	10.2282	8.69847	8.24194	3.16992	1.17687	1.73882	2.08568	2.17779	1.72325	1.3988	2.35612	6.29538	8.3352	5.16521	2.46474	5.21586	4.60645	1.56205	3.56461	5.56972	9.13453	4.71467	2.78341	18.7217	17.8739	18.0253	13.0724	10.4173	10.2983	5.73855	3.12742	2.77435	2.38674	4.0912
DNT-359	2023-07-06	96-square-well	VP 3	3500	H11	control	0		10.4791	10.2335	8.33225	7.08382	8.12924	8.31269	8.35814	6.24474	7.46633	6.84591	2.81642	2.14074	2.92623	2.99545	3.07037	4.75712	7.65884	9.33068	6.77955	2.68976	4.73138	8.11171	7.12815	9.2491	4.2323	3.78374	8.8272	7.67476	6.29687	3.48256	18.4316	15.3015	15.2597	11.2153	11.058	11.3301	12.4829	12.2483	4.32735	7.55986	8.34544
DNT-360	2023-07-06	96-square-well	VP 4	3500	A03	control	0		19.7112	14.7938	10.3432	7.95459	1.72387	0.0430018	0	0	0	1.155	0.972568	0.0633411	0	0	0	0	0	0.0260037	3.93096	12.945	3.82845	13.7756	12.0055	12.491	13.954	7.91462	8.13757	7.46494	7.04364	14.748	22.1991	12.6429	13.8255	14.0968	15.9381	12.9922	10.9424	8.62215	9.79583	9.17245	4.69401
DNT-360	2023-07-06	96-square-well	VP 4	3500	A10	control	0		6.92057	9.39487	8.26804	6.2178	6.01167	7.82699	10.0731	9.54363	7.05839	6.68038	1.98364	0.3623	0.288676	0.0833539	4.25103	6.87067	4.17697	9.88445	13.6901	14.3551	18.9568	17.2205	18.1758	20.6255	11.103	19.17	20.4915	23.9431	24.466	12.857	16.7757	21.3877	23.3183	17.7979	17.2	12.1946	9.4011	9.13733	6.13378	1.51279	1.48101
DNT-360	2023-07-06	96-square-well	VP 4	3500	B05	control	0		18.5118	17.5623	9.31498	6.22963	0.901573	0.399259	0.836128	2.67346	2.01858	0.352791	4.14925	0.326428	0.257784	0.152651	2.78568	9.87136	20.7151	18.7945	24.0197	12.2827	24.9272	28.6595	18.4876	23.3016	24.4422	21.4513	26.3747	28.3054	14.4247	22.6162	37.3899	33.2759	31.5762	30.3545	27.2068	25.8941	25.1842	26.3976	20.8666	20.0235	16.4465
DNT-360	2023-07-06	96-square-well	VP 4	3500	B11	control	0		22.7497	24.5482	21.5668	18.1055	16.3944	19.9872	18.6723	19.1706	19.347	17.0004	2.57824	0.0402535	1.04004	0.604173	4.78075	11.5518	9.45725	17.498	18.4451	16.4532	18.3559	16.5774	18.0568	19.0532	17.8074	18.4044	19.7147	20.8814	22.9592	17.7387	19.058	29.766	29.9452	29.6256	28.2609	23.9187	25.3937	24.7647	25.6674	24.5379	24.2251
DNT-360	2023-07-06	96-square-well	VP 4	3500	C06	control	0		4.54201	3.60225	3.677	5.12043	5.68985	4.04692	3.9699	5.34138	3.8601	1.06328	1.69836	0.814941	1.50306	0.942642	0.689694	0.0818512	1.17806	6.81427	19.5153	18.9521	18.2009	15.9058	17.2826	19.165	18.5146	12.39	4.49146	0.979446	3.16109	12.5057	14.8029	19.675	17.8252	18.1431	16.6334	11.1194	10.1401	5.4079	1.71938	1.99054	0
DNT-360	2023-07-06	96-square-well	VP 4	3500	C12	control	0		16.5173	15.0926	13.8479	13.5547	11.5584	10.7759	10.831	11.8394	12.4458	11.3595	2.78543	0	0.0202052	1.51949	0.960391	0.88013	2.53763	1.93279	2.89531	6.50047	2.11731	2.13803	6.57955	8.36557	7.54595	6.75218	18.0371	5.96362	0.362239	0.148447	23.3451	19.5094	18.3445	18.878	18.7114	17.937	19.3333	17.78	17.9229	18.5684	18.5581
DNT-360	2023-07-06	96-square-well	VP 4	3500	D02	control	0		15.9373	17.1836	14.9748	14.3155	7.73622	3.0828	3.15135	2.20563	2.71876	2.09841	2.47877	0.128025	0.0847577	0.297073	0.0818887	1.14303	0.723027	2.23779	7.99719	8.68433	22.6335	18.4536	19.4518	24.0993	18.1752	9.92431	9.41057	16.86	20.4347	22.9647	30.6941	26.88	27.2731	25.552	20.9212	20.7727	20.351	19.2275	19.5524	12.0112	9.81911
DNT-360	2023-07-06	96-square-well	VP 4	3500	D08	control	0		7.6555	13.1112	11.8958	10.9469	3.94454	7.36129	7.55406	2.87182	1.18131	1.36878	0.277624	0.0411581	0.0406631	0.159722	0.181018	1.46478	5.34548	9.22507	7.25092	5.81021	2.75745	8.32518	9.59308	4.09158	8.62735	9.89248	11.5358	13.4063	11.7711	2.33309	13.7291	20.2709	19.6319	11.5624	9.6778	7.03187	7.32216	3.87734	2.30918	2.505	1.65411
DNT-360	2023-07-06	96-square-well	VP 4	3500	E03	control	0		7.81646	10.7301	7.39297	9.63824	4.83156	4.7995	3.46855	3.85278	4.88212	3.20755	4.44842	2.19837	3.3712	4.22992	5.23107	2.72913	8.51075	9.14702	10.1893	9.62332	17.9578	18.728	17.9137	16.5945	12.7103	13.7119	17.5121	19.4214	24.3164	22.2087	26.0931	23.2674	14.0489	7.54896	10.453	5.5616	6.77512	7.96017	7.0413	4.12627	3.93253
DNT-360	2023-07-06	96-square-well	VP 4	3500	E10	control	0		20.5084	15.2351	13.1644	13.2907	10.8834	4.31411	3.27141	2.42183	2.39868	1.35901	4.16023	0.041345	0.0202748	0.043259	0	0.0207297	4.46402	12.5817	13.0204	16.3107	23.1539	19.9292	18.6138	21.0627	19.3487	22.5807	15.0291	17.8058	16.0278	17.8227	30.8774	28.8805	25.1154	24.7173	23.9441	18.2639	11.5689	8.12886	3.27013	6.84686	4.29209
DNT-360	2023-07-06	96-square-well	VP 4	3500	F01	control	0		23.9707	22.0345	17.9795	17.244	18.3401	16.3264	6.25827	5.60008	3.80677	4.23134	2.62141	0.0204263	0.22284	0.170318	0	0	0	0	0.490492	0.543976	0.431809	1.04138	3.12672	3.96246	4.77056	4.4149	1.44997	2.52513	5.7457	4.14117	27.7999	25.9846	31.3864	25.893	25.5385	20.5685	23.3448	18.4961	17.0363	18.0291	18.2059
DNT-360	2023-07-06	96-square-well	VP 4	3500	F05	control	0		7.56087	15.3277	16.3632	15.0301	14.9779	17.0586	16.8724	18.859	17.4325	16.5381	3.9385	1.88448	0.966767	2.41359	2.90787	4.71462	11.3878	19.1156	23.173	19.716	18.0458	21.3274	20.3407	25.186	20.8097	10.5775	0.583687	0.544168	0.452564	2.81611	20.8681	25.4648	27.6065	24.475	21.4092	18.8741	21.5774	21.1952	18.3327	19.4258	21.3321
DNT-360	2023-07-06	96-square-well	VP 4	3500	G02	control	0		13.1565	10.9129	8.35224	7.60211	5.23782	5.70418	5.40026	2.09413	2.99494	3.97387	6.59671	4.86724	10.9965	2.9323	16.0539	17.529	18.4268	16.6458	18.058	18.8056	16.0658	20.2718	18.1151	21.2797	21.9157	22.6782	21.2967	23.4498	25.109	27.7241	29.0433	27.1961	22.3766	22.3747	21.785	22.0963	23.3328	25.2555	22.8457	22.374	23.9447
DNT-360	2023-07-06	96-square-well	VP 4	3500	G10	control	0		6.15365	7.07755	8.03917	6.18953	4.17126	1.07267	3.03542	4.63883	1.40637	0.0616792	3.00957	1.62394	1.00254	0	1.65679	1.45422	3.19889	0.152394	0.126929	0.890562	1.64998	4.26469	9.22126	8.30374	2.96248	8.31363	5.92212	6.46952	5.54989	3.41206	17.4381	18.6572	14.7765	10.0841	11.7297	12.38	9.10352	8.12261	7.43382	4.97814	4.87023
DNT-360	2023-07-06	96-square-well	VP 4	3500	H03	control	0		20.9561	28.159	24.0203	18.4752	13.9228	5.62464	4.05729	2.19026	2.31172	2.6088	3.97409	2.04891	0.754554	0.951001	0.212838	0.108702	0.19148	1.12432	2.14975	8.9825	13.4423	16.1133	15.7703	17.3005	15.598	18.762	19.7767	22.188	14.929	1.12503	36.6913	33.4417	37.4837	32.0473	26.6758	24.0201	16.7428	18.2423	15.2229	7.78806	7.92385
DNT-360	2023-07-06	96-square-well	VP 4	3500	H11	control	0		7.91446	11.5084	13.7314	13.1094	15.5417	13.4806	14.4412	12.4418	8.60516	2.73486	3.41787	0.0666025	0.0433386	0.0901908	0.0435102	3.94451	10.5657	16.912	20.6815	18.5342	20.057	22.5458	22.1761	21.1044	22.8673	21.9317	22.9538	21.8222	26.5333	28.5232	32.8322	34.8446	37.0983	31.0106	32.0866	31.2339	29.8665	26.089	25.4359	22.6233	20.2904
DNT-359	2023-07-06	96-square-well	VP 3	3500	A06	L-ascorbic acid	1		12.9079	14.4085	13.8753	11.3703	14.3424	9.99943	11.2184	6.85518	3.60549	7.81115	2.36368	0	0	0	0	0.0222998	0	0.393235	0.801972	0.778553	3.9798	5.47775	14.0358	13.1666	18.1908	19.3875	15.3983	18.3172	17.9416	17.1116	22.8271	31.3406	31.0471	26.125	18.0757	4.16176	2.64669	5.2338	2.92485	2.47417	2.11009
DNT-359	2023-07-06	96-square-well	VP 3	3500	A07	L-ascorbic acid	1		9.50008	9.1638	7.37901	5.36018	4.64816	2.44241	4.06303	5.28684	1.76372	2.14169	0.61724	0.203219	1.21795	1.19811	0.407812	0.701567	0.345187	3.39649	9.18534	9.2871	11.4117	12.3817	13.613	13.9061	11.4143	12.4251	12.12	5.39562	9.05202	9.86416	23.0986	24.2821	24.9396	19.0621	15.9394	11.3314	11.135	10.6004	7.13869	2.80347	2.42429
DNT-359	2023-07-06	96-square-well	VP 3	3500	B03	L-ascorbic acid	1		16.8756	14.2442	12.4	13.3525	11.7153	14.0528	11.7909	9.58778	9.15429	1.88146	1.10177	4.42184	4.47135	5.44736	9.21444	14.8856	24.4825	24.8115	25.9399	23.7261	23.0176	24.0448	25.0608	24.9699	19.1662	22.0063	23.4119	24.8584	23.4047	24.4382	24.2794	15.5577	17.8772	17.9446	17.4124	16.1504	17.5641	15.457	15.697	12.8742	7.16772
DNT-359	2023-07-06	96-square-well	VP 3	3500	B09	L-ascorbic acid	1		14.3931	10.4437	6.65748	10.0162	10.6066	5.7776	5.29845	2.37808	1.23978	1.34376	2.2855	0.677895	1.19481	0.468844	3.30574	7.10992	21.6276	21.4342	18.8547	6.6985	0.419303	2.65739	14.2878	9.3004	6.16573	0.776354	0.0202478	0.0202325	8.54407	11.7594	18.6893	14.4352	10.5755	7.51664	9.90257	9.45398	7.52615	7.99501	9.01797	3.90287	1.15126
DNT-359	2023-07-06	96-square-well	VP 3	3500	C09	L-ascorbic acid	1		7.75514	7.36059	2.27119	1.56222	0.249708	0.11204	0.980635	0.784326	2.25449	0.0230864	3.70553	0.13675	0.438881	0.0671596	0	0	0.0203562	0.869724	12.7838	11.2934	16.808	20.5143	15.2755	13.5386	13.3285	16.7957	21.9522	17.2922	17.8622	16.7941	15.9052	11.2119	5.01123	0.417172	1.55416	1.74655	0.661692	1.05487	0.509235	0.989792	0.329562
DNT-359	2023-07-06	96-square-well	VP 3	3500	D01	L-ascorbic acid	1		6.13459	7.65998	7.97014	9.95445	11.4381	10.2401	11.9282	12.1962	11.1427	10.3263	7.38127	0.208255	0	0.201701	0.0667351	0.0502423	0	0.106528	0.0634479	0.047864	0.0931208	0.136065	0.35216	9.51821	15.6318	16.9858	18.1184	14.0177	2.67696	0	24.7766	25.4966	21.6253	24.7191	21.5008	16.7426	19.1556	15.4624	14.3021	11.0901	10.4324
DNT-359	2023-07-06	96-square-well	VP 3	3500	D05	L-ascorbic acid	1		1.2784	3.05798	8.71092	12.2135	11.4726	13.6185	8.97651	11.0595	9.51412	10.0834	1.21804	0.143705	0.170479	0.213352	0.437814	1.83327	5.82591	11.2201	15.6429	16.0345	14.265	11.95	10.1964	11.9893	12.398	14.1315	13.2111	11.9374	11.6983	10.9538	15.168	17.4353	17.5903	15.6872	11.5092	10.6615	4.51975	4.87967	1.65533	1.52785	2.71795
DNT-359	2023-07-06	96-square-well	VP 3	3500	D10	L-ascorbic acid	1		13.5493	15.9277	12.6884	15.6463	11.0807	14.9011	15.8046	10.4038	13.209	9.361	2.65467	0.197372	0.041631	0.0625723	0.127667	0.0859253	0.061021	0.0820994	0.10785	0.676498	4.06782	16.028	28.7793	27.516	28.2341	20.2139	23.8511	30.5419	27.0613	31.5816	27.8491	28.7924	31.4475	30.0153	29.9241	28.7787	10.4153	0.597246	9.91725	17.2131	9.103
DNT-359	2023-07-06	96-square-well	VP 3	3500	E04	L-ascorbic acid	1		8.966	9.69261	8.3582	8.2816	8.82348	9.94336	9.25181	10.3358	10.5853	10.3996	2.3873	0.496751	0.734647	0.53101	0.56839	1.83944	14.908	13.0366	22.4269	19.1125	18.6694	21.0786	17.3752	14.5433	14.1402	14.7107	8.47231	13.7323	12.7341	11.8997	22.4401	20.3182	19.8188	17.6444	15.0219	16.7221	16.9451	16.0206	14.0614	16.9639	11.9831
DNT-359	2023-07-06	96-square-well	VP 3	3500	E09	L-ascorbic acid	1		6.79507	7.80709	4.89286	4.69263	4.33329	6.08876	9.74106	9.76303	3.00286	8.31298	1.77497	0	0	0	0	1.71798	0.780338	1.84862	8.10619	8.09889	13.452	18.278	16.1823	12.1682	8.36779	16.9459	12.6795	11.8296	16.5582	11.6007	22.013	25.3134	24.2726	17.2205	14.2656	16.3673	16.6007	14.0753	10.6485	8.27663	11.3546
DNT-359	2023-07-06	96-square-well	VP 3	3500	E12	L-ascorbic acid	1		20.8018	23.1815	20.3435	20.4225	19.9182	16.3281	12.0877	19.4352	19.2384	6.89392	1.79917	0.225229	0.251326	0.253922	0.102709	0.166275	0.126713	0.935753	10.6785	9.61771	18.7311	22.2972	22.0329	26.7611	12.0116	20.0881	19.9938	24.4612	28.2336	31.1569	29.2917	31.5373	26.8534	23.8209	23.3415	24.17	20.7348	19.2677	19.8374	21.3032	17.1269
DNT-359	2023-07-06	96-square-well	VP 3	3500	F07	L-ascorbic acid	1		12.2892	10.4837	9.10981	8.67227	7.63304	5.67376	3.75621	2.28268	3.76222	6.09009	2.85644	0.383908	0.236676	0.11299	2.44998	16.2308	22.749	27.8341	28.1068	26.983	25.3622	24.6212	23.3459	23.3595	22.5965	23.1824	23.7579	24.4379	16.8362	21.9065	18.1451	13.6561	11.9996	11.9306	9.24904	10.3356	5.74764	4.0472	4.14593	2.21055	2.06488
DNT-359	2023-07-06	96-square-well	VP 3	3500	G04	L-ascorbic acid	1		7.56934	9.62728	9.70625	10.097	11.1068	10.814	7.26543	7.09809	6.88332	5.37024	1.60394	0.286162	0.222505	0.280596	0.341942	0.204833	1.21062	5.52724	8.16405	10.574	10.2076	17.4643	14.1631	13.0965	12.7783	7.61596	10.1907	11.9257	14.7035	15.5391	22.3168	21.0078	22.3374	18.9329	18.0055	17.2699	19.3084	19.1897	18.3212	15.1315	12.1163
DNT-359	2023-07-06	96-square-well	VP 3	3500	G07	L-ascorbic acid	1		11.7422	13.8208	14.0889	12.6168	12.3563	14.8702	13.224	12.8933	14.1679	14.0866	9.18609	4.42352	0.728457	1.61114	15.7563	16.6044	15.7416	23.631	24.8251	27.7406	28.1175	29.7509	30.9592	24.3422	24.7709	20.8894	25.9484	26.4872	26.5339	26.6739	23.1087	22.0969	22.6211	25.0345	20.3843	21.806	19.1122	20.6251	20.8865	19.0247	12.7057
DNT-359	2023-07-06	96-square-well	VP 3	3500	H06	L-ascorbic acid	1		4.19762	2.45581	4.4612	3.49112	2.51858	1.4117	1.78417	0.288978	0	0.752803	5.24352	1.6109	3.38246	15.183	22.3145	14.5185	15.8485	10.2339	21.898	13.4006	5.84644	9.85107	7.7607	4.62643	7.55072	8.82871	10.3813	7.83366	6.61281	16.3583	27.5985	19.5547	24.6399	24.4737	19.7856	18.8822	15.7938	12.6107	13.1081	3.07021	0.290398
DNT-359	2023-07-06	96-square-well	VP 3	3500	H07	L-ascorbic acid	1		14.4128	9.51016	9.74215	0.0445526	0	2.04516	3.7108	5.40243	13.7337	11.8376	2.08993	0.245494	0	0.0219091	0.0414067	0	0.501879	4.40393	6.07612	3.50449	12.222	15.4941	15.3387	14.0933	5.69852	0	0.0412791	0.0216648	4.96368	15.6524	18.6755	15.6874	17.7858	16.7123	8.86236	1.20687	10.5025	6.69731	7.66737	4.0646	8.70643
DNT-360	2023-07-06	96-square-well	VP 4	3500	A06	L-ascorbic acid	1		10.7617	12.4474	17.5518	15.2276	13.9837	11.1413	10.1878	14.3106	8.47661	9.64743	0.365493	0.330622	0.0201216	0.0244795	0.0656664	0.76068	0.803582	3.28695	10.5222	18.3157	13.6205	16.2097	17.6349	15.7515	16.9072	15.7931	11.7466	11.6243	9.23629	16.1101	27.6879	27.9377	25.6211	26.9128	24.2646	19.8067	17.5784	9.1632	8.25933	13.6075	12.9694
DNT-360	2023-07-06	96-square-well	VP 4	3500	A07	L-ascorbic acid	1		5.41211	3.50552	0.70525	0.699585	0.0967819	0	0.113086	0.784964	0.0427244	0	2.32915	0.135517	0	0	0	0.0620554	1.86358	3.01191	14.7141	25.7718	23.7637	22.9527	26.4007	23.6343	20.2257	21.8075	23.7732	17.7954	17.032	15.1707	28.4124	29.1858	30.5338	29.9538	27.7354	26.7049	24.7046	24.7337	22.6093	22.622	20.5459
DNT-360	2023-07-06	96-square-well	VP 4	3500	B03	L-ascorbic acid	1		23.0003	22.9426	24.7856	17.3021	16.4237	15.4086	12.5681	14.8685	12.5822	12.1097	3.3749	0.0203687	0.0693581	0.0839734	0.063825	0	2.63189	6.62694	7.65731	12.3458	20.7522	20.7608	16.8059	17.3446	24.1596	23.0492	23.3693	17.0782	20.7899	23.3597	35.6419	35.6021	18.6276	29.1869	25.5685	23.2159	20.5548	15.2349	11.8917	10.067	3.43488
DNT-360	2023-07-06	96-square-well	VP 4	3500	B09	L-ascorbic acid	1		15.1481	15.0939	12.6685	11.579	12.0403	6.89491	3.56027	1.30997	0.396335	0.890238	1.82037	1.01057	1.04225	0.0412314	0.0652149	0.138986	1.30228	0.0207202	0	0.703273	0.861841	5.62392	12.5909	2.8882	1.30679	2.24528	3.75747	5.47419	8.9438	2.05701	30.8056	26.2116	23.6727	18.2993	12.4859	11.5959	4.22955	3.9017	3.2091	2.8006	4.05068
DNT-360	2023-07-06	96-square-well	VP 4	3500	C09	L-ascorbic acid	1		16.7108	12.1807	13.0057	5.76226	7.38918	1.6825	1.99468	2.54717	2.96847	3.90542	0.985237	0.719425	0.275426	0.340484	0.794148	1.02771	0.87005	3.15565	7.95371	13.1518	19.7639	21.668	14.1678	17.334	21.0904	19.6379	20.1341	19.3971	15.8091	21.4082	34.663	26.8535	25.0471	21.3666	21.9951	19.6263	21.3171	18.1958	20.7875	17.5295	16.6595
DNT-360	2023-07-06	96-square-well	VP 4	3500	D01	L-ascorbic acid	1		5.19687	2.64079	5.68572	6.3693	7.11235	9.19252	11.0885	14.0253	14.9466	8.62676	3.63605	0.141339	0.040258	0.0674692	0.488959	0.0611336	0	0	0.0219376	0	1.17886	0.0875667	0.839882	0.307999	1.61661	6.83239	1.15221	0.405565	9.61861	9.34169	34.3432	25.6915	22.8517	18.8484	17.4576	15.2158	16.6056	15.7378	21.4416	19.2932	19.6467
DNT-360	2023-07-06	96-square-well	VP 4	3500	D05	L-ascorbic acid	1		2.73035	2.80156	3.24193	2.07237	1.09871	2.82307	1.64731	1.79452	1.92394	0.448964	0.409534	0	0.0635182	0.0415902	0.0608011	0.0206969	0.0427535	0.0411146	0	0	0	0	0.0226651	0.0871185	0.23348	0.28202	9.77203	3.93671	0.130352	0.267443	26.2778	24.0558	25.72	26.3725	21.962	18.1797	14.4147	10.2136	15.5332	17.6481	18.1981
DNT-360	2023-07-06	96-square-well	VP 4	3500	D10	L-ascorbic acid	1		15.6981	15.054	9.33111	11.3528	11.6987	11.1677	8.26148	8.52575	2.43596	4.45597	0.870576	0.143989	0.260477	0.0605276	0.249836	0.0638227	0	0.0401458	1.49471	4.76546	4.77965	9.01554	10.4304	9.71707	9.32451	11.1334	10.2519	15.9184	15.2608	12.1487	26.7119	21.9695	19.5593	8.18701	5.18396	3.42514	2.25419	1.08659	1.87004	1.15175	0.619945
DNT-360	2023-07-06	96-square-well	VP 4	3500	E04	L-ascorbic acid	1		15.1457	8.90582	7.01852	7.62193	8.47694	11.1967	10.7637	12.7783	11.7596	9.50622	3.81481	1.06226	4.46093	2.2085	4.04407	4.79935	8.4131	8.88306	12.0185	13.5309	0.47307	2.45364	15.0556	9.00162	10.9231	12.1712	7.48124	15.1249	14.216	12.1729	25.746	25.2381	22.0364	21.817	19.7836	18.9342	16.2806	14.957	13.7451	12.8054	14.2228
DNT-360	2023-07-06	96-square-well	VP 4	3500	E09	L-ascorbic acid	1		3.59744	1.308	2.75094	3.06589	1.71468	0.308904	1.82444	3.98227	3.59121	3.42674	1.42276	0	0.029782	0	0.173417	0.0608445	0.0613907	0	0.0213048	0	0.293751	1.74348	3.23708	3.45891	4.6433	6.2692	8.65945	15.6057	8.82015	6.56024	15.9473	16.4543	13.9882	13.3464	9.34508	5.20836	1.22481	1.74261	1.46465	3.36199	3.60664
DNT-360	2023-07-06	96-square-well	VP 4	3500	E12	L-ascorbic acid	1	A
DNT-360	2023-07-06	96-square-well	VP 4	3500	F07	L-ascorbic acid	1		8.86858	11.1671	11.01	7.28379	7.51769	8.96114	8.06089	5.89626	8.24749	7.40587	4.5893	3.03572	6.32578	3.13594	10.1011	13.5213	17.746	15.1026	12.3469	17.9298	14.624	12.864	11.3143	8.08363	15.3004	16.4216	16.7438	15.2023	18.8343	15.9422	20.6942	21.3991	20.0141	19.816	18.4857	18.323	16.0238	15.7436	15.5507	11.2462	11.7309
DNT-360	2023-07-06	96-square-well	VP 4	3500	G04	L-ascorbic acid	1		24.0342	22.145	22.7165	21.5217	23.326	21.9881	17.9476	20.05	19.255	18.3474	2.4816	0.861338	1.44305	1.7008	4.74804	4.29093	8.04457	8.67739	13.8375	15.3495	18.2604	7.31981	15.1894	14.4896	18.8888	14.112	13.2628	10.3108	12.4383	13.1591	24.4014	24.3323	28.094	27.7919	24.7886	25.4492	25.6417	24.9215	22.441	20.8623	26.8395
DNT-360	2023-07-06	96-square-well	VP 4	3500	G07	L-ascorbic acid	1		19.6583	19.2544	18.261	16.5198	16.8786	15.5114	15.3718	14.8742	17.0428	16.4122	0.622653	0	0.0208972	0.0917804	0.130478	0.0207997	0.550457	0.209844	4.96484	15.4568	26.4809	27.7299	28.979	23.8922	18.4267	23.4639	23.7337	28.8379	4.90953	1.0051	34.6646	33.6651	31.0225	28.2175	22.7611	23.7498	22.467	15.5111	8.67825	8.40124	4.28144
DNT-360	2023-07-06	96-square-well	VP 4	3500	H06	L-ascorbic acid	1		8.32986	8.5208	7.6595	2.70601	2.12884	1.76999	2.46825	3.14848	0.85863	0.515988	3.01093	0.129028	0.17803	0.201602	1.14006	8.39949	15.0796	20.6456	22.3193	18.2893	16.1527	19.3114	16.6205	14.7254	18.5469	10.529	14.1435	2.66794	4.8548	18.7563	21.2997	19.6895	18.8454	17.6098	17.1306	16.8103	14.5504	14.3824	9.71653	11.6296	12.5294
DNT-360	2023-07-06	96-square-well	VP 4	3500	H07	L-ascorbic acid	1		5.36466	8.54401	7.5512	8.64146	5.48279	4.42404	10.7907	10.1815	3.08013	3.83162	3.32995	0.0558384	0	0	0	0.232669	5.4893	9.19523	11.285	12.4163	15.2681	9.48884	12.2941	10.929	12.5112	7.26055	10.0708	14.2912	17.0937	12.0009	24.517	22.9164	20.8869	19.618	18.9882	18.4693	16.8954	16.5169	14.9028	15.973	12.7039
DNT-359	2023-07-06	96-square-well	VP 3	3500	A01	L-ascorbic acid	3		0.0691521	0.37277	3.88552	3.23424	6.36205	12.756	3.88702	4.49418	11.6014	10.4335	1.09379	0.435474	0	0.0881579	0.219796	1.65456	18.9479	15.0937	16.2582	15.9062	19.8388	19.2696	22.9111	16.4484	17.315	20.4072	16.458	1.10026	8.03283	17.9208	33.869	27.9302	25.6115	23.9566	24.8508	23.9464	18.2821	19.9137	18.7476	18.8799	19.6395
DNT-359	2023-07-06	96-square-well	VP 3	3500	A12	L-ascorbic acid	3		9.6755	4.62016	6.8215	7.29553	4.86147	1.05104	2.46117	5.53138	0.670331	1.73408	3.30519	1.42764	1.21766	3.04661	1.91478	8.1824	16.9228	5.59939	16.6265	8.66389	21.4616	25.7641	11.1497	3.83361	0	6.14977	4.11329	16.1678	4.63297	0.70603	28.1343	21.1119	26.2432	22.9893	22.6006	17.214	16.8951	4.96534	3.38979	3.7251	3.13722
DNT-359	2023-07-06	96-square-well	VP 3	3500	B01	L-ascorbic acid	3		0.492686	3.18556	10.7384	11.8592	11.525	12.9867	10.3173	6.66684	7.55712	3.13005	3.02002	1.58969	1.01486	0.286946	0.783734	1.64754	9.48881	15.0374	17.5755	16.5099	16.9883	15.9024	20.4186	21.0141	9.96825	12.6304	18.656	16.5928	9.98789	21.7293	25.7031	27.8309	28.4815	22.7976	27.2133	27.4257	26.2879	18.2309	15.8904	5.46933	1.92412
DNT-359	2023-07-06	96-square-well	VP 3	3500	B07	L-ascorbic acid	3		16.5826	12.0541	10.7673	9.85604	7.55726	8.37548	8.76191	4.43362	5.51337	7.94625	4.92457	2.12364	5.24906	13.7064	22.3752	24.0098	21.2457	16.9733	24.1385	26.6862	26.5151	28.033	26.2293	28.2432	29.5334	27.1823	31.7938	32.3586	34.6494	28.9552	26.1557	23.1857	14.7726	13.9401	8.14179	5.10716	3.80827	5.50457	1.02554	0.837601	1.3261
DNT-359	2023-07-06	96-square-well	VP 3	3500	C03	L-ascorbic acid	3		9.94293	3.99357	1.73595	3.74539	0.977269	2.98434	3.52518	1.11184	3.83558	2.36891	0.855352	0.0213027	0.0666952	0	0.0209051	0.0427036	1.79998	7.58587	7.55444	12.5597	11.7005	11.8166	9.07232	9.59151	9.82733	13.1591	5.69019	8.15644	11.5427	10.7734	20.2837	17.8034	17.5852	13.2418	1.27282	2.99722	2.08491	2.25386	2.66803	2.43751	4.23965
DNT-359	2023-07-06	96-square-well	VP 3	3500	C05	L-ascorbic acid	3		17.1686	15.0908	14.0106	9.8401	10.5892	9.55633	10.0187	3.19707	4.68236	3.92001	5.02463	0.224701	0.117205	0.187567	2.56672	13.0355	12.1715	22.8267	19.3149	8.41248	7.03059	8.88247	15.5721	19.4438	15.8692	16.8546	13.2422	9.27599	14.3998	20.966	16.5102	19.9634	24.1081	18.2126	13.8153	14.7607	11.3723	7.64694	4.95528	2.80905	3.96423
DNT-359	2023-07-06	96-square-well	VP 3	3500	C10	L-ascorbic acid	3		11.6197	9.14725	6.32477	8.84077	8.16158	11.2873	11.3203	8.91071	3.75608	6.06661	4.24619	3.55581	6.27999	9.67061	16.0383	15.4981	18.5325	18.1743	16.4723	17.6282	20.4033	17.8509	18.3092	19.3803	19.1876	19.3046	19.1037	14.2776	19.1031	19.5292	13.9659	17.0653	18.1309	18.0462	15.3404	17.7568	14.9145	14.63	15.7212	4.73705	10.4108
DNT-359	2023-07-06	96-square-well	VP 3	3500	D06	L-ascorbic acid	3		15.2343	12.0462	7.84119	8.74904	9.69561	5.76546	3.51471	7.35915	5.97621	1.84524	3.82832	0.847578	0.273165	0.269974	0.3921	0.0220695	0.403512	2.65898	8.55314	16.9862	18.2341	23.0534	17.1055	4.59136	3.90526	5.53739	3.7496	1.22247	2.60117	7.45151	25.4015	30.7553	31.414	24.8521	24.8123	17.0819	17.6466	12.0349	4.45747	2.70886	3.24
DNT-359	2023-07-06	96-square-well	VP 3	3500	E06	L-ascorbic acid	3		4.37766	13.753	17.4736	16.0781	13.0807	13.224	11.1775	10.1506	1.32847	1.50931	2.79717	1.97114	1.85047	3.0229	9.73448	17.2365	26.7596	22.922	20.2586	17.602	15.3812	4.93214	17.2869	21.1135	17.4178	4.31551	1.06338	10.7075	12.8453	10.7396	29.956	27.5249	28.867	25.4685	25.9335	22.8193	17.4216	19.2241	15.3538	14.4709	1.91011
DNT-359	2023-07-06	96-square-well	VP 3	3500	F02	L-ascorbic acid	3		13.4732	14.1002	12.9961	13.0621	11.9102	12.6098	14.8012	14.2707	16.3705	13.9554	2.31422	0.0618624	0.0620934	0.0408895	0.0860668	0.934755	8.95464	13.9842	14.3805	16.1809	17.3274	16.2542	20.9938	16.507	18.9177	19.2301	14.9818	14.3624	15.2806	17.7831	26.4498	24.1599	28.2633	27.9798	23.3083	22.8986	16.3687	13.2749	1.34901	3.74866	4.92892
DNT-359	2023-07-06	96-square-well	VP 3	3500	F09	L-ascorbic acid	3		18.5828	15.0548	14.1447	14.2686	14.6346	13.9309	13.9094	11.6521	12.077	12.2535	3.71811	3.62892	4.66557	3.99932	5.20835	3.37582	4.98391	7.7218	17.5843	19.5134	26.5709	21.5928	26.4292	27.8282	29.9978	26.9631	28.3336	29.0256	30.3813	31.8062	23.643	25.2721	26.2751	23.813	24.5044	15.3767	19.892	20.815	16.2362	15.1352	14.6575
DNT-359	2023-07-06	96-square-well	VP 3	3500	F11	L-ascorbic acid	3		5.64946	6.97145	6.67286	11.9686	12.7834	13.2561	11.2631	14.3945	13.116	13.6064	3.16587	3.5427	3.72709	5.4955	6.45723	12.8378	10.2253	9.95116	10.2459	10.3194	13.3019	16.3301	14.5191	9.39377	11.0342	11.4745	14.8515	16.5849	12.5387	15.2555	22.9337	18.4166	15.9053	12.7413	10.7961	12.7646	11.9358	12.7574	14.9173	15.6437	13.3655
DNT-359	2023-07-06	96-square-well	VP 3	3500	G01	L-ascorbic acid	3		19.7525	20.7257	16.2541	16.7106	17.7114	11.6095	14.2691	12.8891	14.2036	13.9724	2.00472	0.206378	0.0834636	0.171973	0.0201112	0.926415	4.16217	6.43522	11.9561	16.6334	14.4861	14.5753	19.4186	19.3709	20.0264	19.2302	18.4364	18.9771	20.4577	19.2765	27.5786	29.2639	29.8199	28.5865	29.0865	23.2693	21.075	20.1925	19.7475	18.9491	18.8297
DNT-359	2023-07-06	96-square-well	VP 3	3500	G09	L-ascorbic acid	3		4.66884	8.79087	11.0323	11.9659	13.5066	17.9927	4.84253	6.69934	11.9127	8.18337	2.41878	1.29039	1.23802	1.46773	1.86083	3.40066	7.76424	16.8266	14.5594	17.7315	24.957	21.9605	24.3191	24.1135	16.0129	24.4529	12.2776	2.46918	6.4141	4.81418	22.8275	23.9306	24.5891	23.9028	14.2096	15.8717	22.2352	21.3507	17.6066	18.3884	13.3136
DNT-359	2023-07-06	96-square-well	VP 3	3500	H01	L-ascorbic acid	3		19.834	20.3711	14.9459	11.8885	11.0029	13.1185	10.8792	11.1889	7.91089	10.1192	2.96721	1.03358	0.0606082	0.0644182	0.0205022	1.45863	1.14077	1.85227	1.69652	5.21826	13.3857	8.99286	18.9488	8.95676	4.79302	10.0988	15.3004	16.9757	20.5632	13.9838	25.9387	31.255	26.5367	22.0272	15.9107	12.8009	8.37265	4.65072	2.30012	2.66138	1.00405
DNT-359	2023-07-06	96-square-well	VP 3	3500	H12	L-ascorbic acid	3		13.6936	16.3483	18.2729	19.2213	17.2907	16.3349	15.6972	17.2909	15.6851	13.8457	6.67195	0.127619	4.1714	9.81479	10.5247	11.332	17.3944	11.0884	10.8779	9.77326	9.66439	16.9029	14.0049	17.3394	11.7271	23.3721	16.7242	23.6818	25.9585	27.4634	32.7657	30.2781	30.5754	31.3478	21.9084	21.201	19.1776	20.3756	19.5625	16.0523	17.1332
DNT-360	2023-07-06	96-square-well	VP 4	3500	A01	L-ascorbic acid	3		9.24554	7.04542	3.70383	5.50131	8.97631	8.61675	12.5525	8.03019	4.97681	5.14062	1.06694	0.992229	1.70221	1.57191	7.20068	8.89502	7.05568	3.68856	5.40533	12.1225	8.45041	12.4337	9.94354	11.9077	7.71826	9.29689	6.34317	7.54642	10.7597	9.51365	25.9026	23.66	24.4024	22.3666	20.9923	21.9055	18.631	12.563	14.4027	16.5932	9.50312
DNT-360	2023-07-06	96-square-well	VP 4	3500	A12	L-ascorbic acid	3		11.5087	14.4368	13.9557	12.8566	13.7159	11.2692	6.86813	12.2687	11.4515	11.7295	9.77818	8.05424	0.184784	0.0202546	0	0.0421515	0.521975	3.36421	15.3256	14.5648	2.94326	13.6197	16.6346	16.9253	3.18306	2.91159	0.324476	1.73129	0.475885	0.195808	21.807	19.1539	21.85	21.6027	19.2404	15.0984	17.528	16.4485	14.3771	14.9587	13.3091
DNT-360	2023-07-06	96-square-well	VP 4	3500	B01	L-ascorbic acid	3		16.8076	17.2624	15.7502	14.7136	9.957	10.9549	0.662013	0.522765	0.812912	0.729775	2.20227	0.0624475	0.0211814	0.133998	0.130432	0	0.0694217	0.0214986	4.18306	7.33466	11.9399	9.137	7.94291	9.17476	8.41507	2.79757	0.688973	0.518214	0.0203046	0.284965	40.791	38.0367	27.74	19.4306	17.0375	20.3718	13.9322	12.5072	12.6388	17.3663	14.8411
DNT-360	2023-07-06	96-square-well	VP 4	3500	B07	L-ascorbic acid	3		5.48902	9.15607	10.6068	13.8883	15.8483	13.3462	15.2659	12.1048	12.8522	13.1942	1.79514	0.440128	0.790571	0.68269	0.539828	0.354094	0.814925	3.52302	1.92274	1.30132	4.02954	2.97772	1.68105	2.90296	5.24696	18.7423	14.2277	27.6403	26.9106	28.4625	21.2016	23.8991	24.3997	20.0108	17.0369	16.4511	16.2681	14.9859	14.7474	9.16626	2.44171
DNT-360	2023-07-06	96-square-well	VP 4	3500	C03	L-ascorbic acid	3		9.70496	11.4986	12.2732	13.3394	9.83838	8.23729	7.36263	6.45276	6.53608	6.28634	4.00479	2.63544	4.65438	3.73956	5.60967	4.94749	9.15948	11.9444	12.6895	13.4119	16.072	15.1077	11.5806	13.9146	11.5777	10.4175	14.1362	12.5651	12.5971	13.558	21.1797	21.7634	21.9246	18.9722	18.6194	16.8918	15.9431	13.8248	12.8906	13.6237	12.3378
DNT-360	2023-07-06	96-square-well	VP 4	3500	C05	L-ascorbic acid	3		21.6746	22.7903	16.96	14.8989	14.4626	13.0006	9.43496	13.3255	13.2096	13.2854	1.91319	0.0200238	0.109392	2.61506	6.80845	8.09478	14.3219	14.3249	21.0573	17.6639	18.2762	20.2422	19.9938	18.548	20.4998	21.6599	19.8074	22.6668	22.7577	21.3157	29.748	24.5289	24.2924	23.5703	21.3644	22.7188	19.2861	16.2104	12.1747	4.36844	8.39764
DNT-360	2023-07-06	96-square-well	VP 4	3500	C10	L-ascorbic acid	3		7.5409	15.8164	14.9106	15.3299	12.063	15.5847	12.7364	15.133	14.2677	13.5224	1.06879	0.117337	0	0.0465673	0	0	0.0205533	0.0433662	0.0824985	0.0440144	0.083534	0.0475767	0.0413783	0.0463199	0.0427471	0	0	1.10291	8.54789	4.44167	20.6677	18.6428	15.1625	19.0083	16.9522	14.7792	15.9616	17.8868	15.5893	19.5247	20.7575
DNT-360	2023-07-06	96-square-well	VP 4	3500	D06	L-ascorbic acid	3		10.0378	10.1117	8.98751	4.45638	2.25726	1.67202	0.746416	1.64819	0.241008	0.622598	2.85417	1.45192	0.52509	0.117516	0.611298	0.703476	1.66672	13.1086	13.6006	17.7947	17.0086	17.9294	14.0249	4.6162	7.17736	3.74699	7.47211	13.4381	10.9601	15.2641	24.0289	20.7374	23.2519	19.1015	20.565	16.6902	14.7179	13.3577	11.2365	5.22257	4.26275
DNT-360	2023-07-06	96-square-well	VP 4	3500	E06	L-ascorbic acid	3		2.09713	5.97714	12.088	9.06308	10.6609	11.3302	13.6308	11.7742	14.0466	14.6383	2.77099	2.03662	0.680935	1.8687	0.626691	0.705525	2.72183	0.325244	0.85642	4.88357	4.25854	7.11787	12.8758	22.1347	19.9054	21.748	16.8394	0.180644	0.453416	2.85517	25.4715	24.6123	23.3484	23.291	21.221	19.0499	18.9553	17.2633	15.2918	14.9678	16.7276
DNT-360	2023-07-06	96-square-well	VP 4	3500	F02	L-ascorbic acid	3		16.3619	21.1162	18.7394	16.2673	13.867	15.1914	14.4558	14.5207	17.6233	20.3288	4.65518	1.97275	2.62693	5.69649	9.99281	10.053	15.7744	22.9202	28.6973	23.721	27.0139	28.4881	29.9751	30.7013	33.3362	31.0981	31.1703	30.4353	32.1639	28.7761	31.4558	30.1469	29.5668	25.5614	23.7143	20.1888	21.5232	19.4099	15.6085	16.3208	13.8566
DNT-360	2023-07-06	96-square-well	VP 4	3500	F09	L-ascorbic acid	3		9.48081	9.05764	13.0036	10.2901	5.44716	5.09586	8.6374	7.45895	6.89506	2.33644	1.77357	0.12744	0.0854549	0.0414955	0.0627566	0.0602912	0.22577	0.208692	0.0464592	0.238539	2.94017	6.4612	11.3857	11.0882	13.159	7.80081	12.3959	12.1643	16.6988	17.7715	34.3856	29.8406	25.0623	23.1629	16.017	14.4517	15.1771	6.56514	4.58475	7.30055	8.8865
DNT-360	2023-07-06	96-square-well	VP 4	3500	F11	L-ascorbic acid	3		8.57535	8.56482	6.23265	9.65471	11.6883	13.2931	8.8952	13.7552	11.8571	13.9533	7.87212	2.96276	2.43585	3.09041	3.39575	2.46898	11.3111	23.4034	27.7033	22.0798	19.0272	11.0805	8.34073	2.99698	5.14728	6.31793	5.67491	11.2967	7.44363	6.28539	18.7104	28.9018	29.6067	26.4822	25.182	22.7341	22.0405	16.5022	14.9147	18.0195	14.7369
DNT-360	2023-07-06	96-square-well	VP 4	3500	G01	L-ascorbic acid	3		28.5458	24.5012	21.6139	20.3803	21.2516	21.6799	15.2944	13.4787	12.4766	7.51571	5.25137	5.17136	3.00253	16.2511	12.605	17.1479	14.7062	17.3445	19.9012	13.6787	13.8156	13.1307	11.7003	17.9295	18.0561	8.14287	14.037	14.536	12.1792	14.9498	25.0374	29.6514	29.2834	26.7689	27.2025	23.262	29.0084	27.4985	29.4034	28.9876	23.5691
DNT-360	2023-07-06	96-square-well	VP 4	3500	G09	L-ascorbic acid	3		9.67576	8.15149	10.1717	13.5759	13.2407	13.3261	14.0414	13.2899	13.603	13.7984	3.55162	2.45884	0.571392	3.00464	2.51232	4.76265	7.91275	17.8892	9.26423	18.1633	26.8369	23.721	24.7766	23.4116	22.3051	14.4287	15.3222	16.4844	12.0242	12.4538	23.4627	27.6179	27.4027	21.9919	21.4111	19.9128	16.0276	6.72915	9.44405	13.2553	15.1691
DNT-360	2023-07-06	96-square-well	VP 4	3500	H01	L-ascorbic acid	3		15.9024	16.2208	18.5768	16.1113	16.3182	19.0086	20.029	19.1345	19.2766	22.4497	3.95377	0.129508	0.213872	0.0855606	0	0.0201084	0	1.72087	3.27341	6.97968	7.52977	8.08372	10.2145	19.9316	19.6793	17.6103	15.936	13.6066	10.7277	15.4666	37.4437	36.1502	35.0173	37.417	38.9479	33.0075	33.9709	26.4453	27.8505	27.5982	25.2527
DNT-360	2023-07-06	96-square-well	VP 4	3500	H12	L-ascorbic acid	3		29.177	29.5631	23.7835	22.5456	21.0797	21.3607	18.3586	15.0063	18.6184	12.3348	2.43785	0.775776	0.845149	1.81771	3.71248	2.38771	8.13078	12.4264	14.4651	16.0571	15.4305	12.7658	14.6518	15.5699	16.8356	16.4218	13.2695	15.2158	19.3968	16.1646	32.8134	34.2213	36.5992	33.4701	22.4456	29.3076	28.0623	24.0017	26.4296	26.4585	25.1409
DNT-359	2023-07-06	96-square-well	VP 3	3500	A05	L-ascorbic acid	10		14.1426	20.5803	20.1584	16.5561	17.4541	17.1435	14.4476	14.8215	16.9384	12.8695	3.40316	2.5753	1.26563	3.25199	1.22375	0.349735	3.24408	4.12919	11.6815	14.9111	6.68915	7.50553	18.2745	10.8061	0.247816	15.4978	19.3436	2.13287	2.41391	9.88034	19.8173	21.8585	24.696	19.6511	17.3774	13.9408	12.6456	6.24372	3.21886	2.33074	1.55485
DNT-359	2023-07-06	96-square-well	VP 3	3500	A09	L-ascorbic acid	10		10.5802	9.79349	12.3625	12.0705	14.1368	11.0226	14.93	8.56276	10.8478	11.1171	2.77135	0.145738	0.543331	0.410268	0.143632	2.28846	8.97356	21.7217	20.7899	14.6105	20.6375	13.8949	21.2135	23.9489	25.4418	21.3637	29.8319	28.4572	28.2826	15.8137	34.4413	29.7946	25.9698	25.0131	24.9782	19.4746	19.8906	19.6807	16.5031	16.2194	16.3796
DNT-359	2023-07-06	96-square-well	VP 3	3500	B06	L-ascorbic acid	10		10.7511	15.7408	17.6499	14.8407	14.88	13.704	15.0354	16.1642	16.2143	14.9033	4.85654	0.445918	0.744641	0.089505	0	1.82269	7.17539	9.39559	16.1334	19.5705	22.8033	19.6137	17.9957	18.1123	16.924	21.1752	15.8252	18.6869	17.2127	16.6576	24.2152	26.2909	25.5419	25.0131	22.8502	23.4358	21.8	23.4884	15.1141	13.3955	12.7603
DNT-359	2023-07-06	96-square-well	VP 3	3500	B08	L-ascorbic acid	10		2.17627	7.49325	14.6417	19.2854	20.459	24.2244	24.6474	22.7027	23.7889	25.4847	2.47054	0.0419112	0.0402415	0.0216733	0	0	0	0	2.20855	2.13376	10.1121	19.57	24.6329	15.8975	23.8596	17.4102	12.6137	9.03738	8.02739	10.2381	42.7089	43.6769	43.1795	37.6388	39.2363	38.8226	33.0262	33.8153	26.2849	27.9972	25.0872
DNT-359	2023-07-06	96-square-well	VP 3	3500	C01	L-ascorbic acid	10		10.2218	10.6377	11.0857	10.966	9.40095	10.301	6.88007	5.96951	5.3163	4.51341	2.7232	0.695896	0.413093	0.616906	0.824642	0.913058	0.409726	4.8377	12.5351	18.5241	17.4361	22.0271	17.3296	21.5758	22.4006	20.4703	21.3443	16.2463	19.8073	21.817	25.2706	22.5947	25.2997	25.4889	25.5127	21.2634	17.3857	10.1962	15.9369	16.4076	12.2742
DNT-359	2023-07-06	96-square-well	VP 3	3500	C08	L-ascorbic acid	10		13.1237	13.3327	14.0854	11.9728	11.8512	11.35	10.8113	8.02435	12.203	10.1225	1.5406	0.627661	0.730664	0.314919	2.13539	3.85741	12.7868	14.1049	15.8209	20.3444	14.8074	16.3356	18.2948	20.0483	20.4058	17.9988	20.0059	22.0909	19.2786	19.2408	19.8896	19.8519	17.2077	16.8082	17.3119	15.0984	16.6903	12.4432	13.5351	12.7649	11.5951
DNT-359	2023-07-06	96-square-well	VP 3	3500	D04	L-ascorbic acid	10		18.2449	16.3518	12.8048	14.7491	15.1064	13.8283	12.5465	10.3473	0.239077	0.756804	1.28527	0.302304	0.505414	10.0171	9.31968	20.5671	24.614	26.3243	29.0856	27.7258	32.3805	29.2819	28.3871	30.2092	30.991	32.6843	33.4427	35.9691	27.7259	30.0002	27.3024	32.8902	30.5257	30.6632	25.854	23.9111	26.9213	25.057	21.0701	23.2105	23.3014
DNT-359	2023-07-06	96-square-well	VP 3	3500	D07	L-ascorbic acid	10		13.4342	14.936	14.6174	5.62704	2.77897	3.75848	1.21734	0.294669	0.542975	0.236385	1.69665	0.24818	0.274646	0.32093	0.147623	0.402992	0.0201531	0.730331	2.01701	2.30672	2.58653	2.69889	6.08248	8.68989	3.28307	2.20501	3.59541	6.39038	4.61862	0.103963	29.6112	23.6513	23.719	20.1798	22.7139	18.5815	17.3679	20.8804	14.8332	10.8909	7.12528
DNT-359	2023-07-06	96-square-well	VP 3	3500	E01	L-ascorbic acid	10		20.3769	20.0597	21.4603	18.7395	16.5463	18.8189	15.9971	18.1983	17.3204	19.6779	2.62302	0	0.446224	4.92855	7.42755	15.1481	25.913	28.898	29.7024	24.1561	26.1618	32.3225	25.4183	26.1858	18.6683	19.0578	10.7962	0.57022	0.0210179	0.426051	26.4376	23.7207	27.9995	25.7473	26.2632	22.0155	23.7795	24.0916	22.8761	22.3578	21.6736
DNT-359	2023-07-06	96-square-well	VP 3	3500	E07	L-ascorbic acid	10	SB
DNT-359	2023-07-06	96-square-well	VP 3	3500	F03	L-ascorbic acid	10		13.2082	17.9608	13.9899	14.7949	11.6411	10.2123	11.3874	12.3037	14.4862	6.41153	1.76394	0.419348	0	0.0206049	0.0876846	0.0201014	0.0200089	0.635248	8.16885	16.2541	16.7238	16.191	18.9198	18.3945	17.5296	10.8459	2.08632	13.4062	13.0599	8.7049	22.4676	27.1586	27.1985	24.3815	23.1587	18.2455	18.9324	20.5449	15.7948	15.524	16.5586
DNT-359	2023-07-06	96-square-well	VP 3	3500	F08	L-ascorbic acid	10		4.96864	7.42104	2.20843	6.18654	2.56592	1.01004	2.75526	3.02511	5.84598	6.12925	1.88691	0.0448537	0	0	0	0	2.2444	1.27421	10.9395	10.7648	10.6998	4.92082	11.0291	16.1697	10.4534	2.12073	6.37488	14.978	8.35837	12.3854	15.9235	19.4512	26.0438	23.6984	21.4211	17.4547	13.6699	13.1389	13.9908	11.1888	13.603
DNT-359	2023-07-06	96-square-well	VP 3	3500	G03	L-ascorbic acid	10		14.2908	12.4807	12.7735	5.4515	11.0884	13.1995	14.9078	13.3514	12.3964	13.9027	7.00847	1.24172	3.54438	5.34288	4.37243	0.63344	0.100128	0.161214	0.359327	0.992452	7.26984	10.9371	7.34764	6.5199	4.14294	4.5618	3.5211	7.88465	16.6896	20.6222	23.2569	22.2369	21.7994	19.1497	17.6613	13.0979	11.882	5.92765	4.80744	7.72495	3.42474
DNT-359	2023-07-06	96-square-well	VP 3	3500	G06	L-ascorbic acid	10		9.94181	10.8097	8.48579	9.7046	7.53467	8.41488	6.33004	8.76754	8.92466	9.36541	6.4727	7.3519	8.69103	16.4662	2.72456	8.54829	18.7471	20.354	20.1477	21.4989	22.8628	22.3721	25.2115	24.5142	29.8753	26.1869	18.1476	21.683	21.8518	19.7666	17.8402	18.5835	18.0843	18.3717	15.6959	13.0207	10.998	10.4818	5.75107	4.92275	4.95139
DNT-359	2023-07-06	96-square-well	VP 3	3500	H02	L-ascorbic acid	10		3.47744	6.97694	12.8212	9.65517	7.04782	9.79476	11.0083	6.852	6.94812	8.73919	2.15723	0.30623	0.216333	0	0.0201445	0	4.35954	0.293116	0.152094	1.50219	1.5312	1.98311	1.97741	2.68557	5.87072	5.70834	10.8777	2.93172	12.788	10.4872	38.2716	28.2434	26.4003	23.6955	4.59386	13.2804	9.06365	2.96937	4.76134	3.22198	3.963
DNT-359	2023-07-06	96-square-well	VP 3	3500	H10	L-ascorbic acid	10		6.09562	7.1573	6.08422	5.80112	5.07228	7.30863	4.537	5.95535	9.16601	8.813	2.14235	0.155458	0.105885	0.0672625	0.124918	0.0422757	0.507335	12.5557	13.5516	16.9109	19.0373	10.5532	18.145	18.5322	19.7188	17.6464	17.8935	20.6892	17.6139	22.2835	27.1777	20.4875	18.8095	15.3178	16.198	11.393	6.84957	3.93492	0.322583	0.508737	0.473052
DNT-360	2023-07-06	96-square-well	VP 4	3500	A05	L-ascorbic acid	10		6.9866	4.58333	1.72706	0.907052	2.1007	1.76558	0.709142	1.27903	1.09981	1.901	4.14695	0.452599	2.23214	3.90195	2.66188	5.98604	5.95701	8.31692	7.00537	13.6928	19.1251	13.6754	14.031	4.48496	5.64012	6.18244	7.8343	8.74777	10.8553	11.3828	17.4671	18.2589	16.2342	14.9812	12.7121	7.06977	8.66773	2.67286	3.92039	1.70513	0.98814
DNT-360	2023-07-06	96-square-well	VP 4	3500	A09	L-ascorbic acid	10		7.73046	9.30012	12.494	7.52102	7.03548	5.50985	4.69196	7.11393	1.64693	4.54514	1.21196	0.10705	0.0610515	0.0209171	0.0843379	1.3516	12.288	15.3027	22.0547	18.3227	20.5667	21.315	24.4827	26.8581	25.7063	28.2558	29.8551	26.6506	27.9044	28.3077	30.6751	25.0091	22.6386	22.3694	21.1248	20.4649	19.2752	18.3058	14.5462	17.5719	16.7329
DNT-360	2023-07-06	96-square-well	VP 4	3500	B06	L-ascorbic acid	10		20.5448	17.4988	14.2529	13.1856	12.5088	9.97234	10.4948	9.95866	8.90734	10.7421	1.57208	0.0218981	0.0876661	0	0	0.0206771	0.0635551	0.321679	0.0212426	0	0	0	0.630865	0	0.0924883	8.42757	19.4861	25.1475	25.5992	21.4729	20.3883	25.4816	21.0354	21.564	21.9154	21.0173	15.6559	18.8445	11.1272	11.9293	9.97553
DNT-360	2023-07-06	96-square-well	VP 4	3500	B08	L-ascorbic acid	10		4.22096	5.27233	5.20623	8.87895	12.2711	11.7903	12.0282	9.40281	1.88644	2.2384	5.10361	1.87302	0.495274	0.277733	0.503927	1.02058	8.2588	16.4132	17.3162	27.1718	24.9222	12.405	15.5917	3.16392	13.6323	14.6845	19.991	25.3982	28.0837	6.21628	28.8866	30.601	31.5551	31.5239	31.1273	28.6326	23.8079	21.5324	22.0714	17.9753	9.71457
DNT-360	2023-07-06	96-square-well	VP 4	3500	C01	L-ascorbic acid	10		3.6504	8.14359	9.01493	6.51092	5.75854	10.2936	12.2681	14.11	17.8357	18.1883	3.23269	0.500824	2.2657	1.15759	1.13316	4.69314	5.5956	5.06962	1.96176	1.48456	4.68986	10.509	12.834	15.9663	10.6672	0.653659	0.723741	1.52954	1.18698	2.48653	27.2102	30.9566	30.164	24.1379	21.4563	20.7358	13.8831	11.9288	17.0333	14.797	2.21967
DNT-360	2023-07-06	96-square-well	VP 4	3500	C08	L-ascorbic acid	10		3.41163	4.18145	1.72355	0.890689	0.338506	0.412258	0.283571	0.759435	1.02465	1.54606	5.19047	2.99276	2.98164	5.1611	8.05284	6.61223	3.93596	8.31256	13.8226	22.0741	31.9926	30.78	30.5788	26.4045	20.2159	17.2325	4.64115	5.33188	7.85872	6.86518	20.6711	15.6331	18.6109	13.0115	6.6729	1.55653	2.21157	3.61176	4.52141	1.70198	1.76962
DNT-360	2023-07-06	96-square-well	VP 4	3500	D04	L-ascorbic acid	10		10.4524	12.7146	16.0582	17.7603	17.2721	16.1328	16.2112	18.0175	14.3917	14.0863	1.97052	0.386146	0.128259	0.497139	0.149024	3.07316	11.1731	9.45315	25.4931	30.4034	30.4003	26.316	23.8763	28.143	17.6453	22.6069	24.6909	21.45	27.4381	28.457	35.7586	33.032	31.1949	32.2843	30.6919	25.3751	23.8283	16.8194	7.97217	6.82378	6.90501
DNT-360	2023-07-06	96-square-well	VP 4	3500	D07	L-ascorbic acid	10		3.87593	6.39858	6.41741	6.39465	4.21009	5.27383	5.80438	8.78211	7.91834	5.63115	3.03568	1.56889	1.7268	1.40122	2.37162	5.34896	12.0018	19.9216	17.1875	17.9872	18.7139	19.8701	21.2508	19.8532	26.2647	13.8525	14.0576	12.3869	24.3026	25.9497	32.1227	28.9433	26.5751	21.5122	21.6079	17.8937	18.6065	14.2043	13.0057	14.0355	10.1464
DNT-360	2023-07-06	96-square-well	VP 4	3500	E01	L-ascorbic acid	10		4.71342	2.60613	2.854	7.62822	12.5057	12.9081	12.8884	9.87114	9.33387	5.8135	2.07234	0.106441	0.149249	0.0426192	0.020485	0.203758	4.59746	6.2541	4.50904	14.6551	15.9298	19.1299	20.9955	21.0995	16.6253	16.4446	18.9782	16.8593	21.2898	21.2313	32.8954	29.7749	23.6401	23.3682	22.4007	15.7629	14.6803	10.1863	8.84795	10.2615	9.35086
DNT-360	2023-07-06	96-square-well	VP 4	3500	E07	L-ascorbic acid	10		5.68517	4.90043	5.4797	7.21496	8.32261	7.92444	7.87013	6.84083	3.2183	3.09542	1.3096	0.330741	0.385236	0.390289	0.157527	0.402233	0.26644	0.0220701	3.20189	2.44835	4.62671	7.90367	8.0975	8.82584	5.37073	2.17931	7.67223	3.94789	5.25207	5.43543	23.6526	21.6608	19.239	14.0922	12.0836	12.0243	11.7667	13.6491	14.0991	13.5951	11.8909
DNT-360	2023-07-06	96-square-well	VP 4	3500	F03	L-ascorbic acid	10		17.1551	19.3404	18.9979	16.5141	18.2743	17.0817	2.29207	4.0085	2.77935	1.03665	4.89766	4.16728	2.34175	0.0213151	1.20382	2.73651	9.79165	11.2038	20.1378	23.17	18.176	18.5047	22.6154	23.1042	20.9143	10.4001	12.5965	7.65674	11.0852	11.7157	24.8183	25.4509	24.6961	28.0034	23.9541	22.8877	22.0583	23.0074	22.9171	20.3835	15.7777
DNT-360	2023-07-06	96-square-well	VP 4	3500	F08	L-ascorbic acid	10		3.71858	5.72162	4.21011	3.80098	2.10375	1.15498	2.98404	1.50391	1.73497	0.764095	3.15496	0.130613	0.0402136	0.0830982	0.286296	0.932111	2.77627	6.92015	17.3173	17.4743	16.0567	23.3565	24.4792	28.157	20.2715	23.3859	25.2035	23.0218	22.5485	22.94	18.5523	21.2868	21.9243	20.1289	22.1167	18.8701	23.7267	23.7171	25.0275	21.1768	22.987
DNT-360	2023-07-06	96-square-well	VP 4	3500	G03	L-ascorbic acid	10		19.1264	17.796	16.1343	14.8746	13.9169	11.2681	10.1649	8.79587	12.8302	10.3491	9.43233	0.453541	0.580834	0.112862	0	0.0212392	0	0.0454158	1.27829	0.147236	1.52638	1.19641	1.65373	1.48894	2.87376	0.706739	2.47938	2.074	6.81988	2.71804	35.5226	30.1183	34.6564	30.3924	27.1053	22.6767	17.5288	17.1041	15.953	8.31429	4.75638
DNT-360	2023-07-06	96-square-well	VP 4	3500	G06	L-ascorbic acid	10		3.84922	5.25614	6.40634	2.93379	1.97186	2.00559	1.70095	3.01728	4.16427	8.33856	5.27412	0.462261	0.909827	0.927713	1.17697	1.67463	1.9309	9.84828	19.5817	12.9693	17.771	8.4633	11.1926	15.4731	11.8156	10.8609	18.2068	12.2792	14.8475	16.3742	20.7631	20.8103	18.3987	14.9373	9.59304	9.55838	14.0413	11.1603	4.43053	2.75238	2.00421
DNT-360	2023-07-06	96-square-well	VP 4	3500	H02	L-ascorbic acid	10		9.49264	16.7079	18.2954	17.7618	19.504	20.5213	19.2702	15.2223	14.5919	6.98739	1.93423	0.775484	0.391408	1.14062	0.103452	0.149548	0.123432	0.0858288	0.0697064	6.44769	21.6845	20.5349	0.571366	2.99483	5.29591	15.5185	22.8515	18.5791	19.45	20.1453	25.7227	29.5215	30.1195	29.9222	29.0603	27.8519	26.002	24.3486	23.0163	18.049	12.4171
DNT-360	2023-07-06	96-square-well	VP 4	3500	H10	L-ascorbic acid	10		13.4715	18.9285	20.6645	24.8337	25.9274	26.177	18.3238	22.4769	20.6985	20.551	5.58516	5.41813	3.80952	5.7491	11.7724	12.9357	0.380865	0.129193	0.170157	4.13415	3.67332	3.18451	3.94749	9.53286	12.2266	8.49472	12.0213	13.8845	20.2184	20.1825	24.8252	27.319	38.8806	35.4624	35.7514	32.0085	27.1653	29.7574	29.0137	30.8996	31.1355
DNT-359	2023-07-06	96-square-well	VP 3	3500	A04	L-ascorbic acid	30		8.85343	12.7672	12.0084	13.9773	11.7296	9.61009	13.0896	13.9315	13.1929	10.2254	0.623916	0.0407252	0.0200528	0.065399	0.0427567	0.0898052	0.0833668	0.449561	0.339386	3.20564	3.61108	5.46825	10.2198	14.922	15.9973	13.4411	15.8905	12.163	7.42717	6.45062	23.6027	23.4511	25.0049	18.8503	16.6531	14.1748	10.2667	9.17911	4.68667	8.38311	3.09225
DNT-359	2023-07-06	96-square-well	VP 3	3500	A08	L-ascorbic acid	30		10.7271	11.1533	9.32728	8.53113	6.02383	8.57142	7.93344	10.9638	5.88307	6.60051	1.12969	0.529914	0.746656	1.35478	1.12345	0.0408569	0	2.42372	7.61915	12.7704	21.1133	20.9805	23.9923	16.7364	22.3365	23.3563	5.20063	25.1861	22.0057	19.4979	22.2727	18.7748	14.8438	9.43934	7.28823	7.24823	2.49622	2.82558	1.54135	0.432759	0.992607
DNT-359	2023-07-06	96-square-well	VP 3	3500	B04	L-ascorbic acid	30		17.4088	19.7246	18.154	12.3178	9.84872	14.1344	7.843	10.4192	13.5148	0.183575	8.04551	0.552649	1.01949	1.60221	3.69522	4.94017	12.4209	8.53985	7.62362	12.2453	15.0227	5.33562	0.0407349	3.05159	1.95643	7.80983	17.5663	11.9168	13.95	3.43635	28.1471	33.5794	32.4034	28.1047	24.0202	15.7598	3.28513	4.37411	2.95837	4.90644	3.75589
DNT-359	2023-07-06	96-square-well	VP 3	3500	B10	L-ascorbic acid	30		2.48897	3.80437	6.64503	13.2262	15.6246	15.8115	13.4819	12.8846	11.315	15.2991	2.41489	2.69565	1.7457	0.405358	0.518505	1.75488	4.0095	8.034	12.0671	11.5019	10.9707	10.4877	7.22566	4.85105	8.68295	7.28073	8.76749	10.4512	3.35158	4.69455	14.6099	18.6226	18.104	23.4294	20.0181	20.5117	16.3751	17.4534	14.2684	15.7379	15.4008
DNT-359	2023-07-06	96-square-well	VP 3	3500	C04	L-ascorbic acid	30		18.119	16.5091	17.2707	11.208	1.49845	2.98121	2.28733	3.87788	2.84504	2.13159	3.52326	1.48937	0.655733	1.61052	3.85292	2.67899	2.96814	11.1502	10.1069	13.9024	12.2086	10.7968	12.6188	8.85384	7.30899	9.34534	8.64411	5.34637	5.9384	11.7312	18.7202	7.01655	11.7603	14.5756	15.0303	6.11409	4.55719	3.4555	1.26565	1.49141	1.27726
DNT-359	2023-07-06	96-square-well	VP 3	3500	C11	L-ascorbic acid	30		13.0514	9.93186	9.85824	10.5714	9.52218	11.5658	7.07861	7.86128	10.7375	6.35444	3.95776	0.513675	0.125492	0.146052	0.114278	0.534037	0.136875	5.16992	3.90817	7.13425	4.98982	14.2692	18.5381	11.1172	12.7557	12.4498	10.831	16.9411	17.0984	17.3813	28.1627	25.6314	26.0454	19.9937	19.0177	16.6312	15.7911	14.4162	5.54852	11.6543	5.68617
DNT-359	2023-07-06	96-square-well	VP 3	3500	D11	L-ascorbic acid	30		0.477665	0.88939	1.30534	2.25412	1.30175	1.15696	0.250587	0.594415	0.90763	0.116353	2.83982	0.0457734	1.30013	0.177354	0.0275311	1.15034	0.472956	0.342011	0.429449	3.53539	8.94372	9.86482	10.5687	9.73085	1.97286	4.31312	4.28373	5.30119	5.72321	2.52205	21.77	18.5532	18.1048	11.3467	11.404	2.30281	7.9291	1.73782	0.408469	1.26287	1.03765
DNT-359	2023-07-06	96-square-well	VP 3	3500	D12	L-ascorbic acid	30		9.83934	10.7895	9.6924	9.93271	8.91128	7.46096	7.31775	7.31284	12.332	1.93471	5.7379	0.830848	2.58062	2.63551	0.869038	4.31621	3.11856	0.826716	6.25374	11.7971	16.6789	12.2457	14.4761	13.1821	15.1695	8.94374	17.5662	10.8212	10.1474	13.2272	26.5704	24.4188	26.5189	25.7959	21.4317	23.3079	22.1514	22.4061	22.3637	19.4396	17.8096
DNT-359	2023-07-06	96-square-well	VP 3	3500	E02	L-ascorbic acid	30		12.3078	7.25761	12.4615	11.7052	14.2882	17.5184	16.8311	15.4111	15.1752	15.2468	2.25689	0.154948	0.021681	0.0207988	0.0615002	0.0422874	0.311116	2.02674	7.07893	11.2473	18.5545	17.5526	14.7649	18.1682	21.0773	21.8587	19.6552	23.535	23.2577	22.0434	25.6574	24.2227	23.466	22.0899	20.7462	22.9529	19.2201	17.617	19.7773	20.4348	13.9896
DNT-359	2023-07-06	96-square-well	VP 3	3500	E08	L-ascorbic acid	30		14.5619	10.8679	12.2534	7.58729	9.90602	4.63069	6.0539	8.7451	10.7012	11.827	8.90251	5.11722	6.73164	6.23969	10.5355	17.2054	19.2525	19.6428	18.0055	22.4607	19.2741	20.962	19.2504	20.7807	20.4316	17.0844	18.2241	17.8427	19.2501	21.5905	25.4789	29.2229	26.1862	23.8464	25.1465	21.864	23.0015	17.1388	17.3426	18.2747	17.5193
DNT-359	2023-07-06	96-square-well	VP 3	3500	F06	L-ascorbic acid	30	D
DNT-359	2023-07-06	96-square-well	VP 3	3500	G05	L-ascorbic acid	30		14.3052	14.6046	12.1007	7.80321	9.59734	10.0093	11.2683	6.44503	1.62652	3.74547	3.39252	0.917176	0.285576	0.0630293	0.775796	2.20924	5.14132	10.0289	12.6585	19.2037	17.5745	15.5669	17.5744	13.6329	15.6702	14.3324	15.1797	13.8566	6.18528	14.426	22.4016	21.9065	17.7417	18.8018	14.5959	12.219	12.3469	7.74038	5.31207	10.6805	5.31629
DNT-359	2023-07-06	96-square-well	VP 3	3500	G08	L-ascorbic acid	30		18.2902	11.8596	12.3365	13.7935	12.2252	11.7031	10.6123	10.2841	5.16629	1.66808	2.68577	0.30217	0.0705348	0.0412224	0.918938	0.202473	3.94272	8.47586	16.0379	14.5781	15.658	18.2139	14.5706	16.4817	9.69497	0.643789	9.68256	14.5449	23.2357	25.5002	29.1706	28.7871	25.346	21.2533	13.7505	12.263	11.9925	13.1937	11.8123	2.75653	6.05029
DNT-359	2023-07-06	96-square-well	VP 3	3500	G12	L-ascorbic acid	30		4.83953	6.48971	6.922	3.60722	6.01014	2.93804	2.11597	3.58918	2.72831	3.26504	5.05918	4.01019	2.16333	2.6428	8.80174	14.1579	4.85488	16.8151	10.829	11.1341	6.43917	12.4296	9.56574	12.6233	9.39276	14.2379	20.6372	20.8288	21.44	24.1578	36.5192	33.4834	32.8453	28.3258	22.788	21.639	20.8174	16.7916	19.2066	16.257	20.1928
DNT-359	2023-07-06	96-square-well	VP 3	3500	H05	L-ascorbic acid	30		15.3492	11.3182	7.96259	12.6384	14.6207	10.1879	2.45895	5.55537	11.9103	7.50345	1.61753	0.0402856	1.15249	1.31819	1.02903	0.567965	3.59728	0.989964	3.89985	1.31026	5.52933	17.2673	16.5771	17.807	14.9389	17.963	16.1504	14.4033	6.28625	2.23853	25.0295	19.9319	21.8555	21.7593	19.5828	16.25	16.7171	15.389	8.9756	14.925	8.37961
DNT-359	2023-07-06	96-square-well	VP 3	3500	H09	L-ascorbic acid	30		23.4987	24.9084	23.8207	16.9932	18.2394	18.4252	14.0651	14.3546	8.53183	11.4142	3.2444	3.90435	4.21106	2.42109	2.26981	1.78496	3.87434	11.9871	17.8406	21.9377	22.1548	21.2833	22.482	22.6912	23.4459	24.2508	26.5211	25.0207	25.8945	21.1806	35.2843	30.9756	32.3266	27.1899	25.3283	21.0576	16.6731	19.747	18.8782	21.3711	16.1544
DNT-360	2023-07-06	96-square-well	VP 4	3500	A04	L-ascorbic acid	30		17.3114	16.3366	14.373	8.82453	12.4	6.46898	7.42421	3.88574	1.61864	1.23456	1.50558	0.140393	1.48177	0.893639	0.379486	1.74567	5.28527	11.1354	12.186	12.7418	13.1724	14.603	16.8005	15.8042	9.38176	5.15431	1.98826	2.24444	0.491427	4.28722	25.6235	23.9864	22.135	22.0788	19.5392	19.286	17.9788	7.67941	2.4329	3.43051	2.75539
DNT-360	2023-07-06	96-square-well	VP 4	3500	A08	L-ascorbic acid	30		16.3945	14.1	12.561	11.6353	1.23797	0.252105	0.115059	0.148036	0	0	5.54181	2.91462	4.7201	8.56155	14.5945	16.4384	5.2997	18.4414	19.5684	18.7885	24.0563	24.5811	22.3332	20.3749	20.042	19.2356	23.5082	22.4015	20.1571	19.1657	22.4301	26.3217	30.2622	26.2269	25.4459	26.5758	24.6624	20.1209	17.6966	11.8529	13.9567
DNT-360	2023-07-06	96-square-well	VP 4	3500	B04	L-ascorbic acid	30		13.3993	13.8756	13.4796	14.8521	14.5464	14.8982	11.5811	14.9515	11.9587	12.2995	1.37129	0.594983	0.181197	0.175016	0.270397	0	0.0439022	0.421273	0	0.118944	0.0749739	5.44792	3.25902	0.974306	0.905546	3.26894	8.31754	7.73164	11.3866	7.97783	25.6042	23.4191	28.118	25.5334	19.9292	20.5415	18.3487	18.7393	18.9051	20.3435	18.0235
DNT-360	2023-07-06	96-square-well	VP 4	3500	B10	L-ascorbic acid	30		23.8748	25.7199	23.8155	20.4534	17.5338	19.3174	18.8988	15.6533	15.9928	12.4705	2.88958	0.130788	0.0454221	0.0812138	0.114703	0.0633468	0.0827866	4.31979	13.9482	13.3385	15.1706	20.1869	24.2762	23.0997	25.2577	23.5782	23.1261	24.1048	28.3712	25.1616	35.0973	30.9718	35.1033	35.6447	34.477	34.8779	27.2922	28.1394	33.548	23.8724	26.4955
DNT-360	2023-07-06	96-square-well	VP 4	3500	C04	L-ascorbic acid	30		17.1013	16.9021	17.3808	17.6365	11.056	6.98603	4.59953	2.57067	2.85838	2.28507	1.06609	0	0.0212219	0.044186	0.0406304	0.0670918	0.198463	1.57565	3.63263	4.94929	9.08324	20.111	16.9671	17.2261	19.4569	19.7688	20.2601	3.03138	3.55904	0.909303	24.8848	24.5023	24.5757	24.7475	19.0363	13.5822	13.4535	4.65247	3.12574	3.60931	3.28073
DNT-360	2023-07-06	96-square-well	VP 4	3500	C11	L-ascorbic acid	30		15.379	15.446	14.2607	14.7411	12.3484	8.61169	8.74399	2.76527	0.548868	0.801075	1.6473	0.245391	0.30289	0.45334	0.314032	0.380599	1.1957	3.60963	8.96745	16.9196	20.9144	23.4354	24.1078	26.4321	27.2006	21.4666	19.0336	28.7425	25.7702	24.7426	26.8092	25.2445	26.5572	26.0889	25.1982	23.2692	22.6597	19.7541	17.8284	15.7688	16.4614
DNT-360	2023-07-06	96-square-well	VP 4	3500	D11	L-ascorbic acid	30		18.5735	21.2585	19.7327	18.8598	16.8593	15.1274	14.5882	13.103	12.0972	8.72448	1.09566	0.35143	0.537271	1.97603	3.82301	5.29118	10.7024	13.6777	12.2422	15.611	20.1177	21.9367	21.6123	17.0643	15.622	12.6367	21.2416	22.1501	12.2685	20.1531	32.4366	34.0122	32.754	33.9473	33.48	34.5309	31.3278	27.1768	21.6587	22.9859	12.5436
DNT-360	2023-07-06	96-square-well	VP 4	3500	D12	L-ascorbic acid	30		26.1605	18.2057	16.9254	15.1867	14.0042	13.4461	11.6389	10.8817	7.39864	8.61115	5.43301	4.78849	3.88248	2.19593	8.54251	8.90648	10.9917	15.5394	17.047	20.9123	19.337	16.1199	19.9497	14.2395	18.5304	17.0369	17.4993	19.8863	3.62812	0	24.9756	23.6044	24.6056	24.3963	22.4937	20.1295	19.1729	16.7667	12.3101	14.6258	12.0134
DNT-360	2023-07-06	96-square-well	VP 4	3500	E02	L-ascorbic acid	30		11.6426	12.6379	11.7879	5.24153	12.1478	12.5975	10.4413	8.04285	10.6944	10.5387	2.08837	1.52069	1.67114	3.98624	7.70725	10.0383	14.2071	18.1168	23.7446	24.6315	23.2593	29.9642	24.3897	26.3392	25.6795	18.7692	21.163	21.8805	22.5445	21.126	29.5681	28.5563	25.754	17.513	13.3545	5.90046	9.94115	9.24619	6.71443	6.73143	8.57693
DNT-360	2023-07-06	96-square-well	VP 4	3500	E08	L-ascorbic acid	30		8.45704	11.5525	13.739	13.2842	12.3715	11.4669	9.53488	6.76763	3.11253	4.55871	1.55098	0.351512	1.22198	1.44156	0.700742	0.695005	0.329299	1.34621	4.81686	9.9077	12.6828	15.379	15.8033	8.73445	10.2338	11.1515	13.845	8.58041	11.9742	14.112	28.0057	24.4978	22.5243	16.9823	14.4778	13.895	13.2525	12.5388	14.4137	14.3575	11.0753
DNT-360	2023-07-06	96-square-well	VP 4	3500	F06	L-ascorbic acid	30		10.8215	4.18403	6.66352	6.74788	4.96515	4.38003	10.6102	12.4639	13.6051	14.8472	2.34227	0.0409395	0.0839384	0.102056	0.125038	0.0418336	0.0839909	0.0417327	0.517186	0.373544	3.19619	18.7114	11.7317	17.161	21.6395	19.9434	5.80356	5.75771	13.1696	21.9991	20.6948	19.3342	22.6696	17.9454	15.8549	15.2419	6.48837	9.23147	7.60988	4.66542	1.60535
DNT-360	2023-07-06	96-square-well	VP 4	3500	G05	L-ascorbic acid	30		21.8414	13.9886	12.6069	8.39391	5.74611	0.578302	0.0401838	0.0884938	0.0200572	0.0658874	1.32986	1.57531	4.55201	5.86745	6.74269	9.73926	15.9819	18.5921	25.9321	19.5267	16.441	21.4745	26.7179	26.5445	25.5241	29.1019	28.3882	25.6341	22.5402	8.78425	27.4961	25.7001	23.8685	19.6218	14.1395	2.75897	1.54865	2.05435	1.47781	2.06207	1.02058
DNT-360	2023-07-06	96-square-well	VP 4	3500	G08	L-ascorbic acid	30		10.1225	7.89924	5.79223	6.61091	6.84391	8.51339	4.7081	5.1538	7.63321	8.13064	1.63796	0.151939	0.064705	0.0210104	0.222597	0.199576	0.410751	0.158552	1.57028	1.69573	5.97746	7.98843	0.284151	0.314818	0.169194	0.924992	0.492115	1.63361	0.209011	0.348331	20.1857	16.5711	14.9262	13.3797	14.3407	16.5698	15.9867	10.8738	13.0065	11.6174	11.0674
DNT-360	2023-07-06	96-square-well	VP 4	3500	G12	L-ascorbic acid	30		10.5827	15.4705	17.745	17.5631	17.3286	17.0569	18.5675	7.31489	6.94839	1.40192	2.27597	0.020181	0	0.0836746	0.11003	2.12314	7.13255	18.5842	26.8298	25.2493	19.9869	22.7738	23.3755	21.8201	24.1401	21.6435	22.5021	22.1677	18.8261	24.2513	36.9753	33.6513	31.902	27.776	23.0101	17.5928	13.5359	7.42024	5.44048	7.04151	4.13681
DNT-360	2023-07-06	96-square-well	VP 4	3500	H05	L-ascorbic acid	30		17.3461	16.1351	15.8458	15.9236	12.2819	9.99836	9.11139	10.0076	9.42829	11.63	1.31298	0.554366	0.913065	1.51478	1.28309	0.0890534	0.104875	0.0406165	0.665655	2.29961	4.2335	6.77447	11.2093	13.8697	12.2691	13.5769	15.1855	15.0663	15.1277	18.8455	23.8309	27.5911	26.928	25.7313	19.9931	19.5752	18.3851	17.0926	10.5804	11.3596	13.9213
DNT-360	2023-07-06	96-square-well	VP 4	3500	H09	L-ascorbic acid	30		13.8295	16.8922	12.8232	11.0065	12.4248	8.70465	3.74189	6.3317	7.996	8.44952	2.15679	0.0834863	0.109963	0.0413685	0.02153	0	0.0207864	1.56113	6.49211	18.2949	16.5805	19.1777	18.6841	19.5575	17.4988	20.0935	19.6058	16.1687	12.2958	10.3806	27.4033	24.2622	22.922	21.8529	12.1902	16.365	13.9024	7.62287	6.59966	3.30918	3.64867
DNT-359	2023-07-06	96-square-well	VP 3	3500	A02	L-ascorbic acid	100		6.21115	4.67572	4.96143	4.84679	8.07659	6.82498	6.72398	1.57026	1.00247	0.282841	5.75149	1.1442	0.543302	0.0826984	0.0401012	0.0815363	0	0	0	0.0201351	0	0.020341	0.289629	0.195384	0.433972	5.64077	13.1972	15.0556	7.47534	0.650749	24.3713	24.1135	22.258	15.7229	12.505	5.35192	0.815215	0.458413	1.10808	0.33272	1.09045
DNT-359	2023-07-06	96-square-well	VP 3	3500	A11	L-ascorbic acid	100		12.5057	14.9747	16.9457	16.3131	16.6517	16.7706	14.8817	8.09417	12.9108	11.0313	6.3826	2.59028	1.71581	3.93737	1.21734	3.98098	3.69739	5.14441	10.1001	3.6056	0.122065	0.869953	4.36815	12.3527	12.937	10.5202	9.86959	0.0681864	0.0406832	0.170872	24.7519	23.2785	31.3106	27.3462	33.6688	28.888	27.8894	27.0672	28.4981	25.1421	25.1765
DNT-359	2023-07-06	96-square-well	VP 3	3500	B02	L-ascorbic acid	100		13.6067	14.4121	12.7701	9.19961	3.87266	3.86565	8.225	0.824933	0.454573	1.08223	2.02857	1.07658	0.952808	0.293691	0.308141	3.14899	9.06463	1.28322	8.06784	3.64474	7.18694	4.9198	0.174454	6.28033	6.66179	1.49393	6.2653	8.78941	2.01432	2.9442	33.5928	29.7317	21.5383	19.0394	21.644	19.5779	12.4963	14.7268	13.6114	13.7192	14.4115
DNT-359	2023-07-06	96-square-well	VP 3	3500	B12	L-ascorbic acid	100		10.6883	13.7038	9.35563	7.61802	13.5897	12.1496	11.9349	12.9679	11.2383	12.2612	3.59962	0.0605055	0	0	0.0200941	0.4696	0	0	0	0	0	6.22647	10.3984	9.84912	11.8461	15.0375	12.6884	17.7401	1.13642	8.84044	21.0037	21.6627	21.4225	18.5817	18.9929	19.9444	19.4772	20.6532	18.4911	14.3529	19.1936
DNT-359	2023-07-06	96-square-well	VP 3	3500	C02	L-ascorbic acid	100		10.9154	13.1938	11.4693	9.6717	12.7365	10.7067	11.0222	10.8147	9.04855	10.8241	2.62992	0.442742	0.831736	1.6274	0.769916	0.661058	0.237131	0.495774	4.76409	7.88971	17.4138	16.1828	14.3062	17.3753	21.0515	5.64273	0.299597	0.605399	0.357093	0.219465	19.9248	19.8381	18.8109	18.0396	13.9796	14.9515	12.8311	12.7338	13.5468	11.4375	6.0648
DNT-359	2023-07-06	96-square-well	VP 3	3500	C07	L-ascorbic acid	100		17.2426	20.6193	16.1229	15.7931	16.4251	14.2502	8.04419	2.16745	0.279079	1.5088	1.77035	0.0225001	0.0202405	0.0205181	0	0.0420641	0	0.0420987	0	0.0614075	7.58933	21.8884	22.3894	20.9953	19.9511	22.7984	19.2193	17.5478	22.3079	18.3811	20.4155	24.46	22.7286	19.686	16.8889	10.4474	3.05684	0.315171	0.356618	0.552522	2.3549
DNT-359	2023-07-06	96-square-well	VP 3	3500	D03	L-ascorbic acid	100		4.77604	8.80705	7.85913	9.43572	8.65787	7.79947	7.24366	5.70245	11.2681	10.1879	1.919	0.159601	0.176255	0.157569	0.254459	0.325497	0.0888931	2.298	13.3859	19.9454	19.5321	18.6316	21.9552	24.149	18.5917	23.5666	21.2315	24.8488	22.0663	22.5233	26.5507	17.1698	25.1755	18.2801	16.2866	17.9169	14.2022	14.5588	15.9536	17.682	13.4506
DNT-359	2023-07-06	96-square-well	VP 3	3500	D09	L-ascorbic acid	100		15.9956	18.326	15.7046	14.8766	16.4316	8.18302	1.38977	1.81418	1.25912	2.19298	3.15494	0.206592	0.0611242	0.149168	0.867013	2.74761	6.23015	7.51387	5.13555	4.97834	5.14375	6.84218	5.9161	4.4358	1.14908	4.99827	1.89372	0.192245	2.07058	4.47855	24.092	26.9181	24.3182	23.9649	14.5743	15.7581	7.91779	0.51805	3.27039	6.15376	5.72801
DNT-359	2023-07-06	96-square-well	VP 3	3500	E05	L-ascorbic acid	100		17.7626	12.4661	11.2618	10.9325	10.6634	12.005	7.39606	11.3351	8.6491	10.6623	3.05041	1.08207	2.23405	6.97586	12.2512	18.646	16.3318	22.1057	18.8146	17.5081	22.6231	23.8036	25.7638	23.4328	21.9044	0.77659	14.9462	23.1388	23.5649	23.9522	28.4314	23.7067	20.6993	17.356	20.2179	15.5754	14.498	14.2138	13.5948	12.834	11.3514
DNT-359	2023-07-06	96-square-well	VP 3	3500	E11	L-ascorbic acid	100		9.52205	11.3395	17.0176	14.47	14.9648	13.3557	12.8637	13.906	12.4405	14.0639	2.57768	0	0	0	0.0206377	0.585588	0	1.63785	5.61669	8.61974	12.5594	20.7783	14.2338	16.0946	17.1358	25.0135	26.0535	4.84358	24.4558	32.6153	28.7747	26.9762	28.2741	28.2632	24.7648	15.2503	20.8444	23.964	22.1866	21.6169	15.5772
DNT-359	2023-07-06	96-square-well	VP 3	3500	F04	L-ascorbic acid	100		5.76247	7.32858	14.8427	8.33536	13.6398	19.3778	23.5317	22.8213	24.7001	23.0499	3.38912	0	0.0242349	0.0415326	0.0201485	0.0201495	0	1.96927	3.91462	10.1077	13.6181	24.1119	19.9588	15.9726	1.17954	0.967007	0.410233	0.637709	0.683105	0.11132	21.9975	23.9922	28.4308	30.4793	29.3289	31.7619	33.0794	32.8641	25.1612	27.9033	27.9814
DNT-359	2023-07-06	96-square-well	VP 3	3500	F10	L-ascorbic acid	100		17.7047	19.8433	17.6025	13.3956	13.1152	9.67578	3.11956	4.16957	7.92903	6.35577	4.85039	0.500297	0.694692	1.01038	1.37559	0.972693	2.99018	5.84891	3.71586	11.3925	17.0421	12.0747	12.8611	13.5025	14.4291	20.6595	16.4739	9.37607	1.14917	5.45891	29.6909	30.9914	33.0779	28.0384	28.2823	22.3113	21.1782	23.1002	18.9552	16.6423	15.7031
DNT-359	2023-07-06	96-square-well	VP 3	3500	F12	L-ascorbic acid	100		8.03252	10.2548	13.9935	13.9552	9.11268	11.0159	9.04585	7.83168	9.15337	11.3085	2.79196	0.295335	0.218018	0.241845	0.366485	1.11379	4.10265	7.20635	8.32485	9.62232	9.92069	11.1081	13.1242	13.5915	17.4268	16.4894	17.1245	15.8702	19.4384	22.9216	27.5016	23.6873	23.4285	23.8907	19.775	19.0993	17.9663	14.2943	15.4526	14.8883	13.2327
DNT-359	2023-07-06	96-square-well	VP 3	3500	G11	L-ascorbic acid	100		20.9067	17.7009	15.5694	14.5822	17.6663	16.4241	17.1817	13.3233	14.4653	12.9869	6.74548	0.0200588	0.265908	0.200743	0.0208625	2.01564	2.5022	6.29742	5.40945	15.5538	16.4343	21.2345	18.9919	23.9646	23.712	26.9603	26.2512	22.5189	2.79483	0.878749	29.7934	29.375	29.1788	28.2031	25.1039	20.8596	26.4624	25.6438	26.21	22.8906	23.3169
DNT-359	2023-07-06	96-square-well	VP 3	3500	H04	L-ascorbic acid	100		15.6698	13.262	14.0602	12.3424	10.8091	12.2058	11.2288	11.1158	2.364	9.37675	6.65705	4.00582	0.27251	0.272639	0.179111	0	0.923822	16.1767	12.4859	20.0391	20.8033	25.4952	22.6819	9.69587	22.9779	8.85151	21.6642	29.5687	20.0009	18.5885	27.4963	28.5249	25.3572	25.5982	22.9411	21.4148	20.4735	18.4141	18.6453	17.0861	12.5181
DNT-359	2023-07-06	96-square-well	VP 3	3500	H08	L-ascorbic acid	100		18.0382	15.8359	12.1824	13.5652	11.0711	11.8439	15.433	9.36271	11.1401	12.9834	2.58882	0.43532	0.693633	0.169397	4.46286	10.015	16.9291	20.9725	21.9442	18.7767	19.9076	17.0834	19.2073	18.0901	20.9275	22.8709	22.0992	24.0106	21.8572	20.4833	18.4537	18.9832	18.026	17.7398	14.3707	10.6756	9.88085	9.36302	8.67136	8.9338	4.88508
DNT-360	2023-07-06	96-square-well	VP 4	3500	A02	L-ascorbic acid	100		14.2164	19.9504	21.6345	20.6089	22.5294	23.5894	22.1105	22.383	19.5128	17.9784	1.76229	0.0225956	0.0899188	0.255465	0.191077	0.213137	0	0.384554	0.126815	0.105431	0.0649124	0.101333	0.215731	0.72254	4.84071	13.1039	16.0521	16.6467	17.9376	16.5341	20.8558	18.2114	19.8751	24.5371	20.864	15.5702	11.616	3.9345	4.99179	5.3057	5.79234
DNT-360	2023-07-06	96-square-well	VP 4	3500	A11	L-ascorbic acid	100		16.1472	14.7921	13.1904	8.08272	8.72104	7.02266	7.41769	7.04767	8.09497	8.11175	1.49968	4.31621	3.08518	6.33117	11.1558	15.6111	18.925	17.5606	24.2125	21.1563	24.3642	10.1181	18.4617	20.1968	21.6434	25.6432	14.9658	12.0261	20.7239	13.0489	16.0684	19.0909	19.2199	17.1264	14.1574	12.7309	11.8196	13.5228	5.88777	4.06267	4.34961
DNT-360	2023-07-06	96-square-well	VP 4	3500	B02	L-ascorbic acid	100		13.3172	12.7614	10.8859	13.9432	11.9586	12.7423	15.3812	11.4972	11.6221	13.6881	4.5463	0.0203874	0.0216745	0.135295	0.103309	0.616321	1.03399	3.31074	15.2975	9.4077	16.746	23.7378	22.0373	24.4471	20.9337	24.9501	23.3505	28.4506	24.0147	28.3136	23.9851	31.0891	31.795	29.9188	26.6599	26.7833	26.5314	25.4523	25.7078	23.4113	16.7074
DNT-360	2023-07-06	96-square-well	VP 4	3500	B12	L-ascorbic acid	100		13.8633	14.9689	14.9065	14.0891	9.96975	13.2382	15.296	16.7118	15.664	13.9844	4.36223	2.36443	2.14668	2.41926	13.1835	17.9503	28.3111	27.3975	24.4149	24.4698	23.0298	27.5088	32.8193	29.469	29.2337	2.94289	0.547154	1.12603	1.34664	3.30944	15.7643	18.8267	17.9882	19.4281	18.6784	15.4328	17.2818	18.5252	17.8765	20.6145	17.9734
DNT-360	2023-07-06	96-square-well	VP 4	3500	C02	L-ascorbic acid	100		19.2108	22.8331	22.2344	16.2392	8.29567	6.38777	10.9846	8.19426	8.86945	7.43566	0.924788	0.145578	0.0206857	0.0206486	0.0844169	0.0206712	0.0832635	0.126036	4.60965	8.26562	18.8693	22.6787	19.6632	19.2066	23.0546	18.7399	23.2717	15.1207	0.122411	0.209856	24.6712	31.2427	32.692	27.6602	26.1783	25.5798	25.0527	21.592	20.679	20.4522	21.8233
DNT-360	2023-07-06	96-square-well	VP 4	3500	C07	L-ascorbic acid	100		6.01225	5.08967	6.1583	9.05916	8.74625	8.01282	8.09287	8.23821	2.05252	1.14334	2.71538	0.280433	0.159203	0.0623884	0	0	0.08282	0.109706	0.085263	0.151632	0.289111	3.44496	5.77483	7.98976	7.73431	7.33985	4.86505	4.98305	5.56893	1.753	21.0891	21.4378	25.5209	20.7405	21.0795	20.5139	21.3281	18.0298	15.9398	17.6754	17.9006
DNT-360	2023-07-06	96-square-well	VP 4	3500	D03	L-ascorbic acid	100		11.7605	11.9189	7.55863	3.47895	2.9138	2.4477	3.17708	2.28495	1.62791	0.920645	2.69633	0.0855216	0.125086	0.0614845	0.0853837	0	0.0203594	1.96854	2.11476	8.14428	8.05213	7.25845	11.9835	4.17979	7.76239	2.15645	0.965432	4.68051	5.96541	4.28257	25.956	23.3992	25.1207	22.8575	17.898	6.62612	2.49799	1.29939	2.68226	2.72855	3.85629
DNT-360	2023-07-06	96-square-well	VP 4	3500	D09	L-ascorbic acid	100		8.48622	8.70513	7.77385	5.84632	7.78898	8.11359	6.16323	5.39295	5.18696	3.58699	1.79176	0.10381	0.133925	0.383271	0.158432	0.33681	0.997069	0.795011	0.319751	1.85224	1.35171	2.44527	3.91958	8.35063	4.33471	0.8118	0.95082	4.27925	4.68238	11.4256	7.09179	11.6902	12.9159	10.6741	9.40208	7.98389	8.1395	10.2307	10.036	7.18811	6.72254
DNT-360	2023-07-06	96-square-well	VP 4	3500	E05	L-ascorbic acid	100		6.20389	5.11325	8.67988	8.19506	10.7644	13.8065	14.2644	14.7594	14.4766	12.388	1.35137	0	0	0	0	0.0203627	0.0252043	0.0415695	0.0215751	0	0	0	0	0.0422133	0	0	0	0	0.0200824	0.0437853	21.2147	18.8614	19.5688	19.0538	14.5663	14.3828	15.5747	14.3941	10.16	7.83456	7.96364
DNT-360	2023-07-06	96-square-well	VP 4	3500	E11	L-ascorbic acid	100		15.0347	16.0054	11.7708	9.96407	6.9852	9.05472	9.96649	11.3729	11.6829	10.1263	1.47883	0.397637	0.243824	0.634222	2.89945	10.1779	13.873	13.8011	16.3891	18.288	20.1165	23.0081	14.019	22.836	11.9717	19.8409	18.4025	27.4024	27.5842	21.4187	28.3173	23.9454	23.7626	22.7182	21.4959	19.3513	19.3646	18.9877	14.1359	14.0598	13.1282
DNT-360	2023-07-06	96-square-well	VP 4	3500	F04	L-ascorbic acid	100		3.71703	5.83367	3.68667	2.89277	3.77028	2.76981	3.92969	4.47287	2.77635	5.5176	2.78475	0.0408055	0.283462	0.0409971	0.0205416	2.03333	0.87293	0.854734	3.44187	13.3428	19.1357	23.1398	22.0903	24.185	22.9466	24.2335	24.0438	22.8019	22.3917	25.4304	23.9443	22.5769	23.8543	19.4624	16.5004	12.3897	11.5335	14.5299	11.6622	12.2966	9.52745
DNT-360	2023-07-06	96-square-well	VP 4	3500	F10	L-ascorbic acid	100		18.0104	18.8076	18.0823	16.1411	13.7095	8.52668	7.7688	3.06789	5.51508	9.27842	3.1129	0.0906226	0.0653898	0.201677	0.0657294	4.55572	5.79817	11.4481	15.4769	22.3811	23.6448	24.7852	25.2304	26.0811	25.7064	27.9427	27.6373	25.7923	25.2975	23.4134	27.8535	30.9291	29.8791	24.4393	23.2802	19.015	13.0414	8.32949	9.26485	6.70749	3.88855
DNT-360	2023-07-06	96-square-well	VP 4	3500	F12	L-ascorbic acid	100		13.1747	13.6281	10.4247	8.57478	2.9693	2.63693	1.32851	1.01319	0.645153	1.23623	3.15473	0.164911	0.38219	0.481034	0.783894	0.746682	0.904939	1.18813	2.20958	4.13531	4.8419	4.81976	6.85354	4.33271	3.17432	1.56168	1.72443	2.94049	1.80153	0.886316	17.6924	22.7048	23.7071	20.9788	20.1648	14.7056	9.8949	12.382	13.421	14.879	10.5417
DNT-360	2023-07-06	96-square-well	VP 4	3500	G11	L-ascorbic acid	100		17.226	18.007	15.9904	13.3732	11.9672	13.2524	13.8433	10.5187	13.6799	13.0026	2.46317	0	0.0219099	0.0262238	0.0414158	0.0622385	0.023238	2.59171	7.69278	16.0137	9.70078	19.272	15.3782	15.2828	13.5002	13.321	8.59568	6.84727	1.70902	5.50752	26.297	30.0407	39.4682	34.3795	29.8225	23.733	25.164	25.4798	21.0498	23.5308	20.8511
DNT-360	2023-07-06	96-square-well	VP 4	3500	H04	L-ascorbic acid	100		20.3025	15.368	13.7796	15.492	16.8492	13.7046	14.3599	10.29	6.45503	2.30108	0.829964	0.0417743	0.0209361	0.0202641	0.0201322	0.481131	0.813952	0.792176	1.26065	4.32706	4.19078	13.2715	14.2581	18.1595	13.5855	0.483376	0.834412	1.22776	2.37259	0.472041	14.7209	18.6387	18.1593	15.967	14.0509	11.8173	11.2324	4.44042	2.60743	3.72027	1.73006
DNT-360	2023-07-06	96-square-well	VP 4	3500	H08	L-ascorbic acid	100		22.1714	23.2187	19.909	14.6515	12.0516	1.93004	2.71279	4.55142	2.95662	1.16177	4.51905	0.104017	0.3158	0.297303	0	0.0203835	0	0.02004	0	0	0	0	0.0211033	0	0.104794	0.882438	3.81734	3.49049	9.87711	13.9155	37.3605	36.1638	33.9854	35.24	31.813	31.261	29.1163	29.8895	6.19734	24.3307	25.0107
[truncated: 9 more columns]

## Sheet: D-mannitol
									20-minute acclimation period (dark)										40-minute light period.																				40-minute dark period
Plate Number	Date Tested	Plate type	Behavior System	Light intensity (lux)	Well	Chemical	Final Concentration (uM)	Status	Time bin (min) 0-2	Time bin (min) 2-4	Time bin (min) 4-6	Time bin (min) 6-8	Time bin (min) 8-10	Time bin (min) 10-12	Time bin (min) 12-14	Time bin (min) 14-16	Time bin (min) 16-18	Time bin (min) 18-20	Time bin (min) 20-22	Time bin (min) 22-24	Time bin (min) 24-26	Time bin (min) 26-28	Time bin (min) 28-30	Time bin (min) 30-32	Time bin (min) 32-34	Time bin (min) 34-36	Time bin (min) 36-38	Time bin (min) 38-40	Time bin (min) 40-42	Time bin (min) 42-44	Time bin (min) 44-46	Time bin (min) 46-48	Time bin (min) 48-50	Time bin (min) 50-52	Time bin (min) 52-54	Time bin (min) 54-56	Time bin (min) 56-58	Time bin (min) 58-60	Time bin (min) 60-62	Time bin (min) 62-64	Time bin (min) 64-66	Time bin (min) 66-68	Time bin (min) 68-70	Time bin (min) 70-72	Time bin (min) 72-74	Time bin (min) 74-76	Time bin (min) 76-78	Time bin (min) 78-80	Time bin (min) 80-82
DNT-363	2023-07-13	96-square-well	VP 3	3500	A06	control	0		10.0152	14.3979	13.3683	12.6729	6.70616	12.2914	11.4328	5.30496	4.74978	10.4076	1.73957	0.0431683	0.123767	0.155466	0.24982	3.90722	7.93324	11.1686	14.648	15.5008	4.18248	0.546966	0	0	0.0404566	0.0686142	0.0475644	0.0631266	0.0976966	0.0651954	10.7842	15.0024	18.3325	15.7492	13.519	15.0916	16.43	10.8882	10.1697	9.65681	1.79946
DNT-363	2023-07-13	96-square-well	VP 3	3500	A11	control	0		6.15262	6.69347	7.55479	7.61527	7.46921	5.64088	8.34034	8.70259	6.63679	7.9257	1.97543	1.24543	1.22884	4.46396	12.7387	20.0482	21.1704	9.11496	7.22673	9.64976	4.75983	2.45889	3.52531	11.8614	16.2621	17.4206	15.3894	17.5647	17.5829	16.8478	16.0104	16.3613	13.8629	11.7491	14.5712	11.3794	11.4248	11.1494	9.88748	12.6587	12.0991
DNT-363	2023-07-13	96-square-well	VP 3	3500	B07	control	0		18.8461	20.1259	17.48	17.2221	15.3128	15.8624	12.3901	12.5936	13.2983	11.78	3.42628	0.0842043	0	0	0.0627062	0	0	1.83877	11.2715	9.98702	13.4357	4.35176	12.2477	9.4735	23.0103	5.07774	0.103949	0.0411857	0.0841651	0.0209104	30.0629	25.2929	26.6025	22.4436	19.755	17.4315	23.5901	18.0519	18.2401	19.6494	16.4321
DNT-363	2023-07-13	96-square-well	VP 3	3500	B09	control	0		14.6653	13.3715	11.8197	9.71058	12.4676	12.7306	8.19091	3.12912	0.106628	0.200524	4.31684	1.69926	0.332944	1.22933	5.72958	4.87057	12.0823	13.5904	9.88332	15.1392	11.3144	14.6036	16.8259	17.0467	17.9916	16.6902	5.57686	5.47305	12.0971	19.6974	31.5379	14.2301	13.5899	10.0741	14.3061	4.37516	4.06288	2.3637	3.73767	2.79943	1.22468
DNT-363	2023-07-13	96-square-well	VP 3	3500	C07	control	0		8.52196	9.36378	9.51287	10.647	9.01439	6.84069	5.51674	3.15475	3.71461	5.14573	3.79554	0.292666	0.53174	0.268295	0.522134	0.56862	0.341756	0.530086	0.498394	0.566592	2.96045	10.6394	9.63584	13.9369	11.4194	4.48209	4.78723	2.95643	2.11528	3.72165	22.8637	19.5144	16.0399	11.6153	11.3284	8.4148	8.17127	10.8156	8.37259	1.61135	1.45514
DNT-363	2023-07-13	96-square-well	VP 3	3500	C11	control	0		2.94835	7.98129	8.58023	7.26676	10.2091	6.82429	10.0647	9.5724	7.05896	14.2016	3.31689	0.285503	0.0565257	0.24489	1.75758	6.9249	0	0.64941	1.57766	23.229	4.46289	2.87529	11.7137	0.219174	23.3804	22.9619	18.1052	1.29393	1.32107	17.4327	21.6967	24.0364	18.5844	20.0677	15.7215	15.2741	13.5638	8.91882	14.4353	5.59812	8.0092
DNT-363	2023-07-13	96-square-well	VP 3	3500	D01	control	0		3.30655	4.60368	8.52421	9.04944	8.40683	7.72772	12.5014	7.59574	13.0783	8.70209	5.92134	1.63942	1.36895	1.53606	0.42861	0.558801	0.277174	2.548	5.34867	3.74062	3.86906	5.95698	6.81316	7.22017	3.6314	7.94512	4.18353	3.22366	0.162362	3.45035	19.8118	26.143	21.9353	18.5892	15.0172	13.2366	14.538	15.7457	11.4957	12.2148	10.1517
DNT-363	2023-07-13	96-square-well	VP 3	3500	D11	control	0		18.8124	19.066	17.196	13.2453	15.2492	11.7408	11.3756	10.9631	10.5019	9.97135	1.87985	0.806888	0.323508	0.267564	0.593659	0.261116	2.38227	7.17675	13.0026	12.4193	14.9566	17.5655	16.2171	16.6575	14.3334	9.91791	10.6376	10.0098	12.1002	6.71719	27.4672	23.9712	22.955	22.402	22.812	20.5026	16.3335	18.3275	16.3907	13.6501	14.3407
DNT-363	2023-07-13	96-square-well	VP 3	3500	E07	control	0		3.50701	5.34922	3.63107	4.91915	4.56813	5.63855	5.37346	4.23676	2.38858	4.6434	2.92668	0.0812031	0.0203733	0.0203999	0	0.481917	0	0	0	0.687285	0.168671	0.0430552	0.0201029	0	0.027921	0.0407262	0.0667886	0.45378	0.410681	0.535375	20.059	20.9187	21.9194	19.1389	15.328	14.2019	16.5535	14.6433	13.1797	10.5278	9.69274
DNT-363	2023-07-13	96-square-well	VP 3	3500	F01	control	0		5.2056	9.01821	10.1159	8.33279	7.59014	6.05547	6.66079	3.72715	2.09711	3.0597	2.01553	0.125311	0.0221349	1.47613	0.0633191	1.70424	3.78157	10.6448	13.9189	10.0257	14.3991	13.4238	11.8871	10.1293	9.26497	12.3769	15.0487	15.5251	18.2768	14.3831	20.1321	19.1255	20.2415	17.2356	17.0227	15.4711	12.2186	10.6786	11.0273	7.96301	5.29689
DNT-363	2023-07-13	96-square-well	VP 3	3500	F02	control	0		10.8479	14.8459	11.259	13.6579	11.964	12.5477	8.69448	9.26494	7.48125	9.26365	1.34699	0.089138	0.0409085	0	0.0856268	0.0419833	0	0	0	0	0	0	0	0	0.584409	0.555766	1.44324	0.779343	4.39751	5.2502	25.9078	18.4751	16.187	14.0401	12.3612	13.9053	12.5212	15.1903	12.7362	6.23493	11.1639
DNT-363	2023-07-13	96-square-well	VP 3	3500	F05	control	0		13.4624	17.6465	19.0342	16.5123	15.8629	14.3867	11.88	9.88115	7.86893	6.96051	2.17622	0.0211164	0.105807	2.43039	1.22197	4.37523	12.1358	17.7845	20.337	17.9661	19.9329	22.2686	18.2894	18.5011	21.1083	20.3629	23.7871	22.4231	20.2048	18.4041	28.8265	29.0022	29.4519	26.8334	26.3656	19.6817	19.3655	11.855	7.79386	4.26713	4.10328
DNT-363	2023-07-13	96-square-well	VP 3	3500	G04	control	0		4.12146	10.5604	7.10957	11.7535	13.1981	15.0533	14.4256	17.4641	16.3153	18.0429	2.00023	1.12059	0.878122	4.17103	2.19895	0.708177	0.0626003	6.43227	14.6599	21.6544	19.5373	21.6014	22.7219	20.4532	18.0321	19.0806	18.6574	9.2058	13.2016	19.7207	42.7399	42.261	37.9727	33.6294	35.6052	36.1288	32.7708	30.8125	35.2391	31.4669	26.5803
DNT-363	2023-07-13	96-square-well	VP 3	3500	G10	control	0		14.8193	15.5604	15.5179	17.223	14.8668	15.3385	14.8461	5.18327	3.67923	14.8734	7.87756	3.82749	7.96199	5.85235	7.64349	7.62086	8.15119	11.1161	11.1178	13.0147	11.6586	13.4134	10.8174	16.6217	17.483	19.9303	20.8747	23.0908	21.7454	24.4887	22.9715	22.779	26.3691	24.1307	20.6755	21.2513	25.0844	17.7159	5.30936	1.83952	4.12762
DNT-363	2023-07-13	96-square-well	VP 3	3500	H04	control	0		9.09469	8.22031	9.22653	8.32575	8.6119	10.2015	8.89849	5.49263	6.12625	6.12804	2.28947	0.541922	1.19012	2.38197	2.81558	3.6253	7.43074	3.79578	5.81832	8.50447	7.98776	9.53573	8.79729	9.86097	9.08396	4.56521	4.17431	7.81063	7.33124	3.56725	16.2879	15.1784	17.4032	15.1833	14.0132	13.4375	14.1713	13.082	11.3676	8.40124	9.66171
DNT-363	2023-07-13	96-square-well	VP 3	3500	H12	control	0		5.17089	17.3686	13.0821	8.65261	12.6567	14.9241	15.4811	13.1511	14.572	15.9932	1.3108	0.168555	0.125433	0.104718	0.14831	0.435935	0.660708	2.07841	1.29772	2.91816	5.02509	3.69231	2.05938	10.7271	6.59246	3.95948	7.51883	8.46304	15.3453	2.65139	30.7111	26.4569	25.2018	26.4307	20.9032	21.8435	16.8593	15.9492	16.3775	15.387	17.1396
DNT-364	2023-07-13	96-square-well	VP 4	3500	A06	control	0		4.29634	8.20697	11.3882	7.69548	9.64952	9.75902	9.56487	5.50224	2.89091	0.362189	1.90553	1.0847	0.449186	0.812572	0.647925	0.11106	0.126648	0.443199	4.44748	0.500317	0.928201	4.95655	14.0287	10.1602	8.10517	11.5884	3.75284	1.4759	6.59925	6.76075	20.8835	19.0258	21.4642	17.0863	18.0583	12.8514	13.5468	12.0213	6.49922	1.50952	0.900491
DNT-364	2023-07-13	96-square-well	VP 4	3500	A11	control	0		14.648	13.8588	11.4729	13.816	13.6691	11.0466	9.68649	7.03058	8.2574	7.78567	3.63716	6.52158	6.03499	9.60114	11.1868	14.7517	6.703	13.3147	12.9769	11.6788	13.5629	17.4082	17.2742	13.4582	18.5446	14.8754	19.8021	15.1765	11.6368	3.87079	22.2842	19.1046	20.8024	16.818	22.0329	17.0307	16.717	16.5889	15.5862	9.57556	4.5545
DNT-364	2023-07-13	96-square-well	VP 4	3500	B07	control	0		3.70155	5.40325	5.64933	5.10508	2.76549	2.73308	3.28716	2.87574	0.659274	1.87002	1.40215	0	0.0615012	0.0410114	0.0213058	0	0	0	0.505466	0.0819634	0.22967	0.395445	2.55076	1.5094	8.15234	5.49163	6.50645	9.98104	9.67579	4.61812	34.0046	28.5333	31.9816	26.8966	25.7615	22.1591	24.7932	11.9133	6.85412	6.16486	3.96752
DNT-364	2023-07-13	96-square-well	VP 4	3500	B09	control	0		11.2975	13.4595	13.9692	13.5919	12.0884	11.1799	10.1426	10.8828	10.0078	6.54818	2.60961	0.103421	0.529894	0.461595	0.529711	0.69335	0.655445	4.31182	20.7256	16.6476	11.9585	17.827	19.5367	18.4961	16.5586	24.0155	13.6867	16.5319	11.8414	18.048	27.5491	27.6361	29.8926	30.9265	24.6367	19.1325	24.7157	24.1843	28.8854	23.0448	21.9165
DNT-364	2023-07-13	96-square-well	VP 4	3500	C07	control	0		16.7321	17.1518	16.8759	12.8443	12.3815	11.1475	9.713	7.28218	7.59403	6.49337	1.24499	0.364128	0.298305	0.371859	0.239036	0.234928	0.498869	0.473148	6.92532	14.2748	16.017	16.641	17.367	18.0853	16.6627	17.8444	22.8208	20.866	22.8248	19.6625	18.4218	18.5574	16.8322	17.3091	19.1272	15.7829	13.0087	15.2246	14.4871	12.5874	8.77983
DNT-364	2023-07-13	96-square-well	VP 4	3500	C11	control	0		9.52256	15.9895	13.7391	15.0362	14.3609	13.177	9.51779	8.07111	4.39625	2.29493	2.79108	0.0223213	0	0	0.0484812	0.12079	0.542237	2.88486	10.743	8.9796	20.4222	24.0088	23.7681	27.988	0	1.51043	2.47086	2.5545	12.8595	12.0455	26.3971	31.4875	28.8163	27.2241	28.625	22.3293	25.222	27.6669	26.0159	21.9783	18.5091
DNT-364	2023-07-13	96-square-well	VP 4	3500	D01	control	0		15.3041	14.2786	16.9544	15.0851	12.5826	12.0118	7.95773	3.23467	6.53394	1.91139	0.839842	0.513764	0.795216	0	0.0333887	2.71286	3.28507	2.30827	5.00212	11.3685	9.99702	3.72823	6.46586	13.6788	4.65382	7.63229	14.9647	1.95874	7.20845	0.0913604	24.7195	27.4256	25.4535	29.2411	25.4207	19.2275	17.4836	20.932	18.4789	14.921	15.6102
DNT-364	2023-07-13	96-square-well	VP 4	3500	D11	control	0		2.1169	11.8278	14.373	17.6905	15.8075	18.0775	2.71413	10.334	12.4431	10.8977	0.456502	0.031774	0.149175	0.0607353	0.0844789	0.0608245	0.0423759	1.58943	0.35218	0.652898	1.00861	5.16445	4.32863	14.9412	8.83464	2.39049	1.08418	11.3171	15.0974	19.8045	30.007	24.6893	29.7685	22.407	18.8796	16.7415	15.2309	17.1632	11.9314	8.85808	11.0761
DNT-364	2023-07-13	96-square-well	VP 4	3500	E07	control	0		14.1378	13.025	10.8614	12.0113	8.87241	6.67541	6.16876	8.21757	10.154	8.22663	0.669527	0	0	0	0	0.0208444	0	0	0.061212	0	0	0.0625833	0.0669076	0.0447184	0.0217137	0.0213942	2.1979	0.352051	3.63249	10.9564	23.494	17.0624	19.7694	14.9405	13.4892	9.63789	4.35584	2.6446	0.801214	0.575825	0.273261
DNT-364	2023-07-13	96-square-well	VP 4	3500	F01	control	0		13.0088	7.87897	7.14126	6.78015	2.72357	2.21132	0.979675	2.47314	3.05804	3.79851	5.75078	0.16529	0.42841	0.623833	0.169885	0.0611034	4.33196	4.08625	7.0398	11.1887	0.505008	2.88899	3.94339	8.33232	10.4172	11.787	0.496931	0.110673	0.040938	0	16.782	24.4467	26.2547	22.0815	17.8401	12.7589	2.29791	0.602506	0	4.08699	3.5253
DNT-364	2023-07-13	96-square-well	VP 4	3500	F02	control	0		19.8898	17.6388	18.2369	18.8726	11.2607	11.194	6.5442	9.04034	4.54222	2.28378	6.71862	1.51989	1.79176	2.25983	0.041177	2.66358	3.65234	7.76158	16.6485	20.9344	23.4095	13.7305	13.1606	8.02065	9.22686	20.0926	13.5331	6.55868	2.92525	11.7451	32.8561	37.8096	34.9232	33.2234	28.5046	28.3406	21.7791	20.2604	3.22514	12.1397	15.7225
DNT-364	2023-07-13	96-square-well	VP 4	3500	F05	control	0		14.9104	10.9787	4.11323	0.993187	0.646073	0.3763	1.03535	0.873688	0.140395	0.500706	4.61164	1.37477	1.24781	0.843338	2.39403	6.87791	15.7282	20.0477	17.9182	17.6002	19.3248	13.6236	8.44353	11.0655	15.0993	20.3068	21.9876	14.8067	9.50134	12.7637	27.8044	27.8385	22.971	19.7619	20.1729	18.0209	16.071	17.7838	15.3819	10.7504	2.88857
DNT-364	2023-07-13	96-square-well	VP 4	3500	G04	control	0		1.19463	2.55183	1.79578	6.86988	7.83279	10.3567	9.83229	12.6614	11.7877	10.8554	2.50052	0.0816867	0.2199	0.26814	0.104793	0.43417	1.44301	1.72012	3.35455	11.1803	8.90947	22.1626	22.7048	26.2725	22.3653	26.8412	22.6274	26.2884	24.9284	23.1682	32.3523	28.8464	27.9798	23.1052	18.6183	21.0511	20.4307	21.0977	19.2798	16.3382	17.7903
DNT-364	2023-07-13	96-square-well	VP 4	3500	G10	control	0		16.6715	15.8916	8.29701	12.9445	14.4285	11.3466	11.0112	7.27622	3.84574	8.65524	1.18982	0	0.218207	0.136942	0.125339	0.560627	0.646879	4.8433	10.1951	18.4581	14.9807	21.0344	20.2142	21.4547	25.4159	22.7625	23.9953	25.9065	24.0813	23.1662	26.6533	27.0316	23.6547	23.6215	23.4556	21.1369	21.8419	18.6386	16.342	10.1122	6.63511
DNT-364	2023-07-13	96-square-well	VP 4	3500	H04	control	0		3.71149	5.11278	9.03737	9.27426	11.5693	10.8683	12.0195	5.78692	10.6689	10.4711	1.72593	0.302097	0.195353	0.0673279	0.284663	0.550274	0	0.0863551	0.0204584	1.88975	7.50957	12.2033	15.6717	17.4996	25.377	22.4534	19.1347	19.493	16.8106	20.1952	28.7195	27.122	23.9135	24.175	22.9319	19.6964	21.0359	17.2347	18.5255	15.0465	16.206
DNT-364	2023-07-13	96-square-well	VP 4	3500	H12	control	0		3.26105	10.0843	11.8851	13.1521	12.5671	10.1662	7.79315	6.76831	11.8581	11.2302	1.49073	0.0677946	0.0222144	3.66316	10.3825	16.8151	18.6134	13.6535	21.4133	18.1378	15.4126	20.5794	18.7881	20.8599	15.5967	0.970352	0.329935	7.41294	3.3931	0.0205001	27.656	31.1365	30.9098	27.0016	25.4756	26.6977	20.3806	22.0404	15.9756	11.0594	4.42145
DNT-363	2023-07-13	96-square-well	VP 3	3500	A04	D-mannitol	1		18.5803	18.7558	11.725	15.6897	14.7752	15.7867	16.1725	14.1359	14.5603	15.396	5.35908	7.25968	6.91612	8.6443	9.08602	0.864483	8.51981	20.0647	28.3197	24.7166	25.7516	24.0422	25.3678	21.197	22.5073	23.218	17.7201	0.562359	15.7969	22.9095	21.5007	27.109	28	23.2467	18.5222	20.8602	21.6952	12.7902	19.9272	16.7614	12.3782
DNT-363	2023-07-13	96-square-well	VP 3	3500	A09	D-mannitol	1		8.8257	7.82159	6.7897	5.62194	6.26284	3.1562	3.09592	1.79509	1.01156	1.02365	2.62637	1.30019	0.168221	0.0880023	0.206731	3.07476	4.38399	9.36933	11.1931	17.718	19.228	17.3008	15.9043	9.88371	9.06011	9.07703	6.08984	5.57604	9.86229	11.5435	14.6576	16.3527	12.4381	8.82371	4.50237	4.40783	6.52643	5.46283	0.406832	1.24006	0.92726
DNT-363	2023-07-13	96-square-well	VP 3	3500	B01	D-mannitol	1		4.00301	5.45854	3.40258	3.26348	0.722838	0.681735	1.06905	1.18643	1.83676	1.5345	3.38927	0.720498	0.0831699	0.386467	0.268493	0.323019	1.89932	5.37275	9.58013	4.91666	6.79741	12.2092	10.1266	10.705	13.631	11.4503	13.9469	3.46419	1.64352	1.15253	28.2429	28.7797	27.6505	25.7331	20.2344	17.7645	17.094	12.4052	16.2145	14.4731	14.7894
DNT-363	2023-07-13	96-square-well	VP 3	3500	B05	D-mannitol	1		19.2551	20.9362	21.62	19.7553	20.0821	20.1059	16.8036	16.3197	7.61201	16.2177	2.97206	0.541455	0.351651	0.264783	0.251833	0.378553	0.609484	0.773187	0.264847	1.28933	1.33681	5.26025	5.94578	9.23303	7.47673	9.53096	13.3648	18.5733	13.7353	15.3499	31.8306	39.1972	38.5481	37.1397	36.0115	29.7274	31.398	22.5445	28.6432	24.4619	24.0912
DNT-363	2023-07-13	96-square-well	VP 3	3500	B08	D-mannitol	1		13.6486	12.0005	9.24347	7.92906	9.91847	7.45666	4.33031	8.41062	8.80179	10.2724	2.9777	0.128754	0.0203528	0	0.123981	0.132961	0.0679645	0.0615536	0.31983	0.372415	2.71372	11.8312	9.02603	7.37636	12.7086	15.0744	8.68048	0.0839684	0.0427098	0	15.6059	21.7102	25.4654	22.6151	22.232	20.9898	22.4074	18.4343	17.0038	16.7713	16.9614
DNT-363	2023-07-13	96-square-well	VP 3	3500	C08	D-mannitol	1		1.98597	6.26119	5.48261	5.81058	7.6638	5.69166	7.64939	6.9003	9.919	9.8529	1.95443	0.0825741	0	0.96561	0.611261	0.60971	5.35056	9.33595	14.4916	17.2345	21.6901	21.1534	21.0527	19.1012	19.8021	20.5448	8.53318	2.38675	5.66009	9.43714	11.2525	12.0036	15.7624	12.6065	14.5927	19.0036	14.0256	17.0006	15.3188	11.2498	7.75414
DNT-363	2023-07-13	96-square-well	VP 3	3500	D04	D-mannitol	1		14.3501	16.6609	13.8216	11.3877	9.68474	11.8902	10.4612	7.13005	7.17863	4.2103	2.74488	0.138069	0	0.590388	0.353568	0.107517	0.0650923	0	2.66657	4.754	10.8743	8.16528	7.4951	11.2873	14.2924	17.5253	9.28169	9.54763	8.72331	5.27347	21.2048	21.7199	20.8146	18.4117	19.1756	17.8641	16.751	13.7713	13.5833	14.0931	11.0372
DNT-363	2023-07-13	96-square-well	VP 3	3500	D10	D-mannitol	1		12.4038	14.2989	11.709	16.667	12.056	11.048	12.309	10.4101	7.9772	7.49116	1.20774	0.145197	0	0	0	0.0853135	0.343112	8.53366	15.5172	23.0003	29.6087	32.0487	20.7083	0.0419275	2.7869	15.0582	24.6018	31.1847	27.4773	24.8355	17.8647	24.8769	26.552	26.8598	27.4062	24.8458	25.6143	17.7362	21.346	23.3006	24.2304
DNT-363	2023-07-13	96-square-well	VP 3	3500	E02	D-mannitol	1		19.2599	22.9784	18.018	20.7848	17.2651	18.6532	13.3322	8.18554	8.589	2.77745	2.28493	0.214896	0.404674	0.0823716	0.230949	2.18346	5.89321	2.2815	16.4242	9.94866	18.4605	25.5566	27.15	30.2524	23.7836	22.2797	17.0593	20.8458	5.1897	10.139	39.9464	36.7444	38.5789	35.1549	32.4299	36.7534	36.333	33.733	27.2336	28.6206	29.0222
DNT-363	2023-07-13	96-square-well	VP 3	3500	E10	D-mannitol	1		9.01969	9.91091	9.82957	6.09881	4.29716	6.47201	5.66739	5.20902	5.90002	5.5496	2.02277	0.644469	0	0	0	0.104541	0.0850583	0.101642	1.48504	16.3042	22.052	19.8336	20.0416	15.3	18.8515	16.8445	13.1822	12.8778	8.11881	6.68555	6.10488	10.2607	9.9341	8.82181	7.32315	6.0607	7.93864	6.45706	5.4759	7.49634	5.30555
DNT-363	2023-07-13	96-square-well	VP 3	3500	F08	D-mannitol	1		13.2371	12.6144	12.3784	9.41555	5.06921	10.1247	10.2742	8.01932	6.20707	4.47669	0.991639	0	1.32519	2.28461	4.16511	9.34104	7.42541	16.7135	13.9786	19.9413	19.2472	23.1961	25.6926	19.3618	24.66	25.1802	20.2476	23.6079	22.8624	20.2379	24.9298	21.4762	26.709	21.3258	21.8854	18.0485	19.9124	14.8262	13.7869	10.4666	4.23061
DNT-363	2023-07-13	96-square-well	VP 3	3500	G05	D-mannitol	1		8.16154	7.31617	5.52247	5.06031	2.71151	0.592	4.72134	1.88654	8.91981	2.90629	0.753547	0.0408566	0.103041	0.96179	1.5426	2.30587	15.0194	16.4795	19.8288	16.309	19.6276	18.8393	19.925	20.7372	20.9769	20.3288	19.3547	20.7001	20.2444	22.3418	15.4707	14.1622	14.3963	15.3835	14.4194	11.5607	10.7515	11.4725	7.4503	6.26793	0.993412
DNT-363	2023-07-13	96-square-well	VP 3	3500	G07	D-mannitol	1		15.8062	4.37153	8.75008	12.8464	10.7414	13.1283	14.7909	11.4581	11.2799	13.8352	3.73785	0.631112	0.870481	4.83622	0.604465	5.47903	12.167	9.38524	14.9706	15.7836	15.2952	14.3606	18.4774	16.8937	16.7417	15.4535	16.5827	16.3081	4.95029	0.1868	16.2059	14.3193	16.9826	7.86641	3.31106	3.94762	3.16265	10.1765	7.86885	8.92816	9.86261
DNT-363	2023-07-13	96-square-well	VP 3	3500	G12	D-mannitol	1		20.4837	20.7344	20.549	18.4984	17.1619	16.4384	15.9339	17.297	17.6577	15.9666	4.32972	3.06474	5.38784	3.7648	11.2613	9.25947	11.769	13.9119	12.5268	12.9334	9.74121	8.55402	10.6365	13.3499	12.3978	8.33833	10.8436	9.2069	7.08594	7.91583	19.3733	23.8059	25.9663	27.8027	27.4229	24.7062	26.1011	27.1616	25.5502	23.2617	23.6848
DNT-363	2023-07-13	96-square-well	VP 3	3500	H03	D-mannitol	1		14.9685	11.4881	6.63241	7.07059	6.49996	4.38572	0.475189	1.34061	9.07213	13.3086	2.73642	0.128468	0.0218592	0.609142	7.00317	13.2011	8.78388	17.1192	14.0884	10.3562	11.1386	14.7949	12.0076	14.7232	17.4712	12.9742	21.0712	7.03306	16.4452	13.7031	21.5848	22.6891	25.0126	27.9054	32.4266	28.5951	23.3656	22.4314	22.0828	19.4834	25.9343
DNT-363	2023-07-13	96-square-well	VP 3	3500	H07	D-mannitol	1		8.09138	10.8758	13.2237	15.54	14.9038	15.8277	16.0887	17.1241	13.8284	15.6819	6.64643	2.00282	2.59598	1.48267	2.24991	2.97413	11.8395	18.5674	19.4555	25.0258	26.8004	21.1019	0.850143	0.628691	0.646592	4.18019	11.3871	14.4067	28.7703	26.5543	26.5808	28.5868	26.4049	29.0504	24.7462	25.2916	13.8403	9.08258	11.7082	16.4155	18.4379
DNT-364	2023-07-13	96-square-well	VP 4	3500	A04	D-mannitol	1		23.4438	20.2846	16.7348	14.2324	11.862	11.298	10.2892	7.53705	9.96208	10.8942	3.12289	0.338332	0.609935	0.0841395	0	7.94839	19.6622	20.8884	26.453	29.498	32.5267	33.4085	31.6264	32.295	30.211	33.5003	27.8474	35.2163	36.4274	35.4387	28.8235	24.4357	18.8427	17.9392	11.8828	2.73759	3.6169	5.16816	4.17975	1.53759	2.02021
DNT-364	2023-07-13	96-square-well	VP 4	3500	A09	D-mannitol	1		7.78852	14.6538	13.1348	12.9464	8.3542	3.89678	0.633969	0.102854	0.397298	0.210966	1.93006	0.073223	0.12146	0.247417	0.373141	3.04827	9.68032	20.4499	26.0979	26.0936	25.1478	25.1948	23.8465	24.8618	26.519	21.1067	17.9147	23.3845	23.4899	14.0359	31.8452	32.1877	29.4106	28.5197	25.64	20.6168	22.7976	10.0039	1.05722	0.020745	0.693052
DNT-364	2023-07-13	96-square-well	VP 4	3500	B01	D-mannitol	1		8.34357	9.40541	12.1093	9.07232	6.16027	4.614	5.69496	6.57929	6.40736	5.49083	4.92326	0.0722914	2.09712	0.726703	1.11168	2.14427	6.38507	7.18064	9.15917	12.4128	17.0432	22.1483	24.4836	22.125	27.3381	24.0195	24.8651	24.5441	10.2027	0.354998	31.8325	38.24	39.8506	33.8067	29.6792	29.1017	27.2348	23.0597	16.8639	6.68984	4.0315
DNT-364	2023-07-13	96-square-well	VP 4	3500	B05	D-mannitol	1		7.77596	2.8328	3.74439	5.25261	4.12097	5.0988	2.90352	2.65749	3.68379	5.20839	3.8405	0.862462	0.953541	0.966509	0.801992	4.04835	3.08564	7.15215	9.75114	13.259	13.2049	11.3052	12.8978	17.2866	15.0821	7.46269	13.5494	8.07197	8.85822	8.75407	17.7096	18.619	20.8597	18.1546	16.3134	16.209	16.1079	16.9649	7.51954	7.19022	7.0478
DNT-364	2023-07-13	96-square-well	VP 4	3500	B08	D-mannitol	1		11.0821	11.8784	6.90835	4.64476	3.75383	3.96829	2.5761	3.17942	2.29859	2.781	2.47351	1.58937	1.22677	1.83828	1.29723	10.0686	16.8669	13.428	7.31168	10.8579	5.32492	7.98826	5.87829	8.59817	10.9374	17.8034	22.0271	17.6621	7.25688	1.62878	27.5044	27.6979	23.284	19.423	17.7919	14.1682	12.2794	4.7883	1.91573	2.36804	6.36265
DNT-364	2023-07-13	96-square-well	VP 4	3500	C08	D-mannitol	1		12.6114	15.8829	14.5609	15.1647	13.9926	14.1454	10.102	6.18413	10.8803	10.8823	1.12275	0.248166	0.0872158	0.140237	0.041855	0.302353	0.0844358	0.283478	0.134266	1.87926	8.84868	9.57878	19.0016	22.407	14.8189	17.2443	16.6082	19.197	24.7599	22.6694	21.9458	21.4736	20.7603	23.8931	22.6654	21.1694	20.491	21.985	20.9441	17.9922	16.0518
DNT-364	2023-07-13	96-square-well	VP 4	3500	D04	D-mannitol	1		3.2776	4.99594	2.74029	2.27377	0.856212	1.61788	0.643295	1.66191	1.09466	0.312363	0.706169	0.0622794	0.0659831	0.0924175	0.0411026	1.09335	2.63783	5.11134	15.5168	18.6649	16.591	13.2466	13.9638	6.21384	16.794	7.54158	7.23776	2.00561	1.24507	1.88431	24.7309	28.9599	26.9213	26.0593	25.5145	21.3468	18.0561	16.1745	6.16171	3.67259	11.6169
DNT-364	2023-07-13	96-square-well	VP 4	3500	D10	D-mannitol	1		7.70259	11.5592	11.7343	10.3567	11.711	9.87557	11.3626	6.35302	11.0115	10.6256	1.74933	0	0	1.48185	1.13536	0.370696	0.316355	0.645628	1.21598	2.82597	13.9291	10.3704	19.4915	6.7198	16.6355	7.08063	18.216	11.6447	13.0652	12.9281	22.1476	23.1699	25.8815	23.8876	22.1681	19.4195	21.0635	11.8846	12.8256	14.7172	10.2897
DNT-364	2023-07-13	96-square-well	VP 4	3500	E02	D-mannitol	1		14.7391	16.8198	16.2091	15.9782	15.9387	18.9661	17.8085	14.9679	15.0123	14.3746	4.19299	1.81483	1.38683	1.55384	5.34655	1.05688	5.99781	9.45999	6.43965	0.939285	7.48297	3.07243	10.4	11.3588	12.9663	10.644	12.241	12.9266	15.6506	16.7901	30.6845	30.5531	28.8811	29.7936	22.9999	22.0322	23.7086	20.102	24.5028	22.2277	22.9735
DNT-364	2023-07-13	96-square-well	VP 4	3500	E10	D-mannitol	1		7.24168	15.1046	12.3514	13.9616	12.1659	12.5872	12.3168	12.2844	12.0222	10.1115	3.17147	0.386515	0.711616	0.339844	1.80151	1.54296	1.39504	4.61921	11.2787	11.0106	8.54825	9.25626	12.0995	10.8078	11.2929	14.8731	10.3198	5.25624	10.4277	7.66725	22.5607	22.7603	21.4999	22.9791	20.0481	15.1838	16.4285	14.6611	14.5696	13.7352	14.535
DNT-364	2023-07-13	96-square-well	VP 4	3500	F08	D-mannitol	1		13.2251	11.3624	10.1613	10.0252	9.64928	4.18375	1.73205	1.2604	2.21686	2.26721	3.08404	0.593368	0.237786	2.88565	10.4076	15.5472	14.9065	15.9487	24.894	20.6501	19.1789	17.089	12.9897	6.18898	12.9344	10.709	6.63555	11.6712	18.5815	15.6347	23.2817	19.688	19.3681	10.975	8.0788	4.83134	1.60149	2.34261	2.54358	1.424	2.48176
DNT-364	2023-07-13	96-square-well	VP 4	3500	G05	D-mannitol	1		2.11019	5.37817	5.20953	8.26182	6.67434	8.56869	8.38333	6.90753	8.08875	6.62506	3.79626	0.883831	1.13147	1.05102	0.456778	0.650039	2.34072	4.91873	11.5767	13.34	14.9517	17.5517	16.3342	11.125	1.50406	8.29788	9.07924	8.9969	17.0809	9.1214	24.0145	22.148	22.676	21.1724	19.4834	15.168	12.3801	4.77169	5.09549	4.10367	0.890877
DNT-364	2023-07-13	96-square-well	VP 4	3500	G07	D-mannitol	1		7.17531	12.0966	10.7332	8.91497	8.72701	7.7168	6.43203	7.2538	6.86245	5.64537	2.62166	0	0	0.0211164	0.0421508	0.0203194	0.0214126	0	0	0.337831	0	1.48062	6.03505	16.7568	12.7169	12.5968	12.1395	8.22055	1.28734	0.189381	20.0199	15.9495	13.3017	15.0954	15.0575	11.1079	12.2598	11.0226	10.3335	5.36442	6.6367
DNT-364	2023-07-13	96-square-well	VP 4	3500	G12	D-mannitol	1		13.8592	8.80089	8.55923	9.98481	9.45017	11.3183	10.5761	12.2219	9.16354	9.91741	1.45973	0	0.0205212	0.0206302	0.128094	0.0675996	4.26525	7.93088	8.64244	11.7175	14.1343	12.9625	5.30296	12.3866	15.8235	19.9263	8.26508	16.1422	1.88471	4.77497	16.3524	17.4299	17.5019	19.0805	19.3145	19.0861	17.8313	15.3175	17.0659	11.0106	9.20181
DNT-364	2023-07-13	96-square-well	VP 4	3500	H03	D-mannitol	1		15.8835	20.2337	19.8894	16.8576	18.6193	16.8262	17.9316	16.49	16.6169	16.081	2.9506	2.10582	1.07249	2.86898	1.97202	4.52996	12.9851	11.4865	9.48948	13.9947	0.418906	6.32207	9.17492	13.0343	2.57166	2.47827	3.18924	13.9263	9.4751	6.26899	36.0199	34.3742	36.7879	35.3493	29.9661	34.1376	27.9116	32.5912	27.3249	27.8834	23.2228
DNT-364	2023-07-13	96-square-well	VP 4	3500	H07	D-mannitol	1		8.91311	6.50678	9.41184	12.2385	12.9594	13.0185	11.3876	12.4762	15.3447	13.3092	1.13071	0.0209739	0	0	0	0.103497	0.0626659	0.0620634	0.0418138	0.385252	3.15693	6.89193	15.6498	16.517	17.9661	19.6533	23.2518	27.1723	24.1806	29.1874	27.2486	31.9084	29.8861	24.6909	24.6287	18.3466	16.0679	13.167	7.83417	5.32124	1.59741
DNT-363	2023-07-13	96-square-well	VP 3	3500	A05	D-mannitol	3		13.7251	14.4401	9.08807	9.51153	9.12106	4.94865	7.1271	5.2635	3.36324	4.70857	1.27672	0.090176	0	0.0221022	0.195132	0.193691	3.29282	7.07003	12.6402	18.0847	21.1144	16.6027	21.2916	20.7476	23.9804	24.6271	24.2902	27.0462	23.2342	24.5158	29.6708	21.7273	22.5499	21.0544	19.5232	19.6665	22.4741	23.8383	18.0817	14.0834	14.6006
DNT-363	2023-07-13	96-square-well	VP 3	3500	A08	D-mannitol	3		6.33061	8.34449	4.65809	1.46301	0.169753	0.776435	1.30613	0.419837	0.657213	2.86273	2.06329	0.917529	2.23278	3.17022	5.40931	3.65322	11.9033	13.6916	17.5624	14.7956	16.4061	18.8921	9.36935	4.15011	1.70519	1.65233	0.103248	1.33885	1.43061	2.81782	13.5115	12.5004	11.9956	13.2937	11.2283	8.85651	13.1631	9.05714	9.07063	8.05261	6.42987
DNT-363	2023-07-13	96-square-well	VP 3	3500	B02	D-mannitol	3		8.93604	7.11418	10.9034	5.61985	6.84502	5.74607	3.49027	2.26028	1.64564	1.67783	5.54184	1.62218	2.96905	1.55876	10.5825	10.68	13.232	13.1203	18.2305	16.3808	17.7138	8.11563	3.30363	13.1017	15.9265	21.5968	21.3523	18.0885	15.4915	17.4099	22.2902	16.085	14.4676	14.4046	12.8892	11.7067	4.62064	3.76676	1.34411	0.527332	1.33339
DNT-363	2023-07-13	96-square-well	VP 3	3500	C01	D-mannitol	3		6.55206	13.5631	13.0774	13.4967	9.85185	8.66422	8.38133	3.28984	2.74797	5.11094	1.64568	0	0.261857	0.0612633	0	0.188746	2.51431	13.4388	19.0165	15.4197	13.8801	11.9405	13.3805	18.9595	17.1586	20.1517	15.0595	12.4686	11.9975	13.5463	23.9086	24.5185	26.7825	20.4626	17.9134	14.2022	9.98819	7.80878	6.031	9.27756	10.9311
DNT-363	2023-07-13	96-square-well	VP 3	3500	C02	D-mannitol	3		25.1047	22.0202	18.8031	17.5551	17.4954	15.5551	15.8131	18.6777	17.4271	16.8505	3.28086	0.200033	0.0207736	0.0205034	0.695073	1.59263	7.8649	5.68837	6.54045	10.0576	12.5563	10.3196	9.54799	12.4393	6.28714	10.8996	15.0362	16.3537	18.0931	15.0123	39.8654	39.6454	32.9877	33.3236	31.3437	31.3986	30.1766	29.3573	25.7126	24.8894	21.8312
DNT-363	2023-07-13	96-square-well	VP 3	3500	C06	D-mannitol	3		4.11796	5.21281	2.29861	6.28089	5.64322	1.53631	1.21368	3.23984	0.663253	3.16546	3.98713	2.45371	2.99159	9.14827	0.147799	1.48038	8.29841	16.9375	21.2907	18.1432	11.184	15.1204	15.9006	6.50173	1.26139	11.6408	15.5982	17.7949	16.702	20.2686	27.9555	22.331	22.0019	19.999	12.7629	0.238075	0.445763	3.45663	11.4429	3.76775	8.58555
DNT-363	2023-07-13	96-square-well	VP 3	3500	D03	D-mannitol	3		7.80979	9.16226	6.33427	5.04828	5.74462	7.14689	4.04865	3.84369	1.78958	1.56777	3.82125	0.483613	0.794877	1.6159	1.96762	3.20596	1.9843	7.83838	13.9233	22.1942	17.0856	3.96354	18.3913	9.74023	0.201812	2.71349	17.6527	11.2231	10.9767	5.16399	16.6509	18.1482	14.7442	16.2799	13.3978	9.72958	9.22253	10.0766	10.159	8.15998	6.08387
DNT-363	2023-07-13	96-square-well	VP 3	3500	D08	D-mannitol	3		14.3462	16.1293	15.0051	12.6545	10.6508	13.3461	10.9299	10.8371	13.2871	9.27655	2.92971	0.74858	1.00629	1.11137	1.07669	2.86319	12.8959	19.8667	13.3401	19.5432	24.6762	25.6473	26.9109	26.3077	24.4117	25.9075	23.434	20.3931	2.2609	2.30571	26.2111	23.2632	21.0012	21.6908	22.1867	23.1716	22.5886	19.8728	17.528	16.6377	19.6043
DNT-363	2023-07-13	96-square-well	VP 3	3500	E06	D-mannitol	3		4.24138	3.99313	7.19847	8.06018	6.2433	6.50347	3.68272	1.32288	1.70662	1.86118	1.42885	0.0849881	0.0708469	0.153784	0.0204978	0.188312	0.22459	0.33009	0.0229173	0.0412844	0.392755	0.0647927	8.33811	14.3862	16.6772	17.229	15.8752	12.1799	8.28071	9.96949	17.7203	16.6832	20.4754	20.7706	16.9288	15.0219	15.8563	13.2069	12.1917	7.35913	8.83869
DNT-363	2023-07-13	96-square-well	VP 3	3500	E11	D-mannitol	3		13.6428	14.5362	12.3492	14.0195	17.1926	15.3457	10.3098	10.623	3.99341	4.25161	1.06256	0.0877578	0.0203733	0.0647634	0.319212	0.326529	0.020043	0.0635302	2.3299	1.55298	13.6878	18.5059	17.2668	15.2346	17.571	15.471	18.3758	21.0928	18.3421	20.4672	18.5835	25.5729	23.5128	19.3528	19.3383	21.5692	14.8435	14.4629	14.7714	17.7834	19.3316
DNT-363	2023-07-13	96-square-well	VP 3	3500	E12	D-mannitol	3		26.1233	29.9945	29.2521	28.3414	26.3595	19.0938	20.6463	19.0468	18.3431	16.6993	2.65869	0.112119	2.86302	1.57288	3.84102	4.26692	16.7035	16.7269	17.7325	23.0495	16.0488	20.9734	22.5002	18.2852	18.2734	12.5369	17.1537	20.0887	16.8555	17.701	29.6046	40.7824	38.8263	37.4363	34.7978	29.4421	28.9626	28.3614	24.8054	20.4276	24.4136
DNT-363	2023-07-13	96-square-well	VP 3	3500	F06	D-mannitol	3		10.0764	13.1371	15.6167	14.3896	15.0609	17.3719	14.1392	15.5684	15.9053	16.9297	0.872265	0.165669	0.0845728	0	0	0.0463012	0	4.06966	7.96974	19.7456	17.2222	17.034	16.1102	17.1236	22.59	22.4765	22.2626	20.14	21.701	22.8487	24.8654	29.6216	32.2634	25.0446	21.2398	20.1759	15.2359	11.8014	7.13248	2.21034	3.00233
DNT-363	2023-07-13	96-square-well	VP 3	3500	F11	D-mannitol	3		16.4083	15.2938	12.816	10.5075	9.19303	7.28095	7.02177	9.66475	10.9122	8.87261	4.42963	1.27386	6.69002	1.94049	0.582496	1.20699	5.29864	3.59151	3.40962	6.85743	5.10699	1.25917	4.5839	0	2.12016	3.38708	2.36756	6.62289	6.37518	5.63351	15.5021	16.3032	18.3747	17.8918	18.0155	15.8927	15.816	16.4635	15.4661	10.6726	6.71794
DNT-363	2023-07-13	96-square-well	VP 3	3500	G06	D-mannitol	3		0.305674	1.83197	0.749844	0.246561	0.182051	1.11151	1.11752	1.44185	2.3611	0.406752	1.14773	0.150976	1.01569	0.780531	4.9503	15.0846	21.1539	23.4473	1.38962	14.2516	25.5802	28.4257	29.48	26.8462	23.3559	5.50432	0.773011	0.785716	1.31144	4.51355	31.3909	32.2673	25.8697	25.3761	24.3505	22.9878	19.2155	12.6749	2.22558	1.16908	1.29911
DNT-363	2023-07-13	96-square-well	VP 3	3500	H02	D-mannitol	3		11.0386	13.1716	9.50203	12.1154	12.3844	9.65921	7.86522	8.67704	13.6628	12.7544	1.75233	0.0403868	0	0.135571	0	0.104649	0.134176	2.40788	0.383032	2.11729	5.40519	2.32314	4.34843	0.880319	6.42944	7.00748	2.09767	3.02831	2.08678	1.37345	26.9208	23.1683	24.7371	25.4419	25.0107	20.397	20.4943	12.0525	13.9922	11.0149	11.221
DNT-363	2023-07-13	96-square-well	VP 3	3500	H11	D-mannitol	3		6.57636	8.81536	12.0621	11.3809	9.55282	8.64866	10.603	8.85841	9.16831	9.63273	3.30178	1.32698	1.97039	0.967131	0.400456	1.29267	0.478876	5.63543	8.27937	10.9587	9.76174	11.0251	16.807	14.8785	8.51072	8.78348	8.27126	9.71598	12.1925	0.960889	22.3245	17.8614	13.6713	13.3667	12.1538	17.3913	15.3492	11.6021	16.4153	16.2521	15.2926
DNT-364	2023-07-13	96-square-well	VP 4	3500	A05	D-mannitol	3		10.4386	15.3597	15.1369	15.1906	13.7548	7.09608	12.2563	9.84209	12.5538	12.6658	3.93996	0.341852	0	0.0203611	0.410716	0.907247	2.61539	9.71912	12.9759	10.6947	12.0516	14.011	13.8812	16.612	18.6042	14.3946	16.5698	10.8575	18.4636	21.3081	24.148	26.3839	26.1181	25.4365	25.984	21.3773	17.5334	1.83602	2.34552	2.373	1.50547
DNT-364	2023-07-13	96-square-well	VP 4	3500	A08	D-mannitol	3		10.3129	14.1519	13.1311	11.2244	9.61452	9.84922	6.50583	5.08026	7.31605	2.41029	2.56399	0	0.12705	0.863184	0.287024	0	0.162607	0.962056	1.57281	2.0468	8.02747	13.2761	6.52281	14.2493	18.8937	16.3227	19.2342	19.6019	19.1113	18.7895	25.8031	23.3955	27.4323	24.9633	22.3988	17.5561	13.6816	14.4488	16.9322	12.8914	10.0664
DNT-364	2023-07-13	96-square-well	VP 4	3500	B02	D-mannitol	3		4.58127	8.55899	9.48269	14.4922	13.8511	14.406	13.6811	8.38078	12.3981	14.0391	3.42724	0.531392	0.562372	0.11738	0.0867063	3.56493	11.2133	12.1013	11.4648	12.9997	18.5152	18.2149	17.2788	0.532955	0.51581	0.141653	5.3638	12.5393	9.25768	25.267	21.5481	28.6498	27.2126	23.166	20.4834	19.0233	19.6579	19.542	14.9233	9.3526	12.2506
DNT-364	2023-07-13	96-square-well	VP 4	3500	C01	D-mannitol	3		8.20807	10.4339	9.09113	9.79836	12.6316	13.9958	12.1516	12.8188	11.2835	10.503	2.84726	0.439374	0.169349	0.131617	0.179673	0.64986	0.0824139	0.169889	0.0651693	0	0.0417699	1.13758	5.12595	1.58066	2.66232	2.08204	2.15429	3.69876	5.80332	1.55492	18.6664	17.6684	19.319	19.3234	18.9005	16.5129	14.6194	13.2404	12.0368	10.7416	13.031
DNT-364	2023-07-13	96-square-well	VP 4	3500	C02	D-mannitol	3		9.52505	10.9833	13.281	14.3825	11.5258	9.80703	5.81886	3.97576	8.0698	3.78354	2.31133	0.363123	0.546232	0.354394	0.467966	0.105922	1.00085	14.2491	33.6188	29.9299	33.503	33.6906	36.0753	22.2269	0.505945	0.872188	0.521275	1.41275	14.8195	23.1186	24.2646	24.1279	24.2787	28.438	24.7352	24.1638	23.792	23.4053	21.1031	17.2805	16.0751
DNT-364	2023-07-13	96-square-well	VP 4	3500	C06	D-mannitol	3		1.0835	1.67441	2.54326	7.90784	9.6349	12.415	14.1753	11.5694	16.5789	13.0283	3.6725	0.43714	1.14802	0.341165	1.25331	3.1788	6.39371	7.47902	11.9395	10.6886	12.748	11.8619	18.2142	18.0451	21.5074	27.5875	27.7325	29.3492	30.407	31.4397	34.7999	37.0997	31.9736	29.3427	25.2933	22.1671	21.9853	20.1265	21.5108	19.3975	7.82152
DNT-364	2023-07-13	96-square-well	VP 4	3500	D03	D-mannitol	3		14.6581	21.0535	23.1903	23.455	24.0934	25.8981	19.4926	24.5225	25.2479	22.5825	2.56196	0.0861576	0.0408331	0.0222623	0.0204146	0.0460881	0.0427961	0.0652218	3.47684	8.17527	12.0226	17.6038	23.4803	29.6757	26.926	26.6587	26.0307	26.7044	30.0514	30.0353	29.6048	32.6514	30.5156	28.2296	31.4547	29.0766	26.8957	24.9703	23.1704	16.4356	8.83168
DNT-364	2023-07-13	96-square-well	VP 4	3500	D08	D-mannitol	3		11.1565	10.8007	10.5369	10.1671	7.88505	6.94744	5.94975	0.152497	2.37076	3.92898	0.755485	0	0	0.150808	0.0784803	0	0	0	0	0	0.18278	0.0623078	0.262391	2.22302	3.73199	8.78185	8.18422	11.1766	7.7976	9.23555	21.7739	15.9827	21.3432	20.402	17.5284	21.693	15.7581	10.3271	5.09062	7.08332	15.8568
DNT-364	2023-07-13	96-square-well	VP 4	3500	E06	D-mannitol	3		10.5962	15.6655	17.623	19.8305	21.3299	18.7056	20.1548	17.5654	17.5708	14.113	3.32959	0.0203182	0.0203213	0.293292	0.756139	2.85385	4.12034	1.53087	11.5506	21.1747	23.8447	22.3885	26.9258	29.109	26.7659	30.3255	27.9782	21.2031	24.1101	28.3214	19.3316	15.1562	17.7444	18.5248	19.9327	17.737	16.722	15.6138	13.2939	10.2649	12.3425
DNT-364	2023-07-13	96-square-well	VP 4	3500	E11	D-mannitol	3		19.1911	18.6854	11.8276	13.3582	13.6134	14.1138	13.9184	13.8788	12.6599	11.3383	4.18046	0.36868	0.431514	0.295706	0.0630551	1.0331	14.8902	18.9969	18.7044	15.4383	22.2774	20.5991	15.627	5.79316	16.5487	19.1141	7.28272	0	0	0.581098	22.5438	32.4544	30.0872	23.803	24.1351	21.439	26.0972	21.9598	19.37	16.5023	20.807
DNT-364	2023-07-13	96-square-well	VP 4	3500	E12	D-mannitol	3		0	0	0.909531	1.29766	3.13048	3.63357	1.16225	1.70629	0.967542	2.7735	1.86139	0.251211	0.404252	0.103433	0.0912323	2.07435	0.149846	0.103516	0.216408	0	0.799106	0.325008	1.58941	1.41398	2.91524	1.71712	6.42077	11.8421	1.24933	0.277395	18.8546	16.8126	12.9092	12.2343	10.4252	10.0054	9.64975	1.84694	1.06464	3.68098	3.75085
DNT-364	2023-07-13	96-square-well	VP 4	3500	F06	D-mannitol	3		3.72299	7.48065	14.8088	12.1185	13.8667	10.0592	13.9166	7.02471	11.9115	4.58824	2.79688	0.175171	0.675712	0.91401	1.81554	0.688363	0.331983	0.921199	0.628414	9.15909	18.7252	29.5619	37.0167	32.6285	43.0512	39.9459	35.7348	40.0628	33.8718	32.5072	21.5211	23.7694	18.5663	9.73763	6.79672	2.95767	0.15325	1.8104	0.587146	0.090692	0.153668
DNT-364	2023-07-13	96-square-well	VP 4	3500	F11	D-mannitol	3		5.62934	4.45899	3.5676	5.55354	4.01699	2.5155	3.87882	1.79676	5.42027	2.94155	2.78179	0.0415779	0.197979	0.251393	0.881772	0.2205	0	0.315657	0.0835938	0.383372	0.864427	7.04536	12.7891	15.4379	8.95067	0.124875	0.0969186	2.00482	0.0415647	0.0405702	16.865	24.8809	25.6769	21.5202	19.066	15.3343	10.7896	10.159	3.89003	3.8044	3.72298
DNT-364	2023-07-13	96-square-well	VP 4	3500	G06	D-mannitol	3		13.0387	12.285	9.06204	9.29952	8.80321	8.75524	7.89233	7.80707	4.99871	5.04267	1.25005	0.0411819	0.0202309	0.0690086	0.166067	1.37609	3.54524	16.4381	5.91999	13.2466	16.8786	12.4912	11.0991	10.6297	14.1238	13.8915	17.0009	14.2097	15.9172	14.4425	22.2739	20.0821	21.1594	18.2867	16.9318	16.9405	8.66782	0.994268	1.20293	1.60742	3.94392
DNT-364	2023-07-13	96-square-well	VP 4	3500	H02	D-mannitol	3		9.01504	13.2082	13.3686	13.1069	10.2593	7.55134	7.81072	8.3655	9.27619	8.89611	2.04185	0.561888	0.354393	0.127078	0.0623818	0.041875	0.762713	2.27974	6.77477	9.59333	13.1586	6.92027	16.7138	10.0939	10.9494	5.98858	8.5357	10.1127	11.835	9.73757	18.1378	17.6128	17.0855	17.109	18.6889	16.6084	14.1454	12.878	14.0036	11.4657	9.36923
DNT-364	2023-07-13	96-square-well	VP 4	3500	H11	D-mannitol	3		8.7031	11.7729	13.0724	11.2772	12.5375	10.1439	9.53826	6.31972	3.16444	5.54152	2.74789	1.4974	0.557861	0.0470454	0	0	0.437595	1.51223	0.951671	2.91929	9.25492	8.83361	8.15821	6.85176	8.80288	15.6368	4.51977	1.81407	8.4062	6.82633	20.7013	18.3384	18.6504	14.194	12.2082	10.8282	10.4779	6.0023	4.54177	2.76867	3.90747
DNT-363	2023-07-13	96-square-well	VP 3	3500	A01	D-mannitol	10		4.59353	4.69599	5.09402	6.27578	4.71062	4.99421	5.14591	3.64463	2.39461	1.86204	2.31321	1.16269	0.0847622	0.0899173	0.0724413	0.369866	0.504619	2.80934	10.8921	15.2731	16.9556	16.7022	14.7481	15.4725	8.76063	7.32637	5.32736	11.965	3.1121	8.65821	10.5609	10.0885	11.4368	6.65187	4.76876	7.51447	7.39309	2.99164	7.57597	7.12938	6.19201
DNT-363	2023-07-13	96-square-well	VP 3	3500	A12	D-mannitol	10		2.81757	10.1647	9.72046	10.6086	10.58	12.5656	11.4161	9.82347	10.8953	10.0125	4.36791	0.46212	0.0413175	0	0.0204618	0.0859671	1.22702	2.12757	6.09961	5.56497	9.99479	4.082	3.12692	3.78831	4.1686	2.69384	2.6343	1.3849	4.24182	0.714422	17.1653	17.7055	16.8318	16.6811	9.39095	5.86649	15.7906	14.8329	14.7537	15.6302	14.0439
DNT-363	2023-07-13	96-square-well	VP 3	3500	B04	D-mannitol	10		6.56492	17.2126	16.02	15.67	15.8907	17.8564	15.0217	18.2439	16.8203	16.649	3.26044	0.107275	0.0688159	0.657742	0.783366	9.06026	10.5157	7.43937	15.3477	16.869	10.4156	13.675	21.0034	22.389	25.1131	27.2221	21.3256	32.5767	29.2098	30.2597	31.3357	27.9068	27.4195	24.9258	25.1835	23.0323	20.7668	23.4934	21.9978	22.0695	15.2115
DNT-363	2023-07-13	96-square-well	VP 3	3500	B11	D-mannitol	10		9.46238	13.7632	12.7448	9.31179	8.79433	13.968	9.51322	7.55494	3.28592	1.39053	3.72443	0.482796	0.680317	0.541193	0.6408	2.84834	9.44899	12.8979	10.2048	10.5275	10.4982	12.6993	15.5669	8.13534	12.3397	10.2891	16.1979	17.4991	12.9546	16.2785	27.284	24.4863	20.4234	20.8956	17.7417	13.6694	14.7504	16.2685	9.11664	7.48645	8.37749
DNT-363	2023-07-13	96-square-well	VP 3	3500	C05	D-mannitol	10		13.2295	13.0428	16.5814	15.2499	14.7656	10.2234	12.6668	11.9189	11.4759	11.0471	0.899962	0.649214	0.345518	0.182489	0.117716	0.110958	0.140521	0.147172	0.549843	14.6239	18.6318	16.2857	16.2899	22.6384	26.4635	26.8882	25.3424	23.5785	26.7199	25.2077	20.2739	20.0581	17.538	23.1965	19.5861	20.5975	17.972	18.4062	15.6785	14.9051	15.2976
DNT-363	2023-07-13	96-square-well	VP 3	3500	D05	D-mannitol	10		7.35758	3.12471	5.62744	3.98429	2.36583	2.19736	2.27108	2.21027	2.19665	0.597331	3.76589	0.91713	1.01615	0.884751	1.0317	1.80783	9.40046	14.1974	10.4279	12.0328	11.7976	14.0137	13.5149	10.9846	14.0589	13.5251	10.5401	11.6414	4.51023	9.96197	19.1689	15.5858	12.4097	13.7647	14.7223	12.7908	11.7758	11.0138	5.02834	2.30612	0.679798
DNT-363	2023-07-13	96-square-well	VP 3	3500	D07	D-mannitol	10		13.2196	15.2281	14.4021	11.4656	7.79721	9.63768	9.39741	10.6758	8.92731	11.1805	3.13919	0.218955	0.124247	0.15911	0.127837	0.10983	0	0.192267	2.50782	3.26356	5.2455	18.7699	18.6827	19.888	20.2272	23.9017	21.6355	28.5071	24.6746	22.2777	13.007	19.5243	18.206	15.56	15.5768	10.2712	14.1366	6.18095	3.56617	1.80323	0.319944
DNT-363	2023-07-13	96-square-well	VP 3	3500	D12	D-mannitol	10		12.2202	11.1715	9.22377	5.96081	4.04802	3.3412	1.26022	3.18623	3.05818	6.28587	1.97535	0.167208	0.0890646	0.0839032	1.51632	2.11393	7.88268	14.1037	10.5933	18.3598	15.0306	20.6476	16.8617	14.6787	16.5964	11.1365	11.2979	11.5994	15.1588	18.0059	25.6377	27.2048	18.4441	19.4885	18.563	17.1976	13.8995	15.4401	12.7111	8.59354	4.40915
DNT-363	2023-07-13	96-square-well	VP 3	3500	E04	D-mannitol	10		8.47125	6.86613	5.87581	6.12455	2.6504	3.30861	3.02762	3.88777	3.47361	3.05419	1.65737	1.00865	1.48648	1.11734	3.78235	8.89715	4.34018	9.35832	6.62118	4.49707	8.64586	10.4247	7.83455	7.01856	14.2588	17.2077	13.617	13.6845	7.85711	4.61456	21.2579	20.1599	16.9067	17.7833	13.5291	9.28622	4.44679	1.44383	0.651209	0.491893	0.529939
DNT-363	2023-07-13	96-square-well	VP 3	3500	F03	D-mannitol	10		7.38052	14.0567	13.4742	16.7383	17.3515	14.1938	9.5525	4.27365	3.92571	1.62143	2.15485	0.0701921	0	0	0	0.129828	1.24463	2.44133	7.49899	15.4707	15.9487	6.72131	5.53233	7.27401	9.52996	13.0416	6.5015	6.01558	5.48025	7.8853	28.9296	32.7569	25.5505	30.1129	27.1142	26.6673	24.8479	27.763	21.2336	19.5835	5.16784
DNT-363	2023-07-13	96-square-well	VP 3	3500	F04	D-mannitol	10		17.31	13.3075	20.5918	20.0336	18.3917	17.0167	9.412	9.14048	9.17857	9.32309	2.60888	0.370995	0.0410463	0.0516631	0	0.0907069	0	0	0	0.0204389	0	0.144914	0.590921	0.665483	3.65007	2.93223	7.46194	4.12145	1.56855	1.22067	18.6005	23.7848	26.7819	27.3231	22.5418	22.2866	19.9984	17.4425	5.28912	4.79191	4.79328
DNT-363	2023-07-13	96-square-well	VP 3	3500	F12	D-mannitol	10		14.2942	19.5457	16.2205	14.6766	15.237	12.4519	8.74039	10.009	11.6006	10.4713	1.90115	0.110529	0.0917314	0.21132	0.21591	8.25826	17.5937	16.2162	16.7733	17.5664	22.2754	19.6936	22.6824	11.4304	0.583104	2.62233	8.02753	19.1852	14.9216	0.658709	32.1673	26.6843	27.4098	24.3282	22.6549	19.4444	17.862	17.5508	18.1908	15.8333	16.9147
DNT-363	2023-07-13	96-square-well	VP 3	3500	G02	D-mannitol	10		11.3359	13.2004	15.8863	13.8585	13.2514	15.4291	11.6741	11.7574	8.46342	5.61875	1.2169	0.28086	0.0203096	0.125992	0.363612	0.572969	0.71544	0.195017	0.320706	0.15981	2.56403	6.58833	6.66807	7.84649	8.27828	4.89661	13.4238	10.6396	17.2351	19.2157	22.2312	28.5628	28.4041	28.2252	24.8006	20.0231	15.5239	21.7503	17.0998	11.7617	8.36374
DNT-363	2023-07-13	96-square-well	VP 3	3500	G08	D-mannitol	10		17.7313	13.0064	13.1912	0.291155	1.01529	2.54599	4.54635	9.25898	8.22708	10.3297	2.28376	0.329316	0.34031	0.657263	0.540801	0.109966	0	3.9683	6.03551	8.1936	14.039	22.0684	19.421	20.6202	19.2188	5.95464	0.184167	0.786103	0.105655	0.190791	24.8878	30.0951	31.165	29.5515	24.5801	25.0877	21.0371	24.8518	22.1073	22.1295	17.6663
DNT-363	2023-07-13	96-square-well	VP 3	3500	H06	D-mannitol	10		4.72735	3.62334	2.28492	1.92558	2.70157	1.19794	0.829923	0.539027	1.0029	2.29087	2.45443	1.01513	0.627487	1.45116	7.30891	9.11016	2.56438	5.88885	3.73749	7.86609	10.4701	11.7439	13.6603	15.159	0.23216	0.968626	1.1113	5.28213	3.11712	6.04456	16.1744	13.9896	11.6755	12.266	8.46392	4.10008	3.57913	1.74683	1.24809	0.147257	1.41912
DNT-363	2023-07-13	96-square-well	VP 3	3500	H09	D-mannitol	10		18.0937	21.1395	15.6817	19.9543	14.1602	16.4118	13.7759	14.5668	17.8599	19.5095	1.48537	1.55951	0.497987	0.131333	5.49097	22.7458	27.6596	24.1065	18.9558	18.6618	19.6365	17.8814	20.5261	23.5117	18.06	20.7993	16.3046	20.8378	15.0212	19.7933	27.0305	16.7817	13.2045	17.1465	17.4803	12.8712	14.7229	19.2691	21.2407	19.8989	19.2014
DNT-364	2023-07-13	96-square-well	VP 4	3500	A01	D-mannitol	10		6.47816	7.21151	3.93694	2.3978	2.14604	1.83588	1.71504	2.12592	0.516705	0.18159	1.80051	0.0413848	0.148403	0.12969	0.142195	0	0	0.0211488	3.46229	10.4017	0.0832275	2.7993	12.3297	15.4978	12.7375	5.16894	0.940403	6.29823	15.7083	22.9793	26.7613	22.3665	17.6661	16.1758	14.759	13.1852	15.6877	15.5078	11.3276	2.11177	0.700729
DNT-364	2023-07-13	96-square-well	VP 4	3500	A12	D-mannitol	10		7.80701	13.88	16.1046	13.576	11.5167	12.8651	6.74207	7.21898	8.43392	7.54342	2.42363	0.167221	0.0652833	0.138812	0.150798	0.163707	1.56241	3.1288	5.93392	5.56361	13.8717	18.3119	22.0743	16.691	18.4874	9.85752	4.79268	3.34765	6.03939	1.63691	14.2078	23.2288	23.4302	23.849	23.2512	25.3353	22.239	21.5359	18.8522	16.6108	10.1494
DNT-364	2023-07-13	96-square-well	VP 4	3500	B04	D-mannitol	10		14.6612	16.0887	15.7072	16.011	15.5762	16.4714	10.9613	11.3426	10.2355	10.5189	2.96511	0.844479	1.6086	1.4844	2.31406	1.09285	3.38257	4.83435	12.5285	10.6222	14.8823	17.9099	16.8509	15.5605	7.44219	1.37126	1.15181	1.34874	1.66575	2.35953	27.4935	25.0126	27.6993	24.4967	22.6766	23.3909	22.1153	24.602	22.9203	18.4858	20.258
DNT-364	2023-07-13	96-square-well	VP 4	3500	B11	D-mannitol	10		19.3533	20.2185	18.8353	15.0808	13.5765	12.533	6.20654	5.62125	3.74984	6.37376	1.1478	0.929867	0.750301	2.1816	5.96251	4.31661	11.5486	11.9386	9.82424	11.3917	11.4047	16.567	22.74	17.9298	6.2114	0.873167	1.98772	13.343	0.0643261	1.58431	27.89	25.8612	21.2368	20.9094	22.8649	20.7804	18.4249	19.4727	15.0767	11.353	11.49
DNT-364	2023-07-13	96-square-well	VP 4	3500	C05	D-mannitol	10		15.1674	16.9888	13.9942	9.83924	2.44702	2.99946	2.34582	1.18165	1.12743	0.693182	2.39057	0.286131	0	0.194441	0.960626	0.673439	1.42218	6.56416	12.9879	13.1063	13.5846	15.2868	10.3616	11.3954	9.7665	11.7264	8.99334	10.5998	6.53167	7.62568	26.3014	20.2178	20.0989	22.8347	21.0958	18.6454	17.2211	18.0788	20.4799	14.7364	17.0527
DNT-364	2023-07-13	96-square-well	VP 4	3500	D05	D-mannitol	10		8.00895	8.87379	15.1698	10.3152	10.4213	10.4693	11.9856	9.77757	3.21604	2.04819	6.517	2.94555	1.71748	1.69346	1.26832	0.642208	3.68327	6.69377	11.8043	11.2224	3.64833	7.38058	5.63212	9.25964	10.321	8.9181	5.89593	9.20473	8.36181	11.0375	17.019	16.3042	15.9079	13.7524	17.4947	12.8993	15.5858	6.40416	7.4249	5.1917	2.98967
DNT-364	2023-07-13	96-square-well	VP 4	3500	D07	D-mannitol	10		4.64294	4.59405	3.73559	3.05754	3.71574	3.99654	1.82557	2.82245	2.35355	1.56194	3.19283	4.91032	5.84403	6.34015	5.16916	13.399	13.8399	13.5728	13.8078	11.6962	19.9051	18.4536	17.6548	13.0461	15.4937	20.3877	17.1763	16.0872	10.9437	9.94475	22.8283	23.2608	23.3574	10.8411	12.9622	13.1403	13.6836	13.5412	11.5146	12.2644	17.1002
DNT-364	2023-07-13	96-square-well	VP 4	3500	D12	D-mannitol	10		25.1375	21.9899	17.9309	8.77382	10.8468	6.45052	4.76229	3.3913	9.84368	8.59165	5.91895	0.0415862	0.0927998	0.0211448	0.0632886	0.325355	0.581878	5.19969	17.2913	28.0465	19.0612	28.2726	35.623	33.9962	35.7729	34.5004	35.6634	36.3471	35.4502	36.8207	35.3158	38.8164	35.9938	23.4788	10.7712	0.307949	1.54097	0.943658	0.542736	0.364761	0.279737
DNT-364	2023-07-13	96-square-well	VP 4	3500	E04	D-mannitol	10		12.5026	10.8426	9.63319	7.80272	5.88841	7.41654	2.18088	1.88163	0.400925	0.910681	2.53905	0.134367	0.0200345	0.0202973	0.0821589	0.0617864	0	0	0.0415377	0.0830609	14.5756	20.9375	23.6638	13.5794	14.6008	14.8683	17.0339	15.4963	19.4613	21.4899	14.152	12.5761	13.4223	12.614	11.9381	8.13315	2.02568	1.24878	1.10908	2.49708	2.09997
DNT-364	2023-07-13	96-square-well	VP 4	3500	F03	D-mannitol	10		3.09064	10.1365	11.3443	9.21724	10.5059	7.67973	10.2386	8.35012	6.83251	5.87952	5.84912	0.480436	0.0701737	0	0.0217114	0	0.332782	0.944757	5.06963	12.9976	17.4715	19.4005	20.3393	23.1167	23.741	24.2279	21.0515	15.8603	20.4861	24.6975	18.911	24.1724	25.8051	22.835	21.1951	20.0614	19.3116	17.2625	7.6952	1.6727	1.55669
DNT-364	2023-07-13	96-square-well	VP 4	3500	F04	D-mannitol	10		11.225	11.2533	8.44645	11.0186	10.0685	11.8344	10.0951	11.7276	9.65227	6.58996	1.70111	0.303399	0.125649	1.75162	4.26246	18.172	12.2244	1.82733	7.25265	12.1041	14.2021	17.8858	18.261	7.09459	14.0061	11.4336	11.0701	9.82145	5.64825	9.96554	21.7645	22.6069	20.8661	24.1556	25.0798	22.2695	17.7781	15.171	14.4944	9.37376	10.0792
DNT-364	2023-07-13	96-square-well	VP 4	3500	F12	D-mannitol	10		10.8928	11.5686	10.4941	9.60563	10.3849	7.2477	3.07212	1.65032	6.45908	3.89888	1.53978	0.223048	0.145487	0.0242505	0.169029	0.0226859	0	0.0200021	0.0208897	3.82896	14.1004	16.7216	17.8889	2.12715	12.492	12.3266	12.6123	5.45264	1.10377	5.37122	20.0693	19.457	18.7648	16.446	12.3311	2.33889	1.28871	1.96873	1.61487	1.91975	2.31858
DNT-364	2023-07-13	96-square-well	VP 4	3500	G02	D-mannitol	10		1.25854	2.3713	1.87568	3.40443	4.8831	2.63522	1.91247	2.63069	5.65562	2.48426	3.08025	0.52609	0.172273	0.59067	0.0484263	0	0.262769	0.771533	1.72639	0.884551	5.58036	4.45543	10.6515	6.26211	12.5229	9.20168	4.27367	0.809909	1.28953	1.63941	39.2327	37.6003	38.8588	30.553	29.1187	21.3155	23.7609	19.4698	7.43009	2.47991	4.04479
DNT-364	2023-07-13	96-square-well	VP 4	3500	G08	D-mannitol	10		2.60808	2.52248	2.37778	1.91337	2.19154	1.97038	1.41573	0.951978	1.2902	2.56386	2.8979	0.163894	1.76506	0.398824	7.3225	0.728113	3.35862	10.5657	17.9475	17.1981	18.3424	16.7049	18.9715	15.2881	12.4908	0.755705	0.8622	0.944903	4.59854	4.17729	11.2403	14.1942	13.149	11.5912	8.25641	7.46809	3.94443	4.54946	3.53709	1.9788	2.33383
DNT-364	2023-07-13	96-square-well	VP 4	3500	H06	D-mannitol	10		4.06339	10.8664	16.0233	15.8202	11.551	14.3932	16.743	12.3993	17.7674	17.5557	1.70001	0.119886	0.084495	0.150055	0.0978798	0	0	0.0605652	0	0	0.0408663	0.0413409	0	2.85423	0.0414769	0.0837191	0.120825	0	0.0211711	0.139131	22.1279	27.4702	24.6777	22.9872	17.5483	18.5107	20.1257	14.244	16.9356	14.2111	7.07804
DNT-364	2023-07-13	96-square-well	VP 4	3500	H09	D-mannitol	10		4.62884	7.61155	7.10687	13.8907	13.9872	11.0502	15.5675	15.8371	17.0946	19.3256	4.33878	0.621025	0.330708	0.0911722	0.299416	0.298288	0.150374	0.160941	0.264643	0.245081	0.121854	0.442833	0.606336	0.462505	1.33517	3.96146	16.3962	4.17039	11.7036	9.57445	13.9569	22.5232	28.1849	29.5784	22.9531	22.2816	20.6765	25.1778	21.813	17.8759	18.9386
DNT-363	2023-07-13	96-square-well	VP 3	3500	A03	D-mannitol	30		16.8001	13.4725	9.72829	12.2244	11.7555	10.4206	9.17251	4.26545	9.09884	5.40089	2.2516	0.0210338	0.699416	0.453538	0	0	0.0200472	0.0204733	0.473524	5.62803	20.2656	21.1194	7.7284	19.7771	22.9128	26.5989	27.0751	27.5211	27.8838	26.4441	30.8624	23.2322	21.4361	20.8494	21.1885	20.801	20.2385	19.1987	16.3422	15.7938	12.0793
DNT-363	2023-07-13	96-square-well	VP 3	3500	A10	D-mannitol	30		9.81125	11.3464	11.1267	11.3498	11.1402	8.30163	10.7034	13.2329	12.797	10.3324	4.70293	4.3538	8.40141	6.48455	10.5482	13.6355	14.2659	19.1491	20.8356	19.9535	14.2063	18.1489	16.3849	14.497	15.2441	15.6871	13.8377	12.1701	12.4193	9.21655	17.7028	20.34	20.7909	16.6367	16.2217	15.0393	16.6179	12.5323	11.8946	10.3212	5.52468
DNT-363	2023-07-13	96-square-well	VP 3	3500	B03	D-mannitol	30		9.83455	13.1814	16.5124	13.6688	12.4839	13.6753	12.1809	9.37484	12.6122	13.713	1.31799	0	0	0.0207987	0	0.243721	1.59412	2.71843	8.77454	7.32617	10.3258	12.4364	12.1318	12.9659	12.8023	17.155	25.1836	29.4653	23.1788	20.5188	32.2596	30.0708	25.5045	22.433	21.4964	23.359	20.9609	22.2464	21.6687	19.3051	15.5725
DNT-363	2023-07-13	96-square-well	VP 3	3500	B12	D-mannitol	30		15.6219	16.2878	16.2266	16.7072	18.3482	14.2475	16.2855	12.542	14.2924	16.5955	3.28923	0.991313	0.372301	0.844117	0.84447	1.94886	3.81007	4.05418	9.41058	7.14009	12.1131	18.7537	1.60749	2.29528	6.60092	8.94159	14.2573	15.5211	3.81894	5.26789	19.0085	27.7863	24.2689	20.9309	21.9235	19.1172	24.2729	19.7107	15.1754	17.6723	19.3388
DNT-363	2023-07-13	96-square-well	VP 3	3500	C03	D-mannitol	30	A, SB
DNT-363	2023-07-13	96-square-well	VP 3	3500	C09	D-mannitol	30		5.30643	11.6531	12.3767	5.34437	0.183483	3.8903	10.227	11.6605	5.80592	11.8588	2.80513	0.51099	0.127132	0.139538	0.183572	2.24884	6.19699	16.1872	18.5185	22.4399	22.8636	14.6377	18.3118	24.6529	24.6363	21.7184	24.2907	26.065	15.4172	17.1666	24.6204	27.4961	28.3443	25.7082	26.1358	25.0133	26.018	15.206	16.6186	15.6355	3.20157
DNT-363	2023-07-13	96-square-well	VP 3	3500	C10	D-mannitol	30		7.11808	8.81061	11.8257	12.989	14.4391	12.4585	12.6223	13.6184	12.9827	12.5984	1.29858	0.061561	0.0410968	0.0203553	0.144786	0.126487	0.0649201	0.0875629	0.161263	0.020027	1.38953	3.66424	15.4317	18.9216	19.9581	21.7766	21.0705	22.2253	20.5933	23.2502	18.0891	22.4031	26.7938	25.4497	25.8077	18.5225	19.2511	16.9093	17.0226	17.5796	3.2144
DNT-363	2023-07-13	96-square-well	VP 3	3500	D09	D-mannitol	30		4.12649	10.0597	15.0803	14.2185	16.7561	15.6927	16.7647	17.8064	17.8924	17.1035	0.943359	0.31808	0	0.0416748	0.0424007	0.0612563	0.0813739	0.218141	0.0826439	0.777199	4.66997	3.58651	9.44708	13.0146	9.91416	5.58783	6.93698	0.219051	0	0.249851	24.9759	23.181	21.5099	20.0538	18.6946	18.8156	14.5923	14.6636	10.6861	13.445	11.4091
DNT-363	2023-07-13	96-square-well	VP 3	3500	E01	D-mannitol	30		10.2241	12.8556	16.1376	14.2695	14.6634	11.5068	8.65182	0.775085	2.59763	0.684857	2.19847	1.31494	2.31192	9.1324	17.3429	19.9009	14.4096	13.7337	12.9167	24.1003	24.4537	23.3756	25.4032	27.7413	32.1305	28.874	26.4123	29.6369	27.0458	5.30525	18.6745	20.2448	18.6518	21.0148	22.7026	20.8529	19.3031	5.51786	1.8094	0.498933	2.43649
DNT-363	2023-07-13	96-square-well	VP 3	3500	E05	D-mannitol	30		7.06801	11.4766	11.062	8.74666	6.96193	5.48523	4.54882	6.59144	3.91865	4.13269	0.399367	0.0460893	0.0617838	0.0651045	0.0401112	0.492526	1.37186	1.52625	8.58833	11.4317	7.71738	9.66821	8.76908	13.1102	11.7939	10.8918	18.9014	17.5317	9.21978	4.45895	21.4765	19.0041	16.3234	15.3737	15.7082	15.373	14.0725	14.742	15.7951	16.0785	16.1315
DNT-363	2023-07-13	96-square-well	VP 3	3500	E08	D-mannitol	30		8.01172	4.98522	4.76228	3.51282	2.47472	4.15375	3.36305	3.01948	2.57095	3.69622	4.79293	0.816242	0.0409144	1.25953	1.40861	1.12236	0.154641	1.39003	9.96046	13.562	17.1663	18.3626	19.5836	19.1613	21.8924	20.0199	19.2891	6.80406	4.77671	11.5086	14.8671	16.4399	15.2853	4.81377	7.63522	2.65591	2.63335	3.66217	5.72594	4.03751	2.14153
DNT-363	2023-07-13	96-square-well	VP 3	3500	F07	D-mannitol	30		2.57306	2.55088	3.63529	3.99656	3.96494	4.87441	7.41364	4.89044	2.8587	1.52447	4.61236	3.19379	1.74099	6.03578	6.1911	15.2518	9.34917	11.651	14.9052	16.359	15.8034	16.4984	14.4566	14.2162	12.2752	8.26758	12.1905	19.0991	12.9633	8.42354	26.6353	26.7504	26.4513	21.8363	20.2483	15.17	14.992	16.0321	1.34197	1.37775	1.41582
DNT-363	2023-07-13	96-square-well	VP 3	3500	F10	D-mannitol	30		4.00549	9.32732	9.93162	6.09362	2.98177	2.43223	0.127821	2.74031	3.65123	2.85046	1.64049	0.0608746	0.0410954	0.0430289	0	0.143699	0	1.55443	2.16032	8.08421	13.4607	17.7139	16.0094	17.2516	12.7759	19.8836	18.2564	20.3282	26.3909	14.3743	19.5144	22.9588	27.9945	21.6049	17.2825	17.699	11.6208	9.28502	5.32246	0.879724	5.41571
DNT-363	2023-07-13	96-square-well	VP 3	3500	G09	D-mannitol	30		14.871	11.2131	11.9587	11.5508	7.39079	7.82036	7.55655	9.79271	5.63141	5.94913	3.22253	11.6842	8.23211	6.13646	9.09811	9.45386	14.9735	11.4041	15.3289	14.4558	14.9485	14.2393	19.7095	17.5428	19.5983	22.5365	23.7157	19.2428	23.7692	22.2494	28.397	28.8691	28.498	23.6846	17.9328	15.5485	11.3978	14.9996	4.4908	1.04003	5.77505
DNT-363	2023-07-13	96-square-well	VP 3	3500	H01	D-mannitol	30		12.7423	14.095	15.9904	14.6544	17.9288	12.7035	12.014	13.4547	13.8586	13.285	2.09367	0.354955	0.126068	0.346114	0.107039	0.959457	8.87636	24.8783	30.9438	30.907	29.1661	26.2389	23.2029	27.2106	26.3376	27.9749	30.4789	27.0645	29.5686	25.8963	19.8015	21.0913	21.326	19.473	17.0386	16.7544	17.46	20.0686	19.0602	18.1497	18.516
DNT-363	2023-07-13	96-square-well	VP 3	3500	H10	D-mannitol	30		13.21	13.1966	13.4407	8.17945	8.50092	3.96645	5.6256	4.60658	2.57498	0.842904	1.93342	0.450344	0.532942	13.1554	21.177	20.291	26.8823	27.0859	32.0041	27.3782	24.0544	29.9872	35.4807	32.9187	33.4614	31.395	30.2909	27.4465	28.5766	29.7774	32.9059	35.2844	31.2463	28.1346	7.21642	2.21861	0.282461	0.105268	0.226159	0.0409294	0.529746
DNT-364	2023-07-13	96-square-well	VP 4	3500	A03	D-mannitol	30		6.84453	8.84186	9.00201	6.98032	7.35121	6.1252	6.88831	7.7088	10.129	8.42254	1.98884	0.385765	0.246918	0.070775	0.110319	0.0630939	1.11126	4.45746	6.52419	6.57439	4.20627	3.96571	6.31601	8.77268	5.16655	4.1738	3.68396	9.89264	9.10099	3.13777	20.9699	19.0579	18.557	17.8886	14.955	14.9418	11.8898	11.3343	10.0607	9.08141	6.82753
DNT-364	2023-07-13	96-square-well	VP 4	3500	A10	D-mannitol	30		11.573	9.68928	9.18428	9.97828	3.7139	3.77725	2.71292	3.63414	1.07893	1.15258	3.89414	0.0643758	0.12807	0.0205996	0.0459831	8.71085	11.5315	6.01012	9.41809	11.1808	15.8445	18.4465	16.3328	20.2833	24.8362	25.5988	25.8758	13.4561	2.4874	0.868796	26.6951	31.046	35.2327	33.9482	27.9441	26.1694	21.6057	21.7055	20.2567	14.3547	16.7846
DNT-364	2023-07-13	96-square-well	VP 4	3500	B03	D-mannitol	30		11.1779	7.09046	7.23952	6.96738	6.23495	2.76252	3.11249	2.21558	3.76699	4.14871	2.53218	0.381299	1.37174	1.05182	0.432399	7.51338	10.2042	13.4244	11.7944	15.8515	18.5272	18.3216	19.0749	18.2095	16.9847	18.6116	10.2459	7.61232	6.1836	13.9084	14.2355	14.8913	17.396	14.5121	11.9303	16.1762	11.9544	7.60918	2.64003	3.54605	0
DNT-364	2023-07-13	96-square-well	VP 4	3500	B12	D-mannitol	30		6.09417	9.24253	15.9728	16.4992	10.5408	6.94515	5.27815	2.25622	1.79634	1.15794	2.86823	0.1926	0.568125	0.52013	0.408426	3.00257	10.3421	9.73282	16.2181	13.4757	17.2946	4.72796	0.269133	0.271701	0.763242	0	0.0214649	0	0	0.772617	23.2678	21.8426	18.6537	12.105	13.1521	10.6609	13.0998	5.44702	3.25261	0.678681	0.187604
DNT-364	2023-07-13	96-square-well	VP 4	3500	C03	D-mannitol	30		0	0	10.9991	18.259	14.6509	13.4344	16.0544	19.8309	9.91523	9.06688	0.888499	0	0.0851306	0	0	0.0257113	0.163544	0	2.52819	5.91229	11.8043	10.0058	12.6237	12.5462	6.83557	17.3226	18.5874	11.6951	17.7304	6.28976	22.7979	20.8161	24.6241	14.5614	14.4872	14.247	10.9671	14.0351	15.024	11.8296	14.8853
DNT-364	2023-07-13	96-square-well	VP 4	3500	C09	D-mannitol	30		9.8689	16.1795	14.424	16.7452	16.043	15.3743	16.902	18.3968	18.0866	20.3536	6.2763	0.510791	0.113553	0.149313	0.0826891	0.123038	1.12867	6.83378	11.9884	11.3294	8.66243	10.4539	15.6319	19.2799	21.3967	24.016	22.1149	25.8797	26.4812	30.1283	24.8925	27.8283	28.5898	28.0514	24.4302	26.3552	25.8431	25.1043	24.018	22.9181	22.6434
DNT-364	2023-07-13	96-square-well	VP 4	3500	C10	D-mannitol	30		18.8301	15.965	12.6384	9.64645	10.1227	9.53257	9.32068	8.60593	6.71412	6.94472	4.70743	2.52601	1.78804	1.59309	0.777993	3.16147	1.43241	0.131013	2.83886	15.2522	17.7986	20.4333	6.04201	12.8568	19.0536	16.4152	13.471	6.15718	4.36409	4.56411	19.1938	20.3122	21.1524	22.7899	20.6921	17.199	15.894	12.2664	12.6837	11.211	14.3532
DNT-364	2023-07-13	96-square-well	VP 4	3500	D09	D-mannitol	30		28.3409	23.0224	14.0073	12.2085	11.374	12.9042	12.406	12.4451	14.0236	11.3714	1.42038	0.0211858	0.103701	0.0608458	0.0642901	0.164353	1.4137	12.0906	4.50784	16.2077	16.3638	21.2847	23.3441	23.2365	20.4507	10.136	16.9757	8.97951	11.1479	12.3338	27.8984	23.1214	25.3449	20.8777	22.0511	21.9789	21.3295	19.6861	17.6942	9.57766	8.70252
DNT-364	2023-07-13	96-square-well	VP 4	3500	E01	D-mannitol	30		5.71377	6.37009	5.22664	0.0650588	0.136353	1.96851	10.0623	3.18705	0.72972	2.5399	0.0202915	0.0406663	0.041586	0	0.0431708	0.0210457	0	0.151922	0.850227	1.63139	2.05772	0.17865	1.23977	1.40467	5.65291	0.121038	0.0838111	0.0621893	0	0.110741	18.4376	16.3063	17.0972	18.2283	18.6457	17.5632	14.9543	13.7481	15.0087	13.3401	14.7552
DNT-364	2023-07-13	96-square-well	VP 4	3500	E05	D-mannitol	30		0.742761	2.90688	1.8201	3.71525	8.01596	7.24744	12.5991	8.52436	8.44547	6.63948	2.69772	0.278024	0.0921937	2.50586	1.50879	1.56646	5.00336	7.35903	14.416	16.4598	12.3357	17.3777	17.4706	19.17	19.0064	20.3141	18.3279	20.2817	19.8614	14.9169	16.2008	21.6826	21.3814	22.9459	23.4203	23.1778	19.643	20.2402	16.1577	18.7857	14.3451
DNT-364	2023-07-13	96-square-well	VP 4	3500	E08	D-mannitol	30		1.69637	4.65404	3.87851	2.64651	3.99193	2.84559	1.3027	0.278429	1.39413	4.24506	2.48129	0.084731	0.0400502	0.0431554	0.0864128	0.0863723	0.0648186	0	2.87125	0.174246	0.650063	4.13721	17.0447	13.278	4.78952	0.135193	0.410021	1.67634	1.16235	0.973613	17.9052	23.5209	25.0572	23.4237	22.3177	21.2169	18.7354	18.9782	19.6169	16.2441	17.4296
DNT-364	2023-07-13	96-square-well	VP 4	3500	F07	D-mannitol	30		2.02481	2.40665	1.65846	0.643102	0.925471	1.22413	0.1955	0.105235	0.959491	1.24915	2.63482	0.599399	0.576211	0.0830897	0.022448	0	0	0	1.66863	2.41502	10.7439	4.89826	11.9076	6.51483	0.146467	0.961533	2.26539	0.678979	0.912852	7.06247	22.612	26.3786	28.4594	21.9284	16.8073	11.7011	4.50586	1.86716	0.868273	0.86441	0.9137
DNT-364	2023-07-13	96-square-well	VP 4	3500	F10	D-mannitol	30		14.2208	15.3266	14.4328	8.07289	4.2225	2.02696	1.05342	0.900758	0.412049	0.0419105	2.17756	0.632199	0.0201946	0.0207662	0	0.0628206	0.846126	0.720836	10.4561	19.7133	21.4742	26.4955	23.5219	25.8792	25.6619	0.947707	0.595081	0.596237	0.0823518	0.0841314	34.4719	34.468	33.7094	28.5774	23.1204	17.0499	10.7142	6.19632	4.77139	5.71303	3.0201
DNT-364	2023-07-13	96-square-well	VP 4	3500	G09	D-mannitol	30		0.450018	5.17081	13.9994	12.3368	12.0265	12.4205	11.7769	5.48559	10.9081	13.6348	2.71369	0.0609858	0.260369	0.159671	0.584717	0.287623	3.39437	12.8046	14.1976	18.2781	17.0542	5.67583	10.1476	4.66977	8.26256	6.28647	0.245687	0.770179	2.12992	2.06694	23.5802	28.7867	28.9162	26.458	25.7055	24.2602	19.9292	18.8591	20.5989	15.6439	18.5045
DNT-364	2023-07-13	96-square-well	VP 4	3500	H01	D-mannitol	30		5.4211	7.94255	9.51566	10.6675	13.9502	10.7953	10.8427	9.15509	10.0133	8.11074	3.82824	0.294558	0.10897	0.0610338	0.0408635	0.170848	0.130865	0.88654	0.889472	9.89268	11.7192	15.6128	13.5247	15.6269	20.7196	21.3735	18.1031	16.9317	16.1284	16.8517	24.7441	22.4465	18.8039	16.2623	13.9474	10.757	6.46969	0.884082	0.845876	0.610335	0.116988
DNT-364	2023-07-13	96-square-well	VP 4	3500	H10	D-mannitol	30		18.0854	15.8644	13.9862	13.4479	13.2593	11.6681	11.3524	8.20899	6.57305	9.468	1.73499	0.274889	0.106138	0.0602289	0	0	0.0422371	0.0408283	2.08645	5.00056	9.7833	7.51249	14.7655	15.1521	12.3438	18.549	19.7936	19.8518	15.9882	7.29728	27.9104	30.4873	28.4511	26.7712	25.7313	24.5561	23.6546	21.0564	15.5455	14.3086	12.696
DNT-363	2023-07-13	96-square-well	VP 3	3500	A02	D-mannitol	100	SB
DNT-363	2023-07-13	96-square-well	VP 3	3500	A07	D-mannitol	100		19.8005	17.7583	16.2718	10.494	8.48229	6.94886	8.03169	6.873	2.27404	3.05121	1.47688	0.218782	1.69481	2.12749	4.10202	3.62019	4.23981	9.0248	8.87431	7.3977	4.97349	11.6357	12.1353	10.1708	5.44906	10.9142	10.9834	7.37391	6.62921	12.8925	24.9799	23.2459	22.8754	20.2116	20.1884	17.6422	15.2069	17.1204	16.1832	17.6227	16.3909
DNT-363	2023-07-13	96-square-well	VP 3	3500	B06	D-mannitol	100		19.1877	14.7373	10.9997	10.3233	5.73598	7.9162	3.46945	4.55428	6.3587	2.04799	3.6015	1.13448	2.89971	1.25161	8.27084	12.0666	13.9392	24.3359	21.2112	27.1023	20.4191	20.8094	21.1401	21.3903	21.4513	18.4421	16.4294	19.4515	16.0976	1.76195	26.2145	20.579	17.321	16.7456	9.78627	3.96796	3.55043	2.57621	3.51224	2.03818	2.62731
DNT-363	2023-07-13	96-square-well	VP 3	3500	B10	D-mannitol	100		4.73078	12.7783	12.5233	12.5041	9.87995	11.5394	12.5622	12.2597	9.27046	11.0834	3.48933	1.37765	2.95468	7.84309	14.1949	12.2658	4.88741	12.8088	14.3178	21.7225	20.6834	21.6134	22.4693	22.2967	20.8195	21.6408	15.3736	19.0393	21.5048	16.8619	19.5569	21.7953	23.681	18.8547	18.4475	15.3193	16.3023	14.4823	15.6969	14.7001	14.5448
DNT-363	2023-07-13	96-square-well	VP 3	3500	C04	D-mannitol	100		8.13857	9.20854	9.67333	9.06017	8.98445	5.66057	5.9219	7.7486	5.69602	6.66104	4.3365	1.71526	0.808454	0.70839	1.81007	2.77397	2.47205	3.52927	8.95148	8.93779	10.8816	10.9037	11.1361	12.3875	10.6684	10.6705	10.9235	11.7683	8.92599	5.48287	15.8908	16.5251	18.317	13.6904	12.2838	14.2482	13.1234	12.2108	12.3766	12.6044	10.0994
DNT-363	2023-07-13	96-square-well	VP 3	3500	C12	D-mannitol	100		1.93127	0.0893586	0.509682	0.620135	1.0522	0.523286	0.110592	0.104241	0.915386	0.566922	4.97172	0.10482	0.084609	0	0	0	0	0.897006	0.0841965	0.144397	0.0436591	1.43434	0.910259	0.527426	0.191733	0.822544	0.399765	0.615716	0.688434	0.752676	21.8377	18.5226	16.3735	12.5882	8.46127	3.94117	2.91494	1.94251	0.57562	1.89349	2.93658
DNT-363	2023-07-13	96-square-well	VP 3	3500	D02	D-mannitol	100		4.18869	3.57529	10.0331	12.4601	12.5891	13.0989	13.7391	8.24768	10.9318	9.1507	0.822678	0.0203805	0	0.0523354	0.130122	0.13061	0	0.0623944	0.170941	0.936962	0.152794	0.386626	6.36284	1.22686	14.306	18.2988	0.462253	15.3554	0.698667	1.17353	19.0448	22.0502	19.6526	17.537	18.2621	20.0382	14.1362	17.1513	15.7345	22.8233	19.1957
DNT-363	2023-07-13	96-square-well	VP 3	3500	D06	D-mannitol	100		13.1004	11.2607	12.5975	12.8339	11.56	13.3633	9.20834	5.97239	7.6728	9.74476	3.80973	0.79863	0.0406074	0	0.59935	0.953245	5.05791	0.520004	2.81956	8.39561	13.6115	9.17561	11.7662	8.1608	6.58333	3.82449	9.99289	6.49484	12.7365	7.26726	22.4542	22.1003	16.9127	16.7132	11.4529	12.3613	14.0774	10.6519	11.0855	14.1789	12.2344
DNT-363	2023-07-13	96-square-well	VP 3	3500	E03	D-mannitol	100		23.0546	20.5804	17.971	16.5576	18.5823	17.6171	14.8205	11.4	15.0586	18.4418	4.04965	10.8198	16.0204	5.81877	3.0372	3.6677	15.2075	20.2251	20.7768	15.5502	18.6194	24.4003	26.8573	25.8492	20.5494	23.0683	25.1161	21.5145	15.0598	14.9692	27.1054	26.2238	26.6061	27.7447	24.9602	21.4231	24.3802	23.2601	19.8243	20.8978	17.5962
DNT-363	2023-07-13	96-square-well	VP 3	3500	E09	D-mannitol	100		10.8226	6.84213	7.07107	6.90781	4.28994	3.59591	5.81248	3.62957	3.82431	6.49466	0.932763	0.0216514	0.633035	0.116129	0	1.48147	1.41481	5.30605	13.0072	14.733	17.8344	21.2818	23.2705	21.4799	24.5213	19.5244	22.2193	26.263	23.7583	20.5788	20.7498	22.0036	16.403	15.4578	8.17248	5.43451	1.92164	4.955	1.75429	0.413342	0.219784
DNT-363	2023-07-13	96-square-well	VP 3	3500	F09	D-mannitol	100		15.28	14.6018	14.8973	13.8582	12.6033	13.4183	10.5956	10.9298	12.727	10.3046	1.80339	0.20432	0.689467	0.556724	1.0259	1.10218	1.34431	6.00105	13.1944	23.6522	7.55828	16.2646	24.5938	25.6426	25.0388	24.7217	25.3128	22.5893	22.5074	23.589	26.433	22.9456	21.0052	24.3027	22.8021	17.9102	19.2788	18.097	9.30216	3.85759	3.18968
DNT-363	2023-07-13	96-square-well	VP 3	3500	G01	D-mannitol	100		16.2488	13.7482	9.0756	5.38063	3.36886	3.8697	5.38337	2.72839	4.99881	5.58375	4.19878	2.8949	3.65158	4.03481	7.52023	3.67296	9.67834	9.92634	9.01435	12.2529	10.8895	12.1833	12.444	8.95245	12.6019	12.383	18.1068	17.9095	9.13535	2.73106	20.7257	16.0711	14.9781	12.8672	5.55178	0.632398	5.26603	0.7746	3.67191	1.25235	2.40495
DNT-363	2023-07-13	96-square-well	VP 3	3500	G03	D-mannitol	100		3.34359	8.41939	15.1964	17.4199	14.9789	13.6123	14.7806	12.1315	10.1309	7.96913	4.02226	1.67409	0.133024	0.232086	0.112143	0	0	0.279313	2.79006	3.83241	4.18354	8.29735	13.8002	15.5044	7.78187	0.220493	2.15927	6.91551	5.45596	10.4887	31.3386	29.597	23.7325	24.4192	24.3816	20.9056	18.6783	20.7228	21.2071	18.7951	18.2923
DNT-363	2023-07-13	96-square-well	VP 3	3500	G11	D-mannitol	100		16.6061	22.7246	19.9394	17.1304	17.3311	8.95652	16.3475	16.9629	19.6242	21.5224	1.18125	0.716478	0.987166	2.0659	0.731623	3.16663	15.1217	18.9148	17.9841	17.3673	20.5024	19.0497	20.7499	18.6579	16.3075	19.6993	19.2517	12.6292	0.501169	0.3635	34.4992	31.0611	28.8011	29.401	21.0532	22.7894	20.3374	17.2082	12.5174	10.112	6.54589
DNT-363	2023-07-13	96-square-well	VP 3	3500	H05	D-mannitol	100		5.97654	8.41047	3.31391	5.53688	6.46832	4.7655	6.19732	8.79009	11.0753	8.80149	0.156893	0.232477	3.9035	5.34424	3.07817	7.13092	10.3985	13.1281	14.968	16.2544	22.2087	19.8869	22.8809	20.7849	16.2504	20.7283	17.832	21.3083	22.1884	18.6433	15.4557	15.281	18.6383	15.844	11.2261	9.93101	9.01227	7.48041	3.91315	2.23647	2.24914
DNT-363	2023-07-13	96-square-well	VP 3	3500	H08	D-mannitol	100		9.38331	9.87302	12.1295	10.7834	7.58299	6.30282	2.58694	1.56995	6.19765	7.54344	2.07065	0.020432	0.0405964	0	0.0204909	0.808645	0.130696	1.56547	7.28656	8.79093	10.1611	13.1103	10.6611	13.3736	16.1027	17.2504	9.42437	0.358948	3.2182	2.75793	28.4193	24.632	24.1429	21.6037	18.4323	15.1213	11.6252	15.9469	7.28316	3.8854	1.6669
DNT-364	2023-07-13	96-square-well	VP 4	3500	A02	D-mannitol	100		8.20523	10.8722	9.78067	9.22038	5.90456	5.29055	3.15289	2.19423	1.17327	4.42862	2.02231	0.165278	0.535296	0.317807	0	0.106692	0	1.85337	17.0572	25.1956	19.6329	10.0453	21.6005	14.745	2.32925	17.4243	20.2439	13.5096	22.3289	11.6334	37.6559	38.5686	31.9372	28.4422	24.0131	25.6323	20.8954	21.7879	16.8321	13.2555	17.7074
DNT-364	2023-07-13	96-square-well	VP 4	3500	A07	D-mannitol	100		18.5573	25.6938	23.557	24.6349	25.1144	22.5375	24.533	25.4937	23.5135	24.2971	2.95071	1.63144	0.458162	0.0635541	0.136838	0.109396	0.651034	4.26596	13.5745	17.7806	22.1806	24.8507	23.5477	30.6207	32.172	28.8116	28.8757	28.5792	18.4167	32.4939	42.3499	40.0681	42.0711	34.6927	34.6473	40.1195	29.2464	32.5124	32.3938	30.0002	32.8474
DNT-364	2023-07-13	96-square-well	VP 4	3500	B06	D-mannitol	100		9.75026	10.2438	11.5597	10.8426	5.32799	3.37227	7.37437	1.17377	2.93745	1.50138	1.09167	0.588424	0.125598	0.435796	1.56802	0.415516	0.144332	8.7354	20.4911	25.5351	27.2837	28.0643	24.1819	31.2701	30.9563	30.9884	28.5731	31.2223	34.4297	31.2408	33.6785	31.7566	26.5092	22.3836	15.8005	14.3648	15.019	3.04135	4.21022	2.08465	2.63305
DNT-364	2023-07-13	96-square-well	VP 4	3500	B10	D-mannitol	100		11.3636	19.7229	16.4506	15.0387	13.6477	14.6548	13.1719	8.77362	8.45434	6.13818	1.58163	0.267683	0.065188	0.0404325	0.0948649	0.0413871	0.704574	4.68202	9.93691	13.2933	15.9712	16.2984	19.0012	13.1878	15.9583	12.8191	9.51502	13.7316	12.0757	7.64362	31.3326	30.2767	30.5576	30.0571	26.9099	24.8238	12.8409	2.89222	3.72266	4.21497	1.80314
DNT-364	2023-07-13	96-square-well	VP 4	3500	C04	D-mannitol	100		7.01846	12.3718	13.8397	12.9154	12.0114	14.1147	9.9486	10.0956	8.24866	4.18807	1.74589	0.0203133	0	0.0207621	0.0613828	0.0401755	0.302099	9.87096	15.8482	17.6433	23.6812	24.5524	21.3134	24.5248	24.1494	24.9602	22.9887	26.1447	28.4714	29.1344	30.3886	27.5459	25.7741	21.2541	12.6532	5.81868	5.21012	2.05812	2.43684	1.37947	0.46224
DNT-364	2023-07-13	96-square-well	VP 4	3500	C12	D-mannitol	100		22.0471	18.8166	17.0194	8.39417	11.1368	13.4511	10.2868	9.76366	9.47408	11.9922	5.39388	2.72546	2.44472	5.00974	2.17311	3.51697	3.62219	4.30112	8.40724	7.64233	15.8099	18.6548	22.3942	29.0476	22.4223	26.5089	2.30729	0	0	0	33.6499	31.9623	33.9058	30.621	29.9257	28.2434	31.3194	25.043	24.1048	23.8792	28.7395
DNT-364	2023-07-13	96-square-well	VP 4	3500	D02	D-mannitol	100		2.94523	12.0983	21.4468	18.5796	12.0678	9.62461	9.10101	15.3467	18.5831	13.8665	1.26578	0.246725	0	0.0205476	0	0	0	0.199893	0.144014	0.459967	0.60764	6.31652	6.79363	10.0647	9.23675	8.16306	14.441	10.2218	6.95389	5.71157	42.7397	39.2504	34.3557	29.8221	29.8359	27.5974	27.4582	24.1553	21.4519	16.5819	16.668
DNT-364	2023-07-13	96-square-well	VP 4	3500	D06	D-mannitol	100		10.424	14.4788	13.9596	15.2988	17.1285	17.9687	17.292	14.1195	12.283	8.99269	0.697142	0.0878732	0.12991	0.151405	0.152355	0.10225	0	0.0687597	0.429367	0.230263	2.71184	9.52965	10.3296	10.7765	11.1053	3.4362	7.33776	12.4773	16.7147	2.8466	20.5712	23.0789	25.495	25.3543	21.3563	17.7566	22.8069	18.0554	14.0608	12.1062	5.80642
DNT-364	2023-07-13	96-square-well	VP 4	3500	E03	D-mannitol	100		18.1569	14.1146	11.8003	7.66186	6.10164	0.245919	1.26368	2.58489	3.5356	0.557792	3.44039	0.0201845	0	0.734392	2.07995	1.87311	4.08933	9.09088	12.7396	17.2852	16.467	24.9724	23.4451	17.9433	23.975	23.3752	18.3617	27.0761	32.7361	27.6335	30.5813	31.3955	30.863	27.0286	29.7692	21.4278	25.0438	21.9892	20.847	18.831	20.8284
DNT-364	2023-07-13	96-square-well	VP 4	3500	E09	D-mannitol	100		10.2664	15.7117	16.4211	13.8303	14.2489	12.9597	11.8183	12.7988	10.7543	7.26123	1.85776	0	0	0	0.0207404	0.0215247	0.810102	4.40838	23.9955	31.8815	33.6358	33.2803	19.3358	29.9802	18.8235	22.6646	19.6732	19.4954	25.6429	27.3492	32.1473	36.8414	35.7742	33.293	27.6646	16.4571	2.87012	3.28522	3.69733	3.13682	0.163449
DNT-364	2023-07-13	96-square-well	VP 4	3500	F09	D-mannitol	100		12.0008	11.574	9.09387	11.2292	12.3273	8.38708	3.48782	3.6344	3.97973	4.83067	5.45655	4.84931	7.68833	8.60426	6.25436	7.06269	12.3355	20.2131	23.1258	22.0367	19.9961	20.4395	20.2891	20.3951	17.5886	12.3079	13.9813	7.76102	6.49616	7.14133	19.1846	19.7163	20.3205	20.6883	18.717	16.204	19.1179	20.6113	17.7598	16.6443	19.4446
DNT-364	2023-07-13	96-square-well	VP 4	3500	G01	D-mannitol	100		6.68337	8.95831	11.0238	10.1312	8.03787	11.818	8.5349	6.7857	4.90736	7.52952	2.54533	0.0841585	0.770636	0.0643596	0.0203851	0.0406455	0.0619049	0.210206	1.55098	6.72278	12.602	8.8649	6.21396	5.83242	9.36911	5.5959	8.34538	4.78725	2.30664	1.00228	16.0209	17.2767	19.9578	19.1033	17.2629	15.8374	14.8064	14.5313	14.5075	12.757	17.5733
DNT-364	2023-07-13	96-square-well	VP 4	3500	G03	D-mannitol	100		14.6527	15.8806	16.1352	9.7685	8.48471	8.95063	11.1107	10.0826	4.10492	7.76148	5.16965	4.30064	4.49405	2.8993	3.16059	8.00816	13.8649	14.9957	12.9188	17.7129	19.2052	21.1825	21.1329	19.0149	18.8318	17.5667	15.5168	14.7592	11.1648	11.9972	34.6134	38.5356	39.8116	37.9735	37.6651	31.9305	33.1053	31.0214	31.7367	29.4763	33.93
DNT-364	2023-07-13	96-square-well	VP 4	3500	G11	D-mannitol	100		10.1698	10.918	11.0807	13.8726	12.9446	15.9981	15.4337	15.3558	14.8402	17.2012	2.79291	2.92906	1.50342	3.30922	3.61526	1.5051	1.68559	2.44157	4.57017	8.36727	13.6402	13.9602	15.9354	18.8013	18.0705	22.3195	20.9397	17.376	24.1431	7.13776	19.1833	20.9884	24.1034	20.5323	18.9764	20.3199	21.0605	17.2896	20.012	17.1516	16.1441
DNT-364	2023-07-13	96-square-well	VP 4	3500	H05	D-mannitol	100		1.56859	1.34078	1.15638	4.44858	6.95448	8.43485	8.42392	1.46859	0.233478	0.338891	0.189291	0.0819217	0.0776176	0.106779	0.0210624	0.261157	0.0417433	0.0426258	0.137936	0.0213769	0.233037	0.0602698	0.145316	0.609263	0.584248	0.0873555	1.32333	0.296235	0.122027	1.31132	20.1052	21.7478	24.2715	19.6272	19.5776	18.6125	10.5234	13.5363	16.1767	13.687	12.0827
DNT-364	2023-07-13	96-square-well	VP 4	3500	H08	D-mannitol	100		8.07311	11.7217	13.0229	16.5934	15.0271	14.6179	13.3941	14.648	2.29623	1.50451	4.00862	0.418299	0.998415	4.69972	3.14189	11.86	9.75316	5.88839	16.6024	16.3094	22.8121	17.2927	17.3651	2.59361	27.6506	15.4621	11.1943	10.5878	15.7091	1.02126	36.2023	33.6271	32.261	27.9295	28.1872	25.0352	26.0692	23.3983	22.7912	16.6358	18.3132
[truncated: 9 more columns]

## Sheet: Saccharin
									20-minute acclimation period (dark)										40-minute light period.																				40-minute dark period
Plate Number	Date Tested	Plate type	Behavior System	Light intensity (lux)	Well	Chemical	Final Concentration (uM)	Status	Time bin (min) 0-2	Time bin (min) 2-4	Time bin (min) 4-6	Time bin (min) 6-8	Time bin (min) 8-10	Time bin (min) 10-12	Time bin (min) 12-14	Time bin (min) 14-16	Time bin (min) 16-18	Time bin (min) 18-20	Time bin (min) 20-22	Time bin (min) 22-24	Time bin (min) 24-26	Time bin (min) 26-28	Time bin (min) 28-30	Time bin (min) 30-32	Time bin (min) 32-34	Time bin (min) 34-36	Time bin (min) 36-38	Time bin (min) 38-40	Time bin (min) 40-42	Time bin (min) 42-44	Time bin (min) 44-46	Time bin (min) 46-48	Time bin (min) 48-50	Time bin (min) 50-52	Time bin (min) 52-54	Time bin (min) 54-56	Time bin (min) 56-58	Time bin (min) 58-60	Time bin (min) 60-62	Time bin (min) 62-64	Time bin (min) 64-66	Time bin (min) 66-68	Time bin (min) 68-70	Time bin (min) 70-72	Time bin (min) 72-74	Time bin (min) 74-76	Time bin (min) 76-78	Time bin (min) 78-80	Time bin (min) 80-82
DNT-365	2023-07-17	96-square-well	VP 3	3500	A03	control	0		16.5275	20.0012	13.246	12.8345	15.2175	19.289	10.6201	9.73234	16.5343	15.551	2.8698	1.53926	0.294856	0.893702	4.92526	10.6533	18.9802	19.0685	23.4507	21.9553	21.6533	22.1747	22.4954	22.7168	26.386	24.5238	26.545	25.5829	25.726	25.6992	26.8577	27.939	33.6255	28.9626	28.4526	30.2718	29.0556	29.37	26.3227	21.9148	23.9452
DNT-365	2023-07-17	96-square-well	VP 3	3500	A10	control	0		5.91565	19.587	18.0444	20.3967	22.1358	20.9587	22.6437	23.7602	18.8952	21.8034	2.33341	0.719556	0.512534	2.34213	2.51335	6.17605	8.7756	14.1027	16.0504	16.7458	16.0422	22.4643	18.7739	19.5981	13.6997	18.7514	3.1784	0.154589	8.46829	12.1429	24.5617	23.3426	28.2777	27.0395	23.8594	21.6723	16.9084	4.98943	23.7615	22.5904	24.4602
DNT-365	2023-07-17	96-square-well	VP 3	3500	B05	control	0		1.43432	2.79088	0.873409	1.70528	4.05209	0.584433	0.178528	1.86986	0.157263	0.180937	5.28537	2.99271	3.77436	4.32591	12.8477	15.5141	18.2627	20.2778	21.9074	17.8882	20.896	17.3599	16.1384	19.4018	19.6491	21.6	23.1364	19.767	20.5613	20.8529	18.7947	13.9174	14.035	6.18643	3.33412	2.67804	3.11766	2.59914	3.60621	3.3525	2.83572
DNT-365	2023-07-17	96-square-well	VP 3	3500	B11	control	0		15.462	17.3785	16.6678	15.5978	16.8043	14.2878	12.9063	15.7534	16.8651	12.9839	4.35197	1.41163	0.713044	0.0690724	0.0442159	0.0422407	0.205759	1.51006	10.259	13.3215	15.042	18.5972	14.4722	16.2212	13.1102	12.5702	12.7678	11.6248	9.68835	11.2278	24.0719	24.3995	20.4939	21.3194	18.1569	18.7006	19.746	19.0611	19.0266	15.7439	16.1485
DNT-365	2023-07-17	96-square-well	VP 3	3500	C06	control	0		9.78199	13.9879	14.0532	8.45301	10.2865	10.1682	9.95718	10.0809	8.09426	12.5015	1.39791	0.176514	0	0	0.105304	0.560764	0.160879	0.42387	8.48965	13.4945	18.5438	16.0831	17.6941	18.1542	17.824	16.8914	16.9677	20.2671	14.6468	15.5471	19.845	20.2281	22.9084	22.6504	24.3496	17.4275	16.333	12.3397	11.5986	12.546	14.7378
DNT-365	2023-07-17	96-square-well	VP 3	3500	C12	control	0		21.6772	18.7312	19.1371	14.6188	13.8644	12.8589	10.7868	10.5256	10.2569	10.276	1.46921	0.491263	0.470461	0.967138	2.82838	2.56189	9.28513	10.2435	12.6737	9.62745	13.7245	10.9439	9.4127	0.830991	0.722556	2.12758	7.12116	10.8295	3.06553	4.70779	19.2729	19.1803	17.0798	17.1716	15.1791	13.6597	10.3345	7.25204	5.81264	8.67727	8.8004
DNT-365	2023-07-17	96-square-well	VP 3	3500	D02	control	0		20.7877	23.2787	22.4449	20.2504	19.0577	17.6593	17.2137	14.9723	13.615	11.247	4.84461	3.28494	1.51259	7.28226	8.26062	1.41409	7.65368	24.1801	27.2563	34.5321	28.0461	29.9983	29.2808	7.011	3.24896	15.4078	28.8909	29.7986	31.8063	29.1977	31.2746	32.2161	29.3061	22.8483	26.8984	24.7902	21.953	21.6969	26.6877	22.2594	20.7949
DNT-365	2023-07-17	96-square-well	VP 3	3500	D08	control	0		14.0916	13.1323	14.2285	15.5716	12.9986	14.4196	14.426	11.9577	13.7186	12.0453	2.29797	1.21394	1.0282	6.56951	8.80401	5.71673	12.7349	14.5401	19.2918	20.0692	14.1335	20.9897	19.6884	17.0708	19.3761	20.6297	25.864	24.087	25.7435	27.7578	26.4337	27.3966	31.2591	32.1038	24.7261	20.7547	20.0778	17.1655	18.2663	18.5704	15.6829
DNT-365	2023-07-17	96-square-well	VP 3	3500	E03	control	0		11.8727	11.122	11.7996	9.16418	10.3041	6.97725	7.11468	5.38573	3.70112	5.40048	0.714493	0.299776	0.579986	0.606884	0.48068	0.341993	0.499539	0.0202098	0.233066	4.43543	9.68082	10.2417	4.00601	9.46354	0.783012	2.06843	7.70849	6.42398	12.9276	0.617085	16.1729	9.8372	14.1757	15.4983	10.4381	12.7613	0.41256	1.05501	5.79539	6.5107	5.01023
DNT-365	2023-07-17	96-square-well	VP 3	3500	E10	control	0		5.13803	12.3516	9.96058	5.79407	5.02283	4.54589	2.52445	1.79779	0.494707	0.0411553	1.23824	1.82049	0.353624	0.0225258	0.066045	0.128056	0.824026	6.1977	12.0272	12.7695	8.22338	10.9197	17.0697	17.2501	8.22031	15.4223	12.5517	2.01806	2.54267	0.476789	26.6565	28.4052	25.1676	21.0872	14.4813	12.7204	8.46586	3.9191	4.00362	1.58178	1.27071
DNT-365	2023-07-17	96-square-well	VP 3	3500	F01	control	0		19.5567	13.4728	13.1612	8.88028	6.26334	7.78966	4.51839	8.64406	7.19013	8.35215	1.43457	0.0425297	0.0413573	0	0.0415557	0	0.0787142	0.0627053	0.135746	0.0434115	0.116745	3.40811	7.88266	11.0033	17.9447	10.7137	14.5554	20.8417	11.0338	0.126581	27.4875	27.1313	25.1459	23.2816	13.0649	17.5607	19.6693	13.9321	16.2993	17.2301	12.8121
DNT-365	2023-07-17	96-square-well	VP 3	3500	F05	control	0		11.9603	13.5327	11.8172	0.0432446	2.90077	2.83404	5.42569	6.5123	2.70712	1.27306	3.21065	0.0612551	0.041257	0	0	0.0414344	1.17323	3.4484	11.4102	13.2531	13.2201	11.3052	13.6759	7.72444	8.475	10.9295	5.45987	1.58769	1.25351	3.53307	18.4362	21.3601	18.2127	10.7499	4.63453	4.93577	3.28496	0.283739	0.0671191	0.19794	0.280883
DNT-365	2023-07-17	96-square-well	VP 3	3500	G02	control	0		17.6479	19.1756	18.2355	5.07849	6.68771	4.88525	6.87668	5.52736	7.48442	2.05836	7.7618	1.14669	0.782408	0.624022	1.11013	5.32328	7.96341	14.539	15.0128	10.77	18.5661	21.4075	15.0985	14.7844	15.385	17.1376	16.8055	8.0459	2.2436	14.4966	26.5177	25.1361	23.5994	18.241	11.059	14.0266	12.5546	10.2769	8.95518	9.70957	4.20908
DNT-365	2023-07-17	96-square-well	VP 3	3500	G10	control	0		5.04783	6.54768	10.4446	12.9168	16.3134	20.144	15.8506	20.0342	15.648	16.5097	2.82571	0.163631	0.675159	2.69325	1.93133	5.74109	3.65076	7.62763	5.53821	11.5331	11.2542	7.94706	9.60795	14.6482	18.7156	2.71412	5.79181	11.655	5.58353	0.763761	19.26	19.1711	23.2124	19.1479	24.0817	19.6052	19.7244	17.4225	13.3139	15.5056	7.34294
DNT-365	2023-07-17	96-square-well	VP 3	3500	H03	control	0		5.23518	16.5488	14.2253	15.6394	15.8333	13.1485	11.7637	7.36305	3.06099	3.2096	3.85235	0.762419	0.475987	0.880555	10.218	13.6717	14.3724	13.2793	20.89	16.4288	9.89657	3.11101	0.621383	1.33864	3.41285	5.46567	9.31586	5.25191	1.48081	5.68905	23.6459	22.5439	19.3978	21.681	13.6996	8.45614	3.74119	1.07599	1.74976	0.278067	3.26375
DNT-365	2023-07-17	96-square-well	VP 3	3500	H11	control	0		13.8732	18.0087	15.5886	18.8058	15.1609	15.8431	16.3976	15.4146	14.6263	9.25747	2.54886	0.0836305	0.0838941	0.196269	0.518063	0.0624823	0.0624469	0.968359	2.28677	3.33068	7.71817	8.47961	6.43051	5.78241	18.7763	1.6707	2.94492	0.231776	0.316079	0.640174	20.9749	17.5524	14.9113	14.5045	15.9071	13.32	10.1869	2.78024	1.6244	0.974814	1.26106
DNT-366	2023-07-17	96-square-well	VP 4	3500	A03	control	0		12.0657	21.046	20.8426	24.7714	22.5107	22.9383	23.6091	22.2512	19.9668	22.4725	2.73833	0.138921	0.0212621	0.0899587	1.41762	2.53169	0.588135	0.0615921	0.122702	0.491443	3.35866	9.60467	14.1423	22.6356	21.2772	24.8836	23.895	28.6365	29.3929	30.179	23.3339	34.303	37.853	34.886	33.0225	29.6362	25.1163	28.7138	24.1577	21.6593	22.8904
DNT-366	2023-07-17	96-square-well	VP 4	3500	A10	control	0		16.3325	18.7653	18.1322	18.0067	13.3606	11.742	9.25314	15.2775	12.9137	8.99774	4.1628	0.107691	0.504473	1.63046	1.10318	2.71603	0.528946	4.18585	7.72539	10.4802	16.2193	15.5714	14.3476	14.2817	15.7816	12.1875	12.4431	15.4801	10.5239	7.47463	26.4496	28.6223	31.4369	26.5632	27.3633	24.7302	24.4604	20.8481	19.6606	22.6613	22.3716
DNT-366	2023-07-17	96-square-well	VP 4	3500	B05	control	0		22.248	27.0133	26.084	17.981	12.5949	6.83377	2.30295	1.87846	1.9088	1.71767	2.68276	0.91572	0.798183	0.965515	0.553732	0.174119	2.38761	16.2046	21.9838	20.3499	23.5153	18.8866	22.5992	18.9042	16.913	1.59259	0.882823	5.31937	7.61592	5.60897	28.8746	31.2299	29.8494	27.207	15.9634	20.4129	14.6019	6.92911	1.8577	2.72994	3.4752
DNT-366	2023-07-17	96-square-well	VP 4	3500	B11	control	0		6.49999	12.8994	15.5351	14.0268	15.5857	18.065	15.9549	13.8968	14.5574	15.187	1.85314	0.0846061	0.0414734	0.0840105	0.0683446	0.195538	0.838558	9.3377	13.3068	15.1194	11.5731	11.9148	8.55213	8.14762	5.71082	4.95847	0	0	0.66002	2.85844	21.7211	19.8086	21.5336	17.1936	14.3514	15.1326	13.4815	14.4528	11.8851	12.3296	14.719
DNT-366	2023-07-17	96-square-well	VP 4	3500	C06	control	0		16.275	13.7719	15.9969	11.3871	10.8488	5.1636	0.890931	0.757534	1.84152	1.09791	4.37629	0.148234	0.225718	0.221266	0.0836146	1.41082	1.02183	0.519166	6.04576	10.8381	9.76718	20.1469	20.4848	27.3916	26.8611	26.2621	28.0596	21.9314	25.7047	22.5025	31.0698	30.6575	22.3383	25.3293	26.1843	22.6285	17.882	17.2834	16.8727	11.2845	0.980766
DNT-366	2023-07-17	96-square-well	VP 4	3500	C12	control	0		4.39116	4.09752	4.43602	5.1956	4.07272	6.00855	4.2497	3.73302	2.42013	4.76969	2.31935	0.25563	0.0201568	0.96741	0.839608	4.10088	0.677076	0	0.11561	2.15111	1.2461	6.87585	10.6688	8.48057	14.0881	2.57817	13.4447	1.69381	6.31756	9.95322	29.1281	28.4351	27.3592	25.4383	21.7787	17.878	15.2175	14.6921	12.9702	4.81207	6.26014
DNT-366	2023-07-17	96-square-well	VP 4	3500	D02	control	0		1.83576	13.4483	13.0428	7.53337	13.8347	7.80342	14.2468	14.1184	14.6183	13.0702	1.16402	0.0690454	0.341866	0	0.0532361	0.228426	0.276029	0.0415686	10.3246	14.899	18.1809	11.5359	25.4917	16.5509	1.01417	0.541379	0.585156	0.418748	0.0204432	0.0655915	34.613	32.2452	33.9483	26.671	26.9199	27.3173	21.2121	19.107	20.3931	13.3657	9.08374
DNT-366	2023-07-17	96-square-well	VP 4	3500	D08	control	0		7.17017	7.42559	6.08549	9.92168	10.0087	12.6965	14.1059	14.474	15.8661	13.982	3.2738	0.174532	0.379717	1.04194	0.789007	0.780329	2.89171	6.01214	6.90152	14.0677	13.1591	12.6819	4.76966	7.36501	9.79827	10.1954	13.787	18.1801	24.8033	20.9194	20.6529	24.1018	25.4879	28.4646	26.1388	25.9466	26.8441	27.7441	24.3616	23.4999	21.4065
DNT-366	2023-07-17	96-square-well	VP 4	3500	E03	control	0		12.3154	8.65121	8.04736	8.0793	9.3016	4.66869	7.36706	5.55598	5.25123	8.73974	2.75128	0.239792	0.0842165	0.0412862	0.0472643	0.0203855	0.0200357	3.01851	14.883	17.3863	18.6598	22.8601	17.0893	16.2464	15.3447	11.6247	8.79473	10.0642	7.18315	8.95187	25.6833	22.475	21.6284	21.9133	21.6527	19.9641	24.7309	22.574	19.6282	9.54014	9.85472
DNT-366	2023-07-17	96-square-well	VP 4	3500	E10	control	0		18.7667	18.0631	16.5304	17.7653	15.389	16.9476	8.32609	11.869	16.1946	12.7626	3.02941	0.0947351	0	0.0238762	1.66517	0.748936	0.0842243	0.0410868	0.843104	15.5859	15.91	23.8178	25.2827	27.8477	24.273	22.7662	23.6469	30.929	33.9373	37.5432	38.9258	33.803	33.1225	27.9492	20.5015	19.7049	20.7219	23.7594	15.4634	23.7095	23.1706
DNT-366	2023-07-17	96-square-well	VP 4	3500	F01	control	0		20.4282	22.1081	22.0352	21.7129	22.0237	26.5085	24.4192	24.4087	24.1961	22.7617	3.14171	0.93813	1.13688	1.20926	1.44115	9.44982	8.11774	9.01261	12.5513	9.91087	3.18432	4.35449	8.12554	3.65222	8.20485	5.97633	2.7385	5.19774	4.38549	5.16774	30.9586	23.1342	27.1399	26.6968	26.8933	22.031	20.3147	22.1526	22.2576	20.9487	21.7789
DNT-366	2023-07-17	96-square-well	VP 4	3500	F05	control	0		11.7773	7.99312	2.62245	2.22688	1.88374	2.28681	1.74919	1.26227	0.116662	0.130121	3.42663	1.27873	1.55998	1.01996	3.89294	11.0439	9.30418	4.02353	10.732	2.27327	6.20908	2.22959	2.87466	1.41493	1.92601	1.29168	0.792635	0.80713	0.397687	0.449965	24.1538	23.015	21.9102	18.8181	16.2383	10.324	1.56593	1.18224	0.357192	2.25176	0.155459
DNT-366	2023-07-17	96-square-well	VP 4	3500	G02	control	0		3.06617	13.0209	13.7547	14.8433	13.826	15.8531	11.7647	12.9698	14.6932	15.3224	0.715155	0.666461	0.238897	0.425339	0.459713	0.397426	0.37109	0.447124	0.0828736	1.53778	0.876504	5.68957	7.33973	6.50419	11.8057	11.7952	10.4614	11.1075	6.91437	0.490028	28.7112	28.9103	27.0484	27.2883	20.3479	18.5672	20.0827	19.5698	17.5179	18.5309	18.264
DNT-366	2023-07-17	96-square-well	VP 4	3500	G10	control	0		5.69082	3.86481	4.85494	5.40521	0.606904	1.08091	2.70771	0.328568	1.00291	1.53645	3.21496	0.0222285	0.0221591	0.0606888	0.154295	0.400004	0.359135	3.53536	7.28738	21.66	24.4156	13.5647	3.0649	6.99252	1.16523	0.794736	0.325959	0.292584	0.13442	0.0837705	25.505	26.2225	26.6602	21.4319	16.1309	11.4618	0.708257	2.45404	2.42209	0.314898	1.22803
DNT-366	2023-07-17	96-square-well	VP 4	3500	H03	control	0		1.20976	0.296585	0.0908555	0.0203862	0.0528053	0	0	0	0	0.0301068	0.252236	3.1833	0.34044	0.0428241	0.667553	0.555987	1.56099	4.67665	0.200136	7.5048	9.99232	12.3618	11.4388	8.83227	5.20399	9.37879	14.6776	6.34094	3.86002	1.06858	15.4845	15.9292	19.6052	14.9312	14.321	12.7875	5.52787	9.38934	8.7037	2.88356	0.692927
DNT-366	2023-07-17	96-square-well	VP 4	3500	H11	control	0		3.86235	4.48242	6.39256	5.21265	8.72836	13.6483	10.71	9.52236	3.99896	2.01123	2.17087	0.225567	0.280422	0.250685	0	0	0.0845592	0.0863652	1.93531	5.62904	12.0259	14.0577	16.1386	21.675	23.6296	24.7673	23.962	29.2035	25.8697	25.4725	31.3346	29.1745	29.7481	28.3808	23.9566	21.4169	19.6337	20.1207	15.6399	12.0672	11.9895
DNT-365	2023-07-17	96-square-well	VP 3	3500	A06	Saccharin	1		12.1686	14.4845	18.9344	20.2576	18.149	17.6376	16.4556	13.3313	13.351	14.6648	5.43924	1.23066	1.32877	0.0857477	0.079408	0.738155	0.157913	0.755056	0.595271	0.894277	2.39813	4.01296	8.36063	8.61934	5.87963	11.0857	13.0056	1.276	1.0558	1.54155	32.2702	27.5559	29.0685	27.8873	29.2132	25.1361	26.669	26.7225	24.2391	22.8124	20.4589
DNT-365	2023-07-17	96-square-well	VP 3	3500	A07	Saccharin	1		14.0957	13.3349	12.3331	9.7468	6.23734	9.10252	11.3806	10.1141	9.84211	9.45689	2.5945	0.675808	0	1.01243	0.39465	0.707603	0.357419	0.935552	9.29063	3.20532	11.4688	11.4059	1.43559	6.05235	7.27991	1.77248	7.52693	6.13807	6.96307	1.3008	23.2361	23.9096	19.1202	19.9837	19.9555	19.1902	16.9259	15.9692	17.8499	16.9776	14.4282
DNT-365	2023-07-17	96-square-well	VP 3	3500	B03	Saccharin	1		12.7438	18.1889	13.9189	14.9836	12.1556	2.34306	3.3238	11.7193	9.54022	9.01214	4.02005	1.39314	0.438584	0.51564	4.72926	9.57375	16.1108	17.4649	22.3091	20.0758	12.3173	20.6775	10.3837	0.241834	0.237762	8.95436	4.52048	8.25904	13.0931	16.348	27.0382	21.919	27.348	25.4509	18.715	17.7913	18.941	9.67729	10.2837	12.9292	16.8622
DNT-365	2023-07-17	96-square-well	VP 3	3500	B09	Saccharin	1		1.88386	2.92525	1.7459	0.699806	1.33307	0.714715	2.8734	3.87348	0.826974	1.52762	1.77946	0.37449	0.340698	0	0	0	0	0	0	0	0.78824	8.23083	11.0915	11.6505	11.9778	16.5474	15.035	10.8035	1.11684	0.895488	8.52899	10.9946	17.0135	12.6875	8.46407	5.21136	1.36917	1.68551	0.123082	0.19065	0
DNT-365	2023-07-17	96-square-well	VP 3	3500	C09	Saccharin	1		1.82327	1.6101	5.49826	1.72079	3.9457	3.87967	3.91956	3.32615	3.50736	4.45478	3.75743	0.342735	0.287643	0.40805	0.277484	1.12114	0.656318	3.97541	4.56849	7.75766	8.72325	11.224	15.8894	12.7899	15.1459	9.23046	17.1968	14.437	15.3339	3.44554	21.2785	17.0435	14.216	6.88792	6.65713	6.55207	4.84348	3.73844	2.26196	3.04284	1.42841
DNT-365	2023-07-17	96-square-well	VP 3	3500	D01	Saccharin	1		17.4424	18.2818	12.614	12.9814	10.2477	12.2568	12.2667	13.6673	11.488	14.1865	5.46391	0.988398	1.03126	1.41586	2.88127	1.77314	2.71713	1.77819	2.84078	4.36916	7.30726	8.81964	9.7264	9.79702	7.89805	4.66427	9.10829	12.0672	0.646773	0.678494	21.096	22.6685	17.8388	19.7807	15.3223	13.3788	11.2809	14.6547	13.4613	7.79142	0
DNT-365	2023-07-17	96-square-well	VP 3	3500	D05	Saccharin	1		16.9141	15.7944	13.8761	10.7695	6.84583	2.22851	4.46172	6.93972	5.35942	6.42581	1.51627	0.136755	0.0426481	0.214856	0.105497	1.4641	5.78983	15.3402	17.4072	17.368	15.9552	16.2564	17.12	13.7436	8.91724	15.0583	16.5691	12.3881	18.5749	17.2898	21.5755	18.6796	19.8043	17.8425	17.3079	13.0842	12.5476	11.8687	12.5956	3.58735	5.95518
DNT-365	2023-07-17	96-square-well	VP 3	3500	D10	Saccharin	1		14.2571	13.8222	11.8611	12.8983	10.0056	8.51654	11.2768	7.8066	4.24892	6.92828	1.18224	0.196869	0.227427	0.29986	0.853255	2.3343	6.00475	7.69913	12.4233	15.065	16.3755	18.1351	16.512	16.603	17.3405	19.3502	15.8085	17.1628	18.5169	16.6141	19.7261	14.9256	15.8545	18.6885	16.4207	13.8618	15.888	15.4414	10.8782	9.96793	11.4433
DNT-365	2023-07-17	96-square-well	VP 3	3500	E04	Saccharin	1		11.8479	12.7718	14.5002	14.7462	12.9556	11.7011	12.775	11.7004	11.1672	11.8706	1.74592	0.107389	0.449369	0.523495	0	0.130246	0.721028	8.33528	9.47412	8.83417	15.4993	10.4362	0.628306	0.504084	0.154127	0.336013	17.8622	5.21911	0.63695	0.331084	26.0865	25.5604	23.0143	21.7798	19.3313	16.6869	17.9879	14.4161	15.0719	14.9741	15.5585
DNT-365	2023-07-17	96-square-well	VP 3	3500	E09	Saccharin	1		1.8312	1.54015	3.61243	8.52752	9.71759	10.8242	10.1285	11.0659	8.82971	8.62909	0.968986	0.800644	0.187069	0.415629	1.89856	2.81517	6.33808	10.4585	0.967672	0.73855	0.86953	4.62015	8.80359	11.4277	1.44842	0.740952	2.0675	5.56107	10.5102	7.96646	19.7414	19.5922	22.215	19.8311	18.0018	13.4256	13.4204	13.15	13.6037	11.0066	2.48608
DNT-365	2023-07-17	96-square-well	VP 3	3500	E12	Saccharin	1		3.85209	9.03935	10.9674	7.46055	9.01375	4.07009	2.95329	4.58089	2.00747	1.62363	2.09847	0.0822487	0.0812497	0.0419257	0.0208489	0.0205223	0	0	0.021705	0.158419	1.33245	0.554681	0.697307	4.12078	6.08549	5.70174	3.3984	0.171157	0.379422	0.109591	20.8767	22.8349	25.1556	22.9276	19.4405	18.1156	12.2273	6.71813	7.29379	5.8736	5.28419
DNT-365	2023-07-17	96-square-well	VP 3	3500	F07	Saccharin	1		5.22974	8.33938	6.39112	7.1773	7.24663	11.3688	12.8401	13.266	12.2877	11.0879	1.02394	0.0624367	0	0	0	0.831865	3.39735	6.66339	8.15971	11.4841	15.5962	12.578	16.3354	11.6457	11.4078	16.3985	13.9411	13.2217	11.9269	13.9155	13.0983	12.5355	14.3622	18.4161	16.881	17.6518	16.9152	17.4385	15.8735	14.9432	15.2143
DNT-365	2023-07-17	96-square-well	VP 3	3500	G04	Saccharin	1		21.9468	22.0238	14.594	14.7454	17.7483	15.7708	17.0823	12.8213	11.0601	13.6603	2.60171	0.149622	0.155999	1.33125	3.56439	8.90757	13.9243	16.4042	16.1732	17.024	14.1478	19.3645	18.4854	12.5329	14.9319	18.3316	19.5251	14.7214	18.7423	17.9473	26.8015	28.46	26.1651	31.7093	27.5901	17.8676	22.3619	22.0344	22.2079	25.8337	24.7968
DNT-365	2023-07-17	96-square-well	VP 3	3500	G07	Saccharin	1		16.7815	17.5298	18.0007	18.8806	14.9694	11.8349	12.5036	14.2194	14.224	13.5405	2.77355	0.459481	0.633793	0.904493	0.304455	8.58539	17.1187	9.68142	21.6679	23.3355	25.2367	25.9752	23.5036	25.9717	24.6421	25.3118	24.572	23.6393	25.5213	21.9623	27.5158	29.5632	33.5072	30.5867	24.7821	23.2706	26.4972	24.1168	23.1297	12.3378	16.5649
DNT-365	2023-07-17	96-square-well	VP 3	3500	H06	Saccharin	1		8.98945	16.9885	16.1973	15.4398	16.1548	12.1207	9.21718	5.94089	8.28162	10.7651	1.14297	0.0415409	0	0	0.0844066	1.13562	0.32871	3.29007	11.0409	12.262	14.7542	9.42976	10.2134	15.5975	15.0367	12.869	16.3438	18.2922	17.3198	22.4958	20.0714	23.5326	21.1655	19.7906	14.0367	14.1841	13.2878	12.1787	6.96001	7.56166	5.09858
DNT-365	2023-07-17	96-square-well	VP 3	3500	H07	Saccharin	1		4.55672	4.94382	9.16043	5.88043	6.52282	9.01527	5.9357	2.29146	4.57065	5.08835	1.61551	0.0653722	0.172156	0.109609	0.157683	0.0433661	0.0422942	0.0872929	0.0874579	4.4546	5.34672	16.9579	19.117	22.0541	21.6267	22.4936	21.903	20.1695	24.2248	25.2839	23.3359	24.9146	24.5533	23.4127	22.6276	15.1255	14.1501	3.63933	4.5144	0.573886	1.7826
DNT-366	2023-07-17	96-square-well	VP 4	3500	A06	Saccharin	1		6.42937	12.55	14.4166	13.7761	16.8218	10.2882	13.1579	15.783	9.32672	13.0826	3.86876	1.22765	0.489444	0.681724	4.86033	8.43018	5.10584	9.52843	14.7983	11.1219	10.1624	14.4272	19.0943	20.2871	23.3276	16.9994	18.7393	16.4501	24.0164	20.0795	26.9576	31.2732	29.986	26.3423	23.6277	24.6499	24.3939	20.0823	21.7303	18.4454	14.7223
DNT-366	2023-07-17	96-square-well	VP 4	3500	A07	Saccharin	1		4.86139	12.8172	14.815	15.5994	16.1668	13.8014	15.6148	15.7867	13.5502	17.4101	1.72565	0.982964	1.3643	1.47462	1.45455	1.3315	0.794935	4.8581	4.63686	15.2932	18.5119	27.4398	23.269	25.2537	25.297	22.7857	7.25188	14.7818	17.4071	26.9818	24.1581	26.1994	25.2006	22.4834	19.5328	17.5894	19.933	19.4441	16.6293	16.6368	5.64406
DNT-366	2023-07-17	96-square-well	VP 4	3500	B03	Saccharin	1		4.71736	5.48426	6.48942	2.11415	2.24985	3.02928	4.38778	2.46365	3.18237	6.12876	2.25597	0.0427024	1.6466	1.97557	4.11373	4.39195	2.11411	3.50121	2.85875	6.53434	8.17464	13.7336	12.2152	15.3194	13.2541	5.17528	11.5363	21.6865	4.85736	3.72198	25.9324	29.6074	30.1171	30.1808	27.6718	23.4052	21.5086	20.7333	17.7796	13.5383	15.2384
DNT-366	2023-07-17	96-square-well	VP 4	3500	B09	Saccharin	1		7.41097	6.41604	2.88997	6.47166	5.50222	4.76733	3.4478	3.42497	3.98538	2.07949	5.25079	5.64729	3.95643	2.87985	10.218	14.879	16.836	14.143	19.3097	15.5673	20.6343	14.8244	19.4517	17.9631	15.6961	13.9339	13.8781	11.5336	15.0148	17.4679	27.2393	22.9908	23.1967	18.2275	13.6349	10.3219	3.92973	1.25711	1.71619	1.65368	2.34178
DNT-366	2023-07-17	96-square-well	VP 4	3500	C09	Saccharin	1		10.6083	17.2435	19.3574	10.0037	9.1916	10.9542	7.29161	3.60099	2.12504	4.5687	5.41279	0.0630446	0.135664	0.707316	3.61484	4.83329	13.9318	9.65195	17.2475	23.607	21.6272	13.4141	13.9279	14.7831	7.4676	13.2493	16.259	19.1285	12.957	12.5405	23.9836	21.7287	19.0208	22.3231	14.4992	12.8516	15.2875	16.932	13.2672	11.5438	13.6793
DNT-366	2023-07-17	96-square-well	VP 4	3500	D01	Saccharin	1		7.30826	8.24151	13.2591	15.5434	14.9145	9.86438	5.13135	2.18593	3.82463	6.58316	7.28649	1.4512	1.83104	1.52421	1.00275	0.0619832	1.75633	2.10197	9.84279	19.1186	18.8811	22.2672	24.5966	24.2972	26.3572	27.0092	28.6544	30.4488	25.0126	13.6145	27.663	29.3211	30.3783	30.6115	23.3241	22.8027	23.7261	19.6729	8.51001	11.4629	3.70576
DNT-366	2023-07-17	96-square-well	VP 4	3500	D05	Saccharin	1		2.31872	1.65598	0.70686	0.883991	1.56106	0.760074	0.212855	1.50116	0.254407	0.23386	6.46539	3.34337	1.86652	2.92509	1.62786	2.6136	4.42322	1.75735	2.31562	7.67717	7.39472	15.0378	9.36395	6.22202	7.84309	11.7725	11.7818	8.57472	6.59877	7.58301	17.4064	18.8648	17.4222	12.6278	11.9842	10.5102	8.4608	5.71389	4.88584	1.30244	1.49941
DNT-366	2023-07-17	96-square-well	VP 4	3500	D10	Saccharin	1		9.98366	15.1972	10.7834	10.7258	8.29989	5.40404	1.19183	1.68617	5.36034	6.14615	1.35001	0.0853996	0.04104	0	0	0	0.0433058	0.0840328	0.17844	0.551931	7.41279	15.6154	18.8107	21.1903	25.0853	22.5188	13.348	13.5089	15.4792	10.5543	27.9178	30.4063	31.1276	33.5754	26.6855	28.3738	30.7488	24.5723	22.7972	21.0968	17.6757
DNT-366	2023-07-17	96-square-well	VP 4	3500	E04	Saccharin	1		6.47436	10.2967	10.2326	12.2659	12.7551	11.7992	11.8579	9.86271	11.2815	12.3821	3.30248	0.0424585	0.420409	0.0219277	0.255552	0.0411747	0.0467001	0	0.169294	5.47094	15.8822	20.408	16.3645	19.2842	16.7758	8.522	0.256221	0.263983	0.203435	0.281818	23.0039	18.9841	23.5144	23.1776	21.935	19.5584	14.7446	12.4592	14.48	8.55895	5.69644
DNT-366	2023-07-17	96-square-well	VP 4	3500	E09	Saccharin	1		17.8308	18.789	23.0145	24.3736	24.9723	26.4034	28.8543	26.0687	28.7815	28.8486	2.73191	0.241225	0.631092	0.505324	0.526203	0.975952	4.49427	18.2032	23.2904	28.0795	39.6158	37.6206	35.9528	29.8332	33.0451	30.1794	3.90384	12.2951	14.5281	23.1959	31.2751	40.7183	43.2808	43.7654	45.3042	42.3806	44.662	45.9102	20.4325	30.1335	15.4606
DNT-366	2023-07-17	96-square-well	VP 4	3500	E12	Saccharin	1	SB
DNT-366	2023-07-17	96-square-well	VP 4	3500	F07	Saccharin	1		15.5026	14.4329	15.4143	16.0409	19.2602	15.0796	5.98452	3.17078	4.28178	3.3915	1.86544	0.381931	0.323735	0.171531	0.0710199	0.114444	0.0200491	0.103359	0.025239	0.255255	0.197977	3.46384	18.2836	16.2294	20.4386	21.3084	23.2668	19.9641	24.6384	24.3773	29.2354	26.5534	28.0804	27.6985	31.002	27.5396	27.864	25.5982	26.8746	23.1263	24.5128
DNT-366	2023-07-17	96-square-well	VP 4	3500	G04	Saccharin	1		3.55703	3.10837	1.95581	4.91606	3.20554	0.915273	1.23733	2.69693	1.16516	1.30696	2.74235	0.0694961	0.0412662	0.179857	0.131958	0.40239	1.11838	2.5033	1.37124	0.886965	3.95051	4.04522	5.51885	8.81923	5.86942	9.51418	14.0722	3.37508	3.058	3.94289	21.9679	17.459	16.0505	13.8966	11.8789	7.72705	3.54101	1.01075	1.72625	3.3586	2.02612
DNT-366	2023-07-17	96-square-well	VP 4	3500	G07	Saccharin	1		20.4417	19.7616	18.3223	17.8307	19.08	14.4208	15.3517	16.3603	10.0533	11.6396	2.27019	0.114886	0.0532373	0.0414032	0.0408421	0	0	0	0.272692	8.15545	14.2743	17.0918	13.7615	18.4716	15.2628	12.316	15.0546	17.2852	11.9671	3.33853	19.9272	24.4543	27.3548	25.9039	21.7199	21.6376	24.3802	28.0121	22.7837	21.4818	27.3444
DNT-366	2023-07-17	96-square-well	VP 4	3500	H06	Saccharin	1		17.3557	13.7008	15.353	11.832	10.8779	7.4261	4.38027	3.66955	2.09823	3.11191	1.37751	0.15039	0.0225443	0.0835934	0.104731	0.235295	1.38255	5.65158	1.42902	21.599	16.7841	2.0152	5.7537	9.17736	10.8198	8.53329	1.18251	1.31251	10.8986	7.36017	26.1668	24.8338	23.6461	22.6827	19.0647	14.6382	14.6034	13.006	10.9851	12.6534	8.1644
DNT-366	2023-07-17	96-square-well	VP 4	3500	H07	Saccharin	1		8.79013	12.9327	15.589	15.3602	14.3011	11.0857	7.62005	6.48032	6.61739	8.30577	4.09849	0.730662	0	0.51261	0.155558	0.0424529	0	0	2.06451	2.76359	3.41348	13.7476	15.4893	19.6102	22.5425	21.218	19.8379	22.3506	21.4418	15.1832	29.3144	27.7868	28.6129	26.7877	22.6555	26.1583	23.0754	19.4411	10.6924	1.89148	3.81089
DNT-365	2023-07-17	96-square-well	VP 3	3500	A01	Saccharin	3		6.74376	7.14169	10.4318	11.2278	9.55351	6.85407	6.62009	12.0854	11.9398	8.85561	2.51816	0.793642	0.438756	0.225996	1.31379	0.928511	1.26468	4.08228	12.2779	10.7384	12.7638	3.95921	0.160054	0.874911	0.135267	3.66096	0.28574	0.0632059	4.78087	7.12633	25.1762	13.7626	11.6947	13.5013	10.7866	9.76766	14.5919	14.8325	12.5192	11.3108	4.55155
DNT-365	2023-07-17	96-square-well	VP 3	3500	A12	Saccharin	3		6.8359	10.7167	8.2903	12.1666	17.2367	15.5849	14.3725	9.78404	11.1766	17.2772	1.84328	0.082353	0.0837239	0	0.32055	7.84595	14.9193	12.2453	16.8847	17.3774	13.7772	12.1389	15.0616	7.20609	9.27472	10.9016	11.0395	8.95668	13.4786	8.53591	25.4706	26.5979	26.6602	24.3353	25.6105	23.9096	17.3675	15.5661	16.7159	7.06307	9.22412
DNT-365	2023-07-17	96-square-well	VP 3	3500	B01	Saccharin	3		9.13812	8.83798	6.4086	3.81702	3.49914	2.74131	0.440443	0.208384	0.632103	1.09541	3.83676	0.149518	0.0851065	0.352203	0.440234	0.154365	3.40016	6.79391	9.48217	8.66244	9.65576	12.6729	16.384	14.2774	15.6877	14.1391	17.1193	14.8826	14.6548	13.9473	23.5513	18.1512	14.4542	12.123	14.8746	13.3271	10.3127	10.1597	7.63489	7.77139	4.29492
DNT-365	2023-07-17	96-square-well	VP 3	3500	B07	Saccharin	3		2.92928	11.863	16.1282	14.7488	12.3456	5.35605	3.76133	2.04812	1.87607	5.21798	2.97863	0.284584	0.066782	0.0986585	0.0200953	0.0529995	0.022151	8.74547	9.54213	16.88	15.1786	14.7518	3.78808	0.168602	0.299464	0.516822	12.2578	5.84416	0	0	25.7979	24.0287	22.5046	23.7247	13.587	11.5079	8.75937	11.9988	12.9024	8.06568	9.31807
DNT-365	2023-07-17	96-square-well	VP 3	3500	C03	Saccharin	3		18.4079	22.228	19.4967	22.5468	18.6217	22.4146	18.8872	16.9505	13.5047	15.6914	1.93911	0.179048	2.14351	4.871	8.04276	18.5181	23.6983	11.8935	3.19991	12.5009	22.509	24.9999	24.9791	23.4152	25.721	25.3458	24.0843	23.1409	25.5443	24.8712	26.2943	27.6808	30.6993	25.4103	25.1591	22.457	22.4753	23.179	23.0933	27.879	22.4571
DNT-365	2023-07-17	96-square-well	VP 3	3500	C05	Saccharin	3		8.30924	12.3557	11.6668	11.7896	12.3352	10.8926	10.1498	4.65769	6.6073	5.31898	0.744533	0.205699	0.0405041	0	0	0	0	0	5.09209	11.9764	15.6543	13.4718	15.607	14.6188	10.168	10.4486	10.0228	11.7259	13.5382	11.7473	30.2259	28.0225	25.2121	22.5106	16.3557	13.3179	6.18944	2.64524	1.67878	2.7404	1.5032
DNT-365	2023-07-17	96-square-well	VP 3	3500	C10	Saccharin	3		8.15945	10.8364	11.2803	10.5256	9.40852	10.598	11.8129	10.5264	9.8658	11.4518	2.17286	0.261991	0.10342	0.0430996	0.0619701	0.107606	5.48644	11.4928	14.8093	16.526	15.9663	21.615	19.3869	21.6461	20.3155	21.2284	16.7929	18.6939	25.6464	26.8537	30.0841	31.0916	26.4042	25.3481	21.7769	15.7223	15.2406	15.2843	14.5687	16.0533	13.6809
DNT-365	2023-07-17	96-square-well	VP 3	3500	D06	Saccharin	3		7.5689	7.39717	7.53996	5.08223	2.73307	2.78397	1.85011	3.0293	1.78781	2.85661	2.1796	1.52128	3.26112	2.87435	3.918	9.28857	12.3094	17.8453	15.7237	2.65728	14.2345	19.2783	19.8822	17.3999	21.5533	18.575	23.7185	12.1873	1.7293	1.51714	10.6087	10.9801	19.4501	18.8805	18.8535	12.5608	6.01377	2.32956	1.33776	2.13461	1.0916
DNT-365	2023-07-17	96-square-well	VP 3	3500	E06	Saccharin	3		9.36593	11.8418	12.5991	9.56957	10.1789	9.17838	0.0210189	1.31942	2.17083	3.00796	1.66254	0.0213131	0	1.28066	0.879408	2.15301	7.37897	13.6131	12.183	12.3117	10.6024	10.2812	12.679	10.8906	15.1759	6.1705	5.31412	12.5569	11.2149	11.9418	16.9094	16.7271	15.3341	13.5117	13.0867	12.5917	11.7616	8.00666	10.6747	8.14133	8.19923
DNT-365	2023-07-17	96-square-well	VP 3	3500	F02	Saccharin	3		8.09635	11.8502	11.336	8.15375	11.0311	5.56261	5.74645	10.3392	7.64913	6.08555	1.85978	0.0412565	0.658635	0.135744	1.84156	12.9061	13.6046	14.251	9.98568	17.4474	13.5021	19.617	18.7765	23.7456	4.69246	13.0515	16.8596	22.4834	13.1532	19.0552	24.0276	20.7649	25.1965	21.7881	19.8169	14.5128	15.9665	17.1285	18.4394	10.6915	9.73024
DNT-365	2023-07-17	96-square-well	VP 3	3500	F09	Saccharin	3		16.85	15.3278	13.2924	12.5583	13.0472	15.811	9.71477	13.6028	11.7505	13.6067	2.19968	0	0	0	0	0	0	0	0	0	0	0.425673	4.22145	12.3957	17.5524	16.7625	7.82812	12.8837	3.3359	2.5821	20.7374	19.9183	22.8374	22.2669	21.1808	18.3587	20.5931	20.8829	19.7376	15.7936	15.8756
DNT-365	2023-07-17	96-square-well	VP 3	3500	F11	Saccharin	3	D
DNT-365	2023-07-17	96-square-well	VP 3	3500	G01	Saccharin	3		15.5317	14.6579	17.8006	15.4151	17.0191	11.5436	9.82538	9.81815	11.7347	9.49991	1.12752	0.0848011	0.0426544	0.12438	0.244526	0.0203711	0	0	0	0	0	0	0	0.121779	2.07877	4.45741	6.30748	5.51406	4.30938	1.55253	14.9238	12.8233	11.4388	12.532	12.7492	13.3647	13.575	10.5627	13.4213	13.6925	12.2499
DNT-365	2023-07-17	96-square-well	VP 3	3500	G09	Saccharin	3		11.6374	22.225	25.4082	27.0869	24.4931	24.8184	22.0266	24.8335	28.7409	25.0412	2.22866	1.05383	0.358699	1.56024	3.31729	6.88201	12.018	16.7238	15.8231	17.3186	18.1989	15.3299	17.5143	13.2524	11.8121	11.9179	12.897	11.9717	15.3109	16.0594	35.9852	36.4655	36.4853	36.2913	32.4846	27.8085	28.5143	28.2871	28.04	29.0579	24.1293
DNT-365	2023-07-17	96-square-well	VP 3	3500	H01	Saccharin	3		12.6454	14.5777	11.1908	10.7812	9.09939	9.93676	10.3882	12.5791	10.7675	9.14268	1.99645	0.210359	0	0.104816	0.0733554	1.29738	1.11545	4.99849	10.4019	12.7542	15.3226	14.2663	17.5689	15.0353	17.3666	11.1212	8.7636	4.45078	11.462	3.27553	23.014	21.1297	20.9065	23.175	22.6652	28.0856	23.7716	21.6596	22.7528	22.632	22.3046
DNT-365	2023-07-17	96-square-well	VP 3	3500	H12	Saccharin	3		4.40089	8.00929	8.15423	9.02523	4.5094	5.58851	6.81596	4.83153	3.09764	3.86707	3.2158	0.242543	0.777648	1.05278	0.354339	0.610416	1.0371	5.94974	5.10929	8.67844	12.4413	14.6834	10.4178	5.86251	5.7894	8.61193	0.970483	1.43122	3.81194	2.61249	23.0051	20.442	21.309	18.2873	16.999	15.7893	13.6279	13.0819	10.1548	3.9371	1.75561
DNT-366	2023-07-17	96-square-well	VP 4	3500	A01	Saccharin	3		2.34424	7.36871	10.1446	16.0728	15.6534	13.4607	14.816	13.1478	10.7418	11.553	1.31881	0.0206687	0	0.0201193	0.0212939	0.0209011	0.020058	0	0	0.0692523	0.042965	0	0.772667	7.90672	18.7154	20.8551	6.61083	0.020199	0.02027	0	17.7645	16.7456	21.3892	21.051	19.6698	16.8471	14.8924	16.3576	6.15403	2.44944	2.6552
DNT-366	2023-07-17	96-square-well	VP 4	3500	A12	Saccharin	3		17.0788	21.0509	18.9638	15.2999	5.08939	2.04521	3.33276	5.42369	5.01305	1.45352	1.54087	0.788516	0.150053	0.0777781	1.9125	14.9301	20.605	7.45618	24.2129	24.6267	22.7917	21.7243	20.4903	27.444	12.4169	7.48321	25.7238	10.4021	0.470431	1.66966	34.5921	36.9858	32.4063	29.0516	25.8412	24.5336	21.7567	16.2914	22.9047	21.4929	17.3453
DNT-366	2023-07-17	96-square-well	VP 4	3500	B01	Saccharin	3		5.24529	8.42881	3.96543	6.37083	8.18958	6.47451	6.06145	4.39774	9.58504	4.59417	0.566841	0.376259	0.0411169	0.0440294	1.61415	9.1995	2.61611	4.42149	10.3635	8.24541	10.069	10.1744	11.3677	7.42644	9.49622	1.60943	4.17848	10.1401	10.8437	4.15937	22.4599	19.825	12.5113	2.83056	0.641117	12.9458	5.73424	0.549624	0.912627	2.7058	0.702695
DNT-366	2023-07-17	96-square-well	VP 4	3500	B07	Saccharin	3		19.9881	14.7612	9.99094	7.47068	4.38861	2.88555	2.53565	3.19447	5.70385	9.33016	1.8966	0.0206503	0.166027	0	0	0	0	0.043257	0	6.51791	23.8974	9.14747	5.95886	20.1795	14.0481	14.4285	20.3276	16.376	0.657142	3.05628	24.001	23.5866	19.3876	18.5581	13.3461	14.6214	16.7974	16.9697	11.0486	17.6086	20.5234
DNT-366	2023-07-17	96-square-well	VP 4	3500	C03	Saccharin	3		14.6586	15.1859	13.4119	15.4684	13.8611	16.3488	12.9322	12.9673	13.0358	14.2655	7.54363	5.47253	9.89874	13.5802	16.2475	17.7412	21.0726	22.1198	24.1979	26.5382	22.7837	25.7184	22.2221	15.4692	16.6755	17.9389	20.1075	21.2074	21.2961	22.0859	28.5066	29.5605	30.9855	28.6051	26.1597	22.5643	25.4488	19.0693	14.3167	17.1826	19.1617
DNT-366	2023-07-17	96-square-well	VP 4	3500	C05	Saccharin	3		4.852	2.42959	2.1221	1.72334	1.96503	0.836452	2.84066	2.01199	0.878437	2.51821	2.72307	1.45374	0.26983	0.5916	2.15184	6.11355	11.7764	17.2058	17.8254	18.4172	18.0457	14.2865	12.5983	15.468	17.2996	23.4679	23.1349	16.8785	14.1678	20.1577	17.3805	18.066	25.7041	19.2933	24.7901	17.5833	20.7303	20.8187	16.8704	18.5635	12.0297
DNT-366	2023-07-17	96-square-well	VP 4	3500	C10	Saccharin	3		8.28143	12.2758	12.547	14.444	14.4156	12.8175	13.1028	11.5576	11.8419	13.8268	2.31464	0.798035	0.197026	0.273468	0.186503	0.503438	0.700603	4.8367	6.56282	5.23204	17.605	26.0079	28.7227	30.1357	27.8566	34.387	35.6121	34.871	31.0587	32.7056	40.1428	48.2526	42.5046	44.0131	31.6891	35.9873	28.6067	25.6331	25.5058	24.6058	20.3562
DNT-366	2023-07-17	96-square-well	VP 4	3500	D06	Saccharin	3		12.9121	8.3857	12.0999	9.8582	10.8101	11.1288	9.08211	1.58289	0.208023	0.872653	0.750029	0.082193	0.0647959	0.0861303	0.0403918	0.0500634	0.0433732	0.49725	0.0822934	5.17724	16.6065	13.9061	17.3731	15.6032	18.8858	20.1193	15.1448	16.496	10.8667	11.4139	17.8175	17.8115	17.4021	15.5029	14.5169	14.6751	8.92571	10.9834	10.4373	9.97373	8.06834
DNT-366	2023-07-17	96-square-well	VP 4	3500	E06	Saccharin	3		9.23938	17.1699	15.7122	17.1847	17.1572	17.2454	16.8967	14.1597	17.0859	13.7341	2.27964	0.0654283	0.0893595	0.83975	3.34889	12.6337	2.60693	7.29668	10.749	14.0947	14.8366	2.37762	0.154966	1.19073	3.27629	8.61951	2.48507	8.74692	12.2646	15.9832	21.8772	23.7648	21.2623	20.364	21.6189	20.4756	20.9915	19.6963	20.1885	20.7114	19.2757
DNT-366	2023-07-17	96-square-well	VP 4	3500	F02	Saccharin	3		14.8087	15.9797	14.5385	16.0986	15.8166	13.3751	13.0462	15.651	12.1009	13.2384	3.42672	1.38962	1.39197	5.39539	10.5582	8.60091	0.0659965	2.5077	11.209	11.8331	10.9223	4.86777	11.4116	9.73513	9.89434	8.87934	11.5987	8.17583	8.04347	15.0614	30.9731	30.2296	28.7607	28.9074	29.5249	27.1346	28.9167	24.8929	24.1912	23.0457	22.3084
DNT-366	2023-07-17	96-square-well	VP 4	3500	F09	Saccharin	3		10.5925	13.7284	15.1862	15.8106	16.5239	15.011	12.8153	12.6661	15.4334	14.7385	1.14219	0.0861096	0.286939	0.16787	1.55261	10.5424	7.49927	10.5546	5.28744	15.659	17.9776	19.7023	13.6347	14.3445	15.694	18.4054	17.4467	18.5223	19.3691	14.6804	23.7679	21.3004	22.6963	25.6939	27.2128	23.7687	24.9117	24.6638	24.1718	24.2978	20.4309
DNT-366	2023-07-17	96-square-well	VP 4	3500	F11	Saccharin	3		18.6756	18.1572	16.7389	21.3406	23.5081	27.3578	21.9632	20.4955	16.7557	21.1297	2.99666	0.0613367	1.4262	0.302997	0.296256	0.118189	3.40304	3.71084	1.13405	9.79645	10.4878	13.1998	13.6113	19.2584	10.8706	10.1916	14.2316	10.6118	6.3092	3.52997	23.8689	31.6362	26.4821	36.1555	23.1153	34.4579	30.2612	29.2043	18.1996	4.48805	0.0917915
DNT-366	2023-07-17	96-square-well	VP 4	3500	G01	Saccharin	3		10.911	14.4191	18.4219	16.1893	13.1592	15.329	12.7302	16.571	8.89804	10.2077	2.39457	0.0498246	0.120394	0.020487	0.086084	0.0622545	0.483912	1.36085	5.32797	13.5037	12.7861	17.2589	12.435	15.5545	17.0668	18.7081	19.6172	15.8488	20.0696	13.5656	19.6687	30.3702	28.442	23.7044	18.8347	16.1549	7.69693	6.17468	16.6892	14.3379	0.642123
DNT-366	2023-07-17	96-square-well	VP 4	3500	G09	Saccharin	3		9.98332	7.63714	15.8621	19.7191	17.3323	22.5492	22.0528	18.2232	19.593	13.4422	5.29118	1.70442	0.812418	1.8997	3.29564	8.70474	2.14766	8.19188	11.5906	16.5932	24.0091	26.027	21.3371	7.36898	15.7073	15.8633	19.8537	23.1957	14.9458	15.4354	22.2195	30.7174	30.1212	32.9362	29.6168	27.0255	27.1866	27.7402	28.8369	29.5382	31.3226
DNT-366	2023-07-17	96-square-well	VP 4	3500	H01	Saccharin	3		13.8762	21.4636	22.863	20.5157	22.2829	16.4348	15.429	16.7521	13.0055	12.7308	2.1114	0.23872	0.443308	0.131952	0.0877327	0.0842229	0.0419791	0.115436	0.306256	0.370677	0.0455303	0.0422646	0.229987	0.131788	0.802964	2.42317	8.80057	10.43	9.44634	11.1971	28.1344	30.5039	25.2647	21.275	20.0667	16.3138	17.6568	10.8757	4.83683	2.28086	4.79764
DNT-366	2023-07-17	96-square-well	VP 4	3500	H12	Saccharin	3		6.21155	5.81989	8.0459	3.88921	2.20325	0.682212	3.70548	3.80949	2.01663	1.4987	1.55052	0.0831821	0.837732	0.320686	0.813476	3.30813	7.82877	15.9371	22.453	15.7093	0.0827712	1.68756	1.16321	4.76194	8.91893	8.04755	5.63785	9.63814	12.5207	6.73079	16.7267	19.4597	17.4441	15.9945	13.9294	12.9434	6.67768	3.01606	0.806555	0.0653115	2.46242
DNT-365	2023-07-17	96-square-well	VP 3	3500	A05	Saccharin	10		15.9921	17.8	16.8623	15.0161	13.6466	10.3122	13.511	9.98437	11.9946	11.1473	2.11766	0.123529	1.01372	1.27812	1.69684	5.29409	4	9.78771	15.6019	10.7449	11.2454	20.804	17.0733	19.3291	19.3684	20.6863	2.57548	7.14177	8.68494	9.00756	12.6066	16.3923	22.476	22.4313	21.0535	18.5684	17.1268	14.2511	11.946	6.4103	7.65882
DNT-365	2023-07-17	96-square-well	VP 3	3500	A09	Saccharin	10		10.2567	11.1152	14.0117	15.0958	17.1542	16.9019	16.0651	12.7044	8.08013	12.7447	1.61385	1.0028	0.705994	1.83882	2.88681	7.81778	11.9696	11.7549	13.3359	7.46185	9.18849	13.6013	8.89	11.2649	4.94405	13.8165	16.0783	13.3963	10.3933	8.70746	19.3313	25.8336	24.5479	26.0591	24.6418	19.9347	14.2888	15.5747	15.9948	13.4707	14.0504
DNT-365	2023-07-17	96-square-well	VP 3	3500	B06	Saccharin	10		4.06594	4.55275	4.22756	5.97544	3.15289	1.59048	2.79129	2.34057	2.62422	3.65023	1.07477	0	0.02015	0	0.12338	0.0886428	0.0825282	0.0818182	0.0433205	0.0200371	0.0860486	0.0442213	1.46458	2.21349	3.36463	1.57035	0.585844	0.952692	1.86047	1.01829	25.9167	19.6194	18.114	16.5654	12.0839	13.7295	6.78962	4.5887	6.32586	7.24846	5.19922
DNT-365	2023-07-17	96-square-well	VP 3	3500	B08	Saccharin	10		8.66147	12.1114	10.7942	11.2305	7.16694	2.06831	4.52987	5.91812	4.51769	6.54117	2.84286	0.643112	0.498921	0.837514	1.67372	0.0967509	0.883965	2.75574	1.90811	5.76797	14.8517	15.7336	14.4558	13.5348	3.49626	5.23615	9.9654	9.83123	12.7436	8.04153	23.1586	27.6136	19.2702	16.2129	13.4705	5.15325	7.06824	2.87671	1.19511	1.17662	5.13754
DNT-365	2023-07-17	96-square-well	VP 3	3500	C01	Saccharin	10		6.53785	8.57285	11.1049	10.3431	13.1817	15.788	19.6451	20.2652	17.8863	19.4526	1.60231	0.126847	0.062951	0.0837359	0.103068	0.167289	0.101847	0.0856173	0.103952	0.0683677	0.0201821	6.55285	9.97724	21.5437	17.9185	19.1988	0.409502	9.88979	18.6315	18.8265	22.9072	23.545	25.2449	24.0813	27.0109	25.3191	23.5075	21.6079	23.7817	26.1744	19.0162
DNT-365	2023-07-17	96-square-well	VP 3	3500	C08	Saccharin	10		4.99725	6.57318	7.0647	2.9798	2.82074	2.96309	6.27286	4.28392	5.52087	6.10764	1.65095	0.0613823	0.632583	0.0206925	0.137578	0.0628086	1.21479	0	0.218975	0.471145	2.07792	8.74374	8.14339	9.57587	9.88039	10.5702	11.111	12.8518	11.0934	8.40096	15.7147	15.5747	14.7237	12.5177	6.44913	5.046	4.53683	11.6319	10.6504	5.61969	9.42731
DNT-365	2023-07-17	96-square-well	VP 3	3500	D04	Saccharin	10		12.8316	9.82769	10.0849	8.16195	8.22844	8.55056	9.05894	7.9305	8.18048	7.17153	3.5715	0.40828	0.357124	1.12913	3.2463	7.29306	8.94845	10.0733	10.3446	12.522	6.00142	7.90538	10.3818	11.1378	11.4962	9.44503	10.7333	9.69045	12.9902	16.2545	27.4695	24.3008	21.6875	20.1921	16.7263	13.2601	9.31168	11.4701	8.54323	8.00457	8.80642
DNT-365	2023-07-17	96-square-well	VP 3	3500	D07	Saccharin	10		11.6762	16.7139	13.3016	8.39261	7.45668	9.65256	6.5567	4.76939	6.77774	4.40888	1.18767	0.129443	0.611307	0.354589	0.274129	0.482262	0.21472	0.0642806	0	0.179609	0.220351	3.27023	14.1296	12.0223	11.0962	10.669	12.5905	12.1743	11.2244	8.5203	22.9599	21.3547	21.3775	18.2559	15.6344	13.5161	8.59566	6.36935	8.73726	9.84033	10.3039
DNT-365	2023-07-17	96-square-well	VP 3	3500	E01	Saccharin	10		4.68939	6.06004	4.19547	1.72282	1.11427	0.615504	0.0201259	0.895846	0.786129	0.0676849	2.99707	0.285326	0.363716	0.176704	0.769504	4.02113	5.65961	5.77203	3.41791	4.08968	5.16782	3.68497	5.90366	7.14941	3.53927	2.89226	2.58915	5.23958	3.60213	5.08795	14.1485	15.5356	15.0423	11.8341	12.3302	7.05179	5.49792	1.24911	0.616447	0.628989	0.0200212
DNT-365	2023-07-17	96-square-well	VP 3	3500	E07	Saccharin	10		4.80425	12.2308	16.3316	11.1625	12.0679	10.2292	10.6817	5.76141	4.43267	1.98787	1.20139	0.0463806	0.737618	0.369868	0.143925	0.0407011	0.211912	0.151807	0.44354	1.38258	3.00953	7.96403	6.86444	9.47907	8.47091	6.89051	4.66395	6.23083	7.914	9.20895	26.2826	27.6411	24.7652	17.3827	16.2425	18.5463	16.1223	14.7433	15.7718	14.0235	12.5814
DNT-365	2023-07-17	96-square-well	VP 3	3500	F03	Saccharin	10		4.49924	8.19026	6.21323	4.36658	0.629535	1.05689	0.163053	0.629481	0.266116	1.65273	1.58438	0.210002	0.147554	0.366124	2.35881	4.56818	16.3894	22.2567	25.1809	24.6488	25.661	17.996	19.5834	22.1114	21.9137	25.3941	24.4851	23.9492	25.363	24.6839	26.7731	25.7543	24.0766	22.4444	23.5574	25.0624	20.1833	18.6356	18.5076	16.3662	14.9326
DNT-365	2023-07-17	96-square-well	VP 3	3500	F08	Saccharin	10		15.5617	12.5503	12.0976	10.3988	7.51526	11.6369	13.8194	11.7599	14.9535	13.0165	2.14686	0.0414726	0.0416846	0.0203199	0.198055	0.238497	9.57745	16.4337	21.5593	21.2891	16.3125	22.4705	23.8058	20.2415	20.3838	21.1307	17.6628	8.88809	6.82816	12.5675	25.7737	21.2323	20.6863	17.0267	19.4655	19.4903	18.7856	8.52429	16.0322	15.2966	11.566
DNT-365	2023-07-17	96-square-well	VP 3	3500	G03	Saccharin	10		3.03297	9.74976	4.87436	5.17266	1.67115	2.10757	3.26478	2.57	2.56485	3.98083	1.13674	0.690223	2.6686	5.89725	7.8922	9.33801	11.1846	7.30373	8.71577	10.8635	11.5405	10.6491	4.25643	3.66905	14.6173	9.99566	2.41602	9.8317	14.1234	10.7813	26.3911	20.2304	20.8632	20.8563	18.7634	18.1347	14.6917	9.90391	9.17286	12.072	11.1076
DNT-365	2023-07-17	96-square-well	VP 3	3500	G06	Saccharin	10		16.3325	10.064	14.7335	15.3868	17.1202	6.39322	4.04122	3.70765	12.038	12.7569	2.33916	0.103129	0.138971	0.0666051	0.063264	0.0200833	0	0	0	0.0211516	0.0203015	1.90639	0.57264	1.62993	0.608248	0.352801	2.78717	3.49014	5.02438	14.4269	24.726	20.1668	24.1736	25.338	26.7673	26.3094	24.9633	29.511	26.3716	20.6243	24.8771
DNT-365	2023-07-17	96-square-well	VP 3	3500	H02	Saccharin	10		12.1843	13.9063	18.0457	16.2357	14.1788	14.7591	11.8537	14.55	13.0076	13.0881	1.55374	0.496614	0.896061	2.84515	9.43013	15.036	23.8475	25.4652	29.263	31.3199	27.88	31.2033	34.0354	30.6169	36.091	28.7118	33.5551	35.0995	36.0558	28.9092	28.6529	19.009	19.7154	24.5041	26.5409	22.8772	16.1078	13.2599	11.4277	4.01906	1.4099
DNT-365	2023-07-17	96-square-well	VP 3	3500	H10	Saccharin	10		0	2.55103	5.16231	12.5872	14.2426	11.8718	1.7808	1.27452	4.29255	8.29846	1.16833	0.0204835	1.66423	3.35927	0.735371	0.500897	0.879267	0.493723	1.27911	1.10695	6.26082	19.5635	24.3722	15.0381	8.67515	0.789642	0.548139	0.385168	0.126648	0.0219183	29.8769	29.3668	23.6117	23.6512	19.6477	18.8099	17.9398	15.5094	12.5222	8.49108	11.5776
DNT-366	2023-07-17	96-square-well	VP 4	3500	A05	Saccharin	10		22.3344	21.1565	14.8456	8.76865	14.3426	12.109	15.5015	14.642	12.2135	14.5297	1.93231	0.460295	0.518782	0.89723	0.686264	2.05574	9.18695	14.6381	14.9011	24.3754	24.5401	27.5907	30.0774	26.1002	29.1415	31.8086	27.4833	29.2408	27.8664	10.2057	36.6167	33.7256	33.0088	29.0626	31.9175	23.8899	20.3886	21.0966	21.4702	17.601	7.12995
DNT-366	2023-07-17	96-square-well	VP 4	3500	A09	Saccharin	10		3.56109	6.25859	14.9618	14.1837	10.0709	4.1912	6.13523	5.1963	11.8833	11.7357	2.54124	2.94223	1.88416	5.10827	0.257383	0.302976	0.34673	1.51764	1.75385	11.2293	19.1706	20.708	20.3285	21.483	23.5828	23.5002	25.2396	25.7234	26.1804	33.5889	40.7088	33.5668	32.8576	30.7118	29.2358	25.1515	23.2552	20.9149	20.1032	22.4328	22.4659
DNT-366	2023-07-17	96-square-well	VP 4	3500	B06	Saccharin	10		7.9782	10.3581	9.97175	4.78485	4.90732	5.62372	6.83824	5.70063	7.60003	5.70741	2.71208	0.0202266	0.152019	0.0440066	0.124905	0.0506307	0.118465	0	0.041986	1.40414	5.67402	10.9439	12.5832	15.9357	18.7877	23.7653	22.3434	20.1724	6.90461	2.1127	28.5721	32.5449	31.5506	29.8814	29.8793	30.1244	24.8527	25.912	22.3614	24.3259	22.3751
DNT-366	2023-07-17	96-square-well	VP 4	3500	B08	Saccharin	10		12.958	16.1348	16.3192	18.3827	18.7664	21.4934	20.2525	19.5423	16.3084	16.9502	3.04904	0.0961616	0.0847	0.184997	0.0405642	0.0703899	3.60776	6.49727	9.04212	10.0576	13.5921	15.553	14.2141	11.4617	10.5748	10.824	13.3592	13.511	11.4563	7.69817	24.6369	31.5157	32.6036	30.7687	26.3796	22.6283	19.5109	15.3019	13.0857	5.66113	4.80613
DNT-366	2023-07-17	96-square-well	VP 4	3500	C01	Saccharin	10		12.2534	10.3035	9.06568	5.90829	4.36384	4.16872	4.56428	3.36902	5.17957	6.69305	1.81279	0.670799	2.96002	1.28948	1.86996	5.51482	9.22667	10.7336	9.64745	12.1166	6.45756	3.52246	6.13808	5.8061	6.32378	8.38148	6.63956	3.33736	3.09294	7.97522	20.5084	20.7634	27.0117	24.838	21.3464	20.077	16.7723	15.5004	14.2733	13.4874	14.439
DNT-366	2023-07-17	96-square-well	VP 4	3500	C08	Saccharin	10		5.03939	8.21855	4.87463	4.3554	5.0212	2.12699	1.52072	3.38254	1.71704	0.502406	1.48449	0	0.0675763	0.0220999	0.0836744	0.256638	0.405384	4.53916	5.3205	15.9483	20.7085	24.8861	17.6877	2.94399	6.00116	6.54985	10.7527	13.4993	6.50445	8.48344	31.5892	30.2126	30.4475	29.9689	23.055	20.1834	17.8587	14.0042	13.8883	5.31996	1.50769
DNT-366	2023-07-17	96-square-well	VP 4	3500	D04	Saccharin	10		15.1911	18.3323	16.548	17.5053	16.3604	10.4417	13.0053	9.80369	8.5216	1.71511	0.268759	0.684499	0.306842	0.291193	0.92308	0.688544	1.2744	1.09876	1.5901	1.25553	9.02517	9.24184	14.7569	17.3164	13.5645	17.4345	13.5809	8.19865	9.00203	9.35723	25.0563	20.0731	21.0664	20.2619	20.2973	19.2383	14.646	13.1247	9.59599	9.80642	12.7204
DNT-366	2023-07-17	96-square-well	VP 4	3500	D07	Saccharin	10		8.0362	10.6708	8.56453	8.68596	7.24558	7.23842	9.18383	8.1758	7.69604	7.65944	2.28752	0.786549	1.97824	11.5706	13.7637	10.3449	6.93016	10.58	20.6617	20.9835	24.3524	22.9773	19.4568	20.1831	19.4175	20.113	18.1041	20.648	18.0934	18.8177	16.1348	17.8096	18.9232	16.5241	17.3078	16.4478	13.6175	12.074	10.2528	8.79285	6.58581
DNT-366	2023-07-17	96-square-well	VP 4	3500	E01	Saccharin	10	SA
DNT-366	2023-07-17	96-square-well	VP 4	3500	E07	Saccharin	10		8.48603	7.17607	11.3572	11.29	10.5151	11.3726	12.6803	16.3659	14.6414	11.1487	2.16753	0.0617275	0.422026	0.142946	0.0206448	0.293651	7.43974	10.8375	0.10187	8.10362	17.5019	17.0421	16.6417	18.828	14.6073	0.229814	0.147366	0	0.020013	0.106945	18.3074	18.6875	17.4767	17.1872	16.5506	17.6319	11.6437	6.55991	4.76024	3.12271	0.561603
DNT-366	2023-07-17	96-square-well	VP 4	3500	F03	Saccharin	10		1.31785	2.78705	5.92203	17.0851	21.533	16.8011	19.2085	20.7401	12.8841	2.23279	0.127716	0.62509	0.388685	0.681682	0.0205548	0	0.280625	0.637848	3.28825	26.0869	36.9957	38.6702	38.9041	39.656	39.6652	42.9301	38.6229	39.3655	36.4172	32.9367	31.0063	30.9278	31.7734	31.5975	5.48378	26.7978	23.8323	24.3645	24.4969	11.7898	21.7111
DNT-366	2023-07-17	96-square-well	VP 4	3500	F08	Saccharin	10		8.4584	11.7365	9.18724	6.57123	8.30786	7.70706	8.18147	8.23567	8.15898	7.04475	2.22336	0.0829098	0.0864701	0.254403	0.144785	0.143641	0.0629188	0.0206998	0	2.7595	5.64742	8.78925	12.1526	10.004	8.99996	8.69208	11.0641	2.70642	0.207583	7.56693	21.6048	21.3593	21.7249	19.8747	17.4648	17.7066	17.6817	16.3808	15.29	15.8868	16.6515
DNT-366	2023-07-17	96-square-well	VP 4	3500	G03	Saccharin	10		0.300085	1.61342	4.75134	7.32606	9.7169	13.5968	16.5862	18.5015	17.2425	18.5088	2.18838	0.179372	0	0.399882	0.0625174	0	0.0720545	0.0849408	0	0.0211687	4.24293	9.10024	13.5257	15.5435	10.4159	1.6991	0.174386	0.128321	0.181561	5.10121	28.8153	24.8196	24.9937	24.1561	24.8099	21.4263	24.039	18.7185	18.081	13.8431	4.24583
DNT-366	2023-07-17	96-square-well	VP 4	3500	G06	Saccharin	10		18.0689	13.5063	14.6352	14.6134	9.85758	11.2706	12.7392	12.5244	11.8302	13.9647	5.55285	5.23318	4.93331	2.89573	0.100064	3.73795	2.15476	2.24138	3.90947	10.1937	17.9799	24.37	20.2078	20.5732	18.9278	12.9517	0.806035	3.12337	5.3075	1.96453	29.7483	31.8899	30.1284	27.8078	27.7899	23.2314	25.6278	21.6663	22.0589	20.3579	24.0731
DNT-366	2023-07-17	96-square-well	VP 4	3500	H02	Saccharin	10		3.31624	4.77514	0.456622	0.0211192	0.22471	0.2723	2.94711	0.870272	0.124897	0.109785	2.11467	0.0242268	0.124966	0.117353	0.24368	0.459339	0.04247	0.329997	3.18148	0.135419	8.91299	11.5152	9.13427	13.3333	16.412	15.8706	16.4183	19.979	23.416	1.31684	24.9182	23.5346	21.6031	20.2599	19.9723	14.466	15.7688	6.76757	13.4207	3.61898	4.10742
DNT-366	2023-07-17	96-square-well	VP 4	3500	H10	Saccharin	10		16.3702	14.7497	16.9646	15.2557	14.4784	8.49365	6.44977	4.92896	4.83279	3.36611	2.3971	0.126225	0.087707	1.69082	5.84985	0.0241333	0	0	0.100835	5.04057	3.45012	6.32747	11.3557	18.5013	18.0372	19.6249	17.2716	16.9269	25.567	1.02938	21.0922	28.5794	27.8892	28.0882	7.8797	19.7053	16.3191	18.8311	16.0072	14.8725	8.42735
DNT-365	2023-07-17	96-square-well	VP 3	3500	A04	Saccharin	30		13.956	15.2121	17.5624	14.9277	12.6215	11.5808	13.298	12.2356	11.0173	9.64333	2.05245	0.461743	0.253585	0.269285	0.243866	1.78461	0.941036	15.4976	5.40376	15.4752	11.3385	11.8849	4.01879	1.4771	3.99318	4.06237	4.15459	1.64536	2.65451	1.27057	23.24	25.813	25.3848	22.1078	20.0603	20.7382	21.6847	18.0492	20.4081	20.3069	18.3402
DNT-365	2023-07-17	96-square-well	VP 3	3500	A08	Saccharin	30		15.8685	16.8163	20.1165	20.5995	18.7586	17.2753	18.1235	18.6285	10.1804	17.3176	3.37412	0.273328	0.108374	0.21481	0.0676855	0.0201687	0.0200361	0	1.63415	13.4418	12.0938	16.9222	17.8687	17.6488	18.1034	15.3929	10.7632	16.0011	14.1046	12.4507	22.9024	25.4396	24.6411	24.9555	23.5211	23.9583	20.5657	24.314	20.5991	21.5276	19.4458
DNT-365	2023-07-17	96-square-well	VP 3	3500	B04	Saccharin	30		8.30054	12.9466	16.1122	13.4768	14.158	14.0343	14.5454	12.9556	15.2028	13.7663	1.63978	0.285859	0.440701	0.840952	0.28411	0.633418	0.398731	5.49509	10.4913	5.83035	9.98756	13.4198	13.4388	15.4209	19.071	21.2126	17.552	17.6023	22.8618	24.2779	24.7132	31.1334	25.7435	26.6922	24.9047	25.4366	25.6758	20.3596	21.391	25.4246	19.6962
DNT-365	2023-07-17	96-square-well	VP 3	3500	B10	Saccharin	30		11.7275	8.89572	5.8674	9.98429	10.8492	5.07963	6.68976	5.21168	6.63501	5.48375	2.28531	0.0210077	0.0206324	0.0410739	0.118137	2.56524	8.25896	8.89578	11.7802	11.8371	11.5916	9.53577	11.3731	9.70378	10.7005	10.0316	5.02992	5.77519	7.30757	14.5672	20.0677	18.1894	16.9151	16.5975	15.5409	14.5643	18.268	18.323	13.7672	14.3375	10.1224
DNT-365	2023-07-17	96-square-well	VP 3	3500	C04	Saccharin	30		11.662	12.9393	9.13639	10.2439	10.1613	9.61421	8.94018	7.68309	8.92016	9.5022	4.62138	11.0669	11.9349	6.13248	0.0415571	0	0	0	0.110313	4.25209	12.5091	15.7383	19.6853	20.876	16.4587	16.533	15.1874	13.0707	18.9341	0.685893	10.4836	11.9009	13.2862	11.9047	9.47088	13.3536	16.4014	15.3743	12.4551	11.8234	13.4834
DNT-365	2023-07-17	96-square-well	VP 3	3500	C11	Saccharin	30		15.1837	16.6875	14.0248	15.867	14.8402	13.1964	14.0608	6.23754	3.90668	9.03829	1.94425	0.122441	0.0201025	0.0200441	0.0208532	0	0	2.96781	0.165462	1.89229	2.89544	3.49293	6.20629	10.7773	6.15558	9.56271	9.52795	6.84493	10.3682	10.0732	29.4328	25.673	25.337	23.1041	22.6473	19.9674	19.3002	14.4493	10.7553	14.1531	12.2153
DNT-365	2023-07-17	96-square-well	VP 3	3500	D11	Saccharin	30		19.2451	18.2041	14.2166	16.5837	14.522	12.9849	11.0407	13.1318	8.50072	9.30137	1.45435	0	0.0409616	0	0	0.118832	0.627503	0.135868	7.77248	9.22587	11.2842	12.5051	12.0128	12.5428	10.2325	10.714	7.67583	10.3931	10.3314	11.0645	26.5605	26.3317	26.3926	21.6669	16.5834	14.6879	12.6853	11.4239	9.10809	8.16353	6.72573
DNT-365	2023-07-17	96-square-well	VP 3	3500	D12	Saccharin	30		21.9502	20.7213	20.3298	17.9811	16.7375	17.3931	18.7962	19.914	21.8801	22.2805	1.96762	0.0426758	0.0215554	0.267484	13.4068	23.1817	27.3255	13.676	20.0899	26.6944	16.9544	20.1659	27.2707	27.8276	0.0212171	0.145765	0.0421309	0	0	0	23.3183	27.4056	27.2198	26.0997	23.3666	24.6247	23.9686	13.7071	14.1791	19.8953	19.6889
DNT-365	2023-07-17	96-square-well	VP 3	3500	E02	Saccharin	30		4.86887	7.26462	5.96203	7.05739	1.96009	1.96413	1.61965	1.61923	0.667346	1.25654	2.70687	1.14403	2.24913	0.774345	1.90014	8.17261	8.97016	6.79097	10.6321	7.01485	9.85222	4.71791	7.25458	5.21797	3.2786	2.17573	3.15211	4.3797	0.580494	3.12035	12.2146	12.3413	11.1593	9.03055	8.74014	7.3171	4.8494	5.04487	2.9715	0.944716	1.22237
DNT-365	2023-07-17	96-square-well	VP 3	3500	E08	Saccharin	30		16.695	12.4467	12.3056	1.73706	3.71825	0.869127	5.42516	5.40632	3.61823	7.21433	0.899998	0.0624952	0.0836477	0.0202223	0	0.020361	0.0440707	6.97318	12.8898	14.2203	18.4765	18.6203	9.23104	9.39538	14.6497	14.2889	16.3598	13.4518	16.5216	15.1297	27.1942	24.9739	23.5794	19.8641	13.4255	11.3712	14.806	5.32314	11.509	5.45476	7.40053
DNT-365	2023-07-17	96-square-well	VP 3	3500	F06	Saccharin	30		12.7924	13.247	9.77902	13.0148	12.2472	12.9253	14.4104	14.7386	16.8006	16.8187	0.973951	0.783588	0.896078	0.474071	0.974807	2.10841	1.73807	2.86969	8.28472	11.5565	13.5836	14.8318	11.5105	13.8151	11.8386	4.02859	0.0604823	4.74207	9.66124	15.3387	22.248	24.2057	23.7948	20.8785	18.4962	19.6476	18.9579	19.698	20.5957	16.5515	15.9333
DNT-365	2023-07-17	96-square-well	VP 3	3500	G05	Saccharin	30		7.52835	8.75322	6.09862	2.24036	2.51862	2.0323	1.89097	7.35688	11.2403	7.47702	2.23059	0.101842	0.0900337	1.12543	6.59631	9.83301	14.0951	11.6581	10.187	6.15206	4.60196	10.2112	15.8716	4.01112	2.51516	2.84207	7.57642	2.30336	5.75686	8.34157	21.2861	20.631	25.081	21.7109	23.2588	17.2501	21.6625	16.9097	12.5161	7.7299	3.83772
DNT-365	2023-07-17	96-square-well	VP 3	3500	G08	Saccharin	30		8.15294	7.17674	15.368	23.0323	25.6636	22.1293	19.4455	19.0403	20.3162	20.2662	5.03899	2.28901	2.81299	2.88373	3.13666	3.26614	6.75437	9.45168	14.1132	13.6341	14.6594	12.593	13.8125	10.0589	21.1597	22.1496	14.2844	16.7149	12.3242	4.8665	25.8054	24.2863	34.9	33.7593	31.0108	32.0736	30.5773	31.4559	30.7053	34.5153	31.7825
DNT-365	2023-07-17	96-square-well	VP 3	3500	G12	Saccharin	30		19.4339	22.5109	16.6569	16.2731	15.1537	12.543	1.56769	13.361	9.29313	12.9963	4.89776	13.958	22.6594	26.6139	31.1703	30.0398	28.2976	26.5338	35.0188	26.0864	28.6616	20.7409	20.3056	21.2927	10.3846	1.53422	2.35569	17.5444	19.3994	23.0875	30.3328	23.8006	26.4778	21.9787	17.0545	23.3116	21.7533	22.4712	22.2269	24.5595	20.8241
DNT-365	2023-07-17	96-square-well	VP 3	3500	H05	Saccharin	30		11.3159	14.4719	10.0111	9.57425	12.7633	11.1356	14.5843	8.34482	14.047	13.1535	1.48987	0.470121	0.944387	0.910852	0.186386	3.76971	11.3888	12.6453	12.2577	19.4125	15.6353	11.559	15.3817	27.4897	11.1183	26.1904	0.21105	0.236704	0.19162	0.154596	14.0437	19.7607	27.7699	26.9707	21.6833	22.7316	22.3137	21.3518	18.1206	16.7884	24.1047
DNT-365	2023-07-17	96-square-well	VP 3	3500	H09	Saccharin	30		13.6798	13.6612	11.9855	12.4467	15.8823	16.159	14.6723	17.1612	15.3593	13.9164	2.50543	0.855366	1.85793	3.02035	8.74965	8.07781	4.70064	16.8242	25.6119	23.7923	20.3619	24.2307	23.5663	24.9795	23.5714	26.6795	24.273	26.4995	28.9842	30.6218	33.8598	31.1983	34.4029	32.2663	27.248	21.1238	24.8356	27.4512	24.2672	22.4701	20.2541
DNT-366	2023-07-17	96-square-well	VP 4	3500	A04	Saccharin	30		10.7647	20.582	20.5584	22.4709	22.7185	18.2545	19.763	16.1378	17.6621	15.3773	2.75134	0.833569	0.0215506	0.0205392	0.0425152	3.05446	0	5.19661	16.601	20.1096	23.0137	20.016	19.6021	17.124	17.3683	15.4832	16.115	9.26701	16.2632	20.5535	25.4725	25.1125	29.2836	23.6786	21.3747	22.2799	22.7675	25.0213	23.3629	19.9889	18.2026
DNT-366	2023-07-17	96-square-well	VP 4	3500	A08	Saccharin	30		13.4066	15.2019	15.8201	13.6882	12.4844	10.7994	14.9592	14.0711	14.5822	14.3184	3.76011	0.021533	0.0203616	0	0	1.23233	1.01525	1.30892	6.82328	14.5126	13.9208	14.3159	19.6261	12.6159	10.1473	2.95675	6.97008	9.74369	13.8957	18.3229	28.0701	29.3485	27.1858	25.1105	25.444	21.6172	21.9128	17.6106	10.5188	18.1515	15.5651
DNT-366	2023-07-17	96-square-well	VP 4	3500	B04	Saccharin	30		19.2282	31.1084	30.496	27.3817	24.4942	25.323	24.0402	25.2691	21.7192	24.9171	3.90095	0.42462	0.339618	0.373469	0.293024	0.184032	0.340244	0.108654	0.0620418	0.686767	7.26375	12.4169	8.68242	4.82393	5.47778	5.94821	3.0215	0.041077	0.670715	5.63648	23.9017	29.9869	28.6285	31.5908	31.2439	27.9754	28.6662	26.1274	25.1989	24.1073	22.4071
DNT-366	2023-07-17	96-square-well	VP 4	3500	B10	Saccharin	30		20.4345	21.2659	20.3007	18.7744	17.6178	11.9404	17.6723	12.9305	18.3597	11.2093	3.21441	0.602473	4.54232	5.6875	11.6177	14.1979	14.9438	29.9822	25.6088	27.7875	4.23015	16.3258	15.9787	17.6539	14.2924	17.2711	16.5106	19.746	23.4573	6.16342	21.2064	30.611	32.1244	25.893	11.7401	13.5464	20.9635	22.9565	22.9788	10.1647	3.25802
DNT-366	2023-07-17	96-square-well	VP 4	3500	C04	Saccharin	30		12.2787	13.9758	17.016	15.5096	14.0712	10.2145	10.9855	12.2621	15.1653	13.0893	1.11808	0.0416779	0.0987427	0.184421	0.0631493	0.0670121	0	3.49541	3.30253	15.6443	18.8239	24.2914	26.8018	23.2689	24.5433	27.2774	22.0431	19.6556	14.3829	0.306473	30.7002	31.3336	36.406	32.5124	26.3737	25.9656	25.4491	25.7014	26.7951	22.7711	26.4548
DNT-366	2023-07-17	96-square-well	VP 4	3500	C11	Saccharin	30		15.9655	17.6406	15.0611	14.0246	13.3468	11.6991	13.1513	13.3563	13.2913	9.40197	2.87146	0.0614173	0.0932294	0.605796	0.116581	0.956289	0.627951	0.0855526	1.92143	7.92315	6.97381	10.0658	13.8274	15.3154	13.2903	12.3286	11.1034	14.4114	14.7232	16.7685	25.3515	18.6593	21.9426	21.1079	24.9485	18.6323	20.9573	14.2612	17.4737	14.5002	11.0503
DNT-366	2023-07-17	96-square-well	VP 4	3500	D11	Saccharin	30		3.96517	3.26056	2.91624	1.48262	1.81058	1.38788	1.8053	1.1949	2.93269	5.51361	2.64512	0.248244	0.139569	0.511766	0.0423379	0	1.09038	0.13314	0.0202725	3.83195	3.51221	8.54204	10.5274	18.1147	21.3929	17.932	24.0326	23.4663	21.0077	19.8341	19.8584	23.6771	22.6646	17.337	15.1366	11.9897	7.76333	11.3253	12.3782	9.7388	9.05013
DNT-366	2023-07-17	96-square-well	VP 4	3500	D12	Saccharin	30		16.3774	15.5546	15.6794	17.0527	16.87	16.1168	14.7268	11.21	10.7874	14.6173	2.05578	1.42915	1.81496	3.32965	7.70248	12.5433	10.6061	17.5339	18.6678	15.1195	17.6411	15.6857	7.34035	12.5519	15.4825	15.1438	8.91776	17.4993	17.4263	17.5355	28.3911	25.8356	28.6334	24.6611	25.0923	18.0458	21.1788	16.1979	17.6726	16.8375	16.9825
DNT-366	2023-07-17	96-square-well	VP 4	3500	E02	Saccharin	30		14.811	12.152	14.2082	13.2478	11.2156	10.7338	10.3988	12.107	7.80038	5.0387	2.79125	0.176641	0.188377	0	1.76181	5.6393	13.4741	21.3515	6.4456	11.9894	8.04232	9.3491	0.432537	2.24999	0.0221533	0	2.95907	2.43273	2.16228	3.72791	22.1043	24.83	24.7152	21.7925	21.2611	16.4321	17.243	18.9391	16.2531	15.9266	8.22194
DNT-366	2023-07-17	96-square-well	VP 4	3500	E08	Saccharin	30		7.12781	6.47793	3.03948	3.61703	4.33768	1.74736	3.03538	1.90599	3.60433	3.55044	1.62873	1.16417	3.34427	6.80752	13.8099	4.25354	5.78387	9.49021	9.94681	12.6896	13.9144	15.9838	11.4783	12.4052	15.1801	15.9434	11.8468	9.43407	11.1212	15.1214	10.7981	12.3159	9.55969	7.61017	8.975	5.94852	8.07705	8.64977	5.56528	5.57636	3.59785
DNT-366	2023-07-17	96-square-well	VP 4	3500	F06	Saccharin	30		11.9567	12.0359	16.2626	21.4225	20.2402	20.6046	16.7732	13.657	15.1641	15.4434	4.83479	0.220102	0.0609817	0.422692	0.463137	0.238756	0.174887	0.79247	4.97202	10.8416	14.4992	17.7264	24.2277	30.5402	26.4787	25.0265	20.616	23.917	22.9329	24.4172	29.1284	33.6882	35.3122	24.9385	30.1098	26.8032	21.8487	24.1921	16.0176	5.75091	2.68919
DNT-366	2023-07-17	96-square-well	VP 4	3500	G05	Saccharin	30		24.5077	19.1255	20.7301	18.5035	15.7651	19.023	20.8117	18.6435	18.7872	23.2142	6.70251	0.655163	0.0202493	1.60111	11.1328	9.03049	7.03218	10.7746	10.3215	14.6712	15.3741	19.1432	15.652	18.3224	14.907	20.73	14.0152	16.0454	20.5425	14.4741	17.042	23.5537	25.29	25.9739	22.8433	24.8789	24.4643	21.8937	18.2201	19.3374	22.9903
DNT-366	2023-07-17	96-square-well	VP 4	3500	G08	Saccharin	30		6.99684	7.59301	13.2547	8.86369	8.84877	4.55907	4.8104	4.17571	2.88609	2.19515	1.71154	0.063602	1.22881	0.643063	3.39672	7.05916	7.12378	7.35904	12.3479	9.08891	5.68872	13.3643	11.7146	10.5391	12.2948	12.984	14.1243	10.6244	9.6538	9.05168	22.7933	19.4699	18.4693	17.2539	15.5821	10.5484	10.4406	6.77829	6.38864	3.76372	6.64621
DNT-366	2023-07-17	96-square-well	VP 4	3500	G12	Saccharin	30		7.88658	4.65171	6.94186	10.6955	4.54046	6.3514	6.25777	7.195	7.76618	11.2851	2.33516	0.187621	0.14723	0.0610676	0.0406622	1.0053	1.12547	0.646629	0.617821	7.1643	9.8693	13.59	14.3519	3.13775	10.662	15.2039	14.4772	0.865042	1.16542	1.11065	17.3713	22.843	24.3693	22.298	19.9557	22.3446	21.1659	18.6489	18.6049	14.8987	9.92234
DNT-366	2023-07-17	96-square-well	VP 4	3500	H05	Saccharin	30		9.62031	10.2496	11.7105	14.0861	14.6548	14.6355	14.23	12.3274	10.4246	9.30211	1.18923	0.021337	0.228906	0.0424951	0.0414598	0.0424235	0.0498961	0.0949015	2.87092	9.56618	15.6369	11.8475	14.5777	9.58322	3.14789	5.39041	10.282	11.2013	18.2937	13.1642	17.5981	22.6661	28.9096	25.3527	26.7619	26.3611	25.0672	22.0729	25.8384	22.2314	24.1454
DNT-366	2023-07-17	96-square-well	VP 4	3500	H09	Saccharin	30		8.0156	8.67941	7.09376	4.5933	5.0652	4.24062	2.7681	1.93778	2.63706	1.7553	1.08542	0.801888	0.10572	0.063444	0.21234	0.200212	0.66866	2.23755	3.90222	4.5404	6.37924	5.97495	15.8463	15.0774	6.61645	10.82	4.27671	12.2995	11.8073	14.9708	19.0473	21.8442	19.8507	20.1138	19.7023	17.6947	15.9218	15.7376	8.18925	10.8096	8.69657
DNT-365	2023-07-17	96-square-well	VP 3	3500	A02	Saccharin	100		11.0997	11.7582	9.7324	8.70258	1.30374	1.65906	0.833292	1.30572	1.39153	1.82754	1.38887	0.887957	3.01438	11.7457	5.69713	3.17593	13.225	13.3166	9.13346	14.7141	17.9092	18.9762	13.2068	10.59	18.3743	21.6318	19.3367	16.2923	11.1022	10.8215	25.4989	25.8037	27.1007	24.2025	20.3596	21.2843	17.8678	16.536	13.4351	12.0462	14.7398
DNT-365	2023-07-17	96-square-well	VP 3	3500	A11	Saccharin	100		9.7162	12.3433	14.5424	10.8574	0.0632508	3.49298	10.418	10.2315	6.29179	7.03189	1.77106	0.0809878	0.652254	1.02135	0.288215	0.482313	0.15054	5.54802	6.46487	7.39799	16.4637	13.8932	16.8073	9.09396	1.18277	5.95234	0.985875	6.76638	3.25343	9.12075	17.648	22.1392	22.8031	17.5585	16.707	11.3389	3.44823	12.6373	12.0765	2.94916	1.63814
DNT-365	2023-07-17	96-square-well	VP 3	3500	B02	Saccharin	100	too much liquid
DNT-365	2023-07-17	96-square-well	VP 3	3500	B12	Saccharin	100		7.60929	9.69036	10.525	11.8616	9.18884	8.96133	9.81112	10.3668	7.19917	8.24822	3.0673	0.382106	0.25964	0.34873	0.811266	2.51909	6.5808	7.85786	13.491	14.1647	13.3087	15.0118	12.4598	12.9902	12.1475	9.95012	15.0246	3.37785	0.0629328	0.060808	19.655	21.0072	18.198	19.533	13.9616	13.1766	12.4646	12.4906	10.874	7.93193	7.37129
DNT-365	2023-07-17	96-square-well	VP 3	3500	C02	Saccharin	100		11.48	12.2296	5.70015	6.37149	2.29617	3.20795	0.721116	1.37881	3.67169	1.61014	2.31667	0.23519	0.271209	0.163571	0.125116	0.360572	0.147993	0.163999	0.496816	0.866332	0.666308	1.7106	0.910472	0.192902	1.38269	0.0435267	0.045558	0.0408699	0.0218709	0.0413309	24.4302	24.6499	26.3947	24.4449	22.8338	18.1116	12.4957	13.7226	10.4057	14.8384	16.6941
DNT-365	2023-07-17	96-square-well	VP 3	3500	C07	Saccharin	100		10.0284	12.4695	12.5758	13.3658	13.6515	12.1314	14.2202	15.2419	12.4967	15.6756	2.69097	0.211669	0.264972	0	0.112378	0.0211107	1.17738	2.06423	8.30676	14.4663	13.9748	18.9516	27.1286	27.0376	29.9789	26.5	22.0259	22.8352	30.2169	34.7559	24.6147	18.0887	19.7557	16.3989	16.3653	14.2405	3.80472	2.73638	2.97777	1.87678	1.59976
DNT-365	2023-07-17	96-square-well	VP 3	3500	D03	Saccharin	100		10.9254	16.4717	14.8949	13.525	14.8565	11.3965	9.14683	12.0933	13.0235	11.5143	2.66967	0.0713396	0.145551	0.0624618	0.0890285	0.112919	0.715906	3.26713	6.49968	7.97648	14.5383	12.9354	15.2411	15.3161	11.8236	10.3323	9.98459	14.7517	10.9931	8.79405	26.7328	25.6979	25.888	23.0424	21.7057	16.4955	13.2984	11.0291	11.6745	13.3957	8.72364
DNT-365	2023-07-17	96-square-well	VP 3	3500	D09	Saccharin	100		3.98131	12.2127	15.8637	16.4467	11.288	13.2675	14.1619	15.0996	14.3075	14.1088	2.52669	0.183037	0.283611	0.0630631	0.0202214	0.299654	0.0690233	0.020208	0.0447879	0.774479	5.84831	7.01361	7.44746	10.7426	17.8209	21.0546	19.3653	21.6471	17.8929	22.4579	24.9115	27.7999	27.9219	26.2788	23.4903	22.1828	22.5866	20.2066	16.3423	15.68	14.1219
DNT-365	2023-07-17	96-square-well	VP 3	3500	E05	Saccharin	100		14.1176	12.8031	11.7664	9.27387	8.08468	5.50034	5.61231	2.25781	0.817503	0.963791	2.6337	0.306037	0.627715	0.124151	0.811915	1.51771	0.107592	0.645812	4.41498	2.78017	3.97266	3.39178	4.24893	3.13396	4.04877	2.54075	1.87852	1.81845	1.91702	3.76628	30.1057	20.2006	18.7148	15.791	9.61302	5.46701	7.22004	5.93886	3.74855	2.28554	1.3796
DNT-365	2023-07-17	96-square-well	VP 3	3500	E11	Saccharin	100		11.3807	13.2564	19.1033	18.1432	15.1605	13.222	12.7415	12.157	11.9756	13.3044	5.41364	0.0672872	0.107131	0.0831811	0.733215	0.124804	2.67568	16.2476	18.9066	21.0628	15.1229	0.0666296	14.4983	11.0021	24.0002	24.0528	23.5166	17.8084	15.6463	16.4638	23.7329	22.0927	20.4925	18.3542	14.7504	15.3462	21.0512	18.3117	15.9805	18.7631	16.7007
DNT-365	2023-07-17	96-square-well	VP 3	3500	F04	Saccharin	100		15.424	11.9768	5.38851	5.79841	4.28675	8.34841	11.4475	7.41228	4.59476	4.93489	1.62429	0	0.0431368	1.38155	1.97341	10.9966	14.8137	10.072	13.9802	15.4345	16.6335	11.6827	16.9885	14.9935	6.48949	8.77681	15.0397	15.4922	13.982	6.80387	32.7337	35.1186	35.9634	32.5878	34.9833	37.1072	37.0708	33.763	32.8829	29.9753	34.2283
DNT-365	2023-07-17	96-square-well	VP 3	3500	F10	Saccharin	100		1.34408	5.09633	7.8592	7.04383	4.58244	9.05769	6.28707	8.87029	7.65985	7.18863	2.30705	1.20677	0.283682	0.105117	0.0632514	0.020549	0	0	0	0	0.57535	7.34162	4.53271	10.1945	10.2416	14.29	9.61058	8.14293	3.39931	3.47972	19.0257	24.432	20.2765	18.0205	13.5748	15.5933	14.9119	12.9358	8.8719	5.34481	1.06207
DNT-365	2023-07-17	96-square-well	VP 3	3500	F12	Saccharin	100		9.6927	10.0326	12.6108	9.51563	9.7235	11.7457	11.5593	11.6158	8.03056	9.1083	5.29876	0.0411449	0.191048	0.0628962	2.88877	4.92737	14.229	17.4295	9.3494	12.3658	16.7487	11.3817	2.17625	12.7524	2.88119	0.240086	5.05566	16.6705	13.3421	10.9087	25.1726	20.1226	21.2385	19.3037	18.5909	11.8115	6.4641	9.76764	11.5959	12.2453	15.5961
DNT-365	2023-07-17	96-square-well	VP 3	3500	G11	Saccharin	100		0.71971	10.3743	16.1836	15.3953	19.8597	21.1259	18.2909	17.9627	17.2924	19.5263	4.0242	0.343706	0.127441	0.113056	0	0.0428341	0	0.0408831	0.965326	6.56506	23.4186	23.3933	22.4764	9.14645	14.4406	9.76029	17.3794	3.01692	0	0	23.6014	24.6341	23.792	26.0525	25.2537	21.1995	21.282	24.085	19.9219	19.1955	22.182
DNT-365	2023-07-17	96-square-well	VP 3	3500	H04	Saccharin	100		10.6023	15.9015	16.2725	16.0247	15.7842	13.506	15.444	17.0192	15.427	14.5457	6.72197	2.64821	4.60518	3.09363	0.0832318	0.0433002	0.0442441	3.66122	1.29533	2.83172	6.90497	11.8466	13.8314	12.4115	10.1222	13.9548	10.7928	12.4832	14.4743	1.99954	20.3512	25.4814	22.7481	17.9831	17.699	19.9925	16.7448	18.778	15.7167	16.7302	10.8875
DNT-365	2023-07-17	96-square-well	VP 3	3500	H08	Saccharin	100		10.8516	11.2826	8.76882	9.02145	8.4742	6.87168	8.58087	10.5328	10.1544	10.4955	1.39592	0.92585	1.07864	0.556897	1.01297	0.674819	0.603093	1.64481	2.87709	11.1909	15.0403	8.62257	8.61906	7.1301	0.411527	0.412717	5.56611	0.0220277	0.939624	4.54715	17.5464	18.1481	19.4384	18.9784	16.9097	16.7151	14.3432	18.4307	16.0093	16.458	11.4147
DNT-366	2023-07-17	96-square-well	VP 4	3500	A02	Saccharin	100		16.6963	14.3269	15.0061	16.4052	15.2798	14.4094	13.4881	13.1767	13.9967	12.9709	3.00435	0.0859277	0.0618051	0.185664	0.0846499	1.97765	0.260263	1.15567	4.28716	2.74692	9.24864	0.583484	9.93751	9.34614	0.974103	0.488831	3.10565	8.04418	12.2326	2.32077	29.8279	28.775	27.4061	25.9682	23.9526	24.4933	21.8376	21.9711	16.5459	22.6741	20.7915
DNT-366	2023-07-17	96-square-well	VP 4	3500	A11	Saccharin	100		7.42943	8.98353	13.8205	13.9183	13.0956	8.11425	1.79492	1.1514	2.40062	1.05683	1.63779	0.383116	0.411886	0.662107	0.104369	0.166668	0.581134	7.62353	19.5438	21.8581	20.3268	12.6032	12.3555	0.298743	0.111388	0.170118	0.663996	6.61943	13.643	17.0442	32.2858	27.6978	21.992	15.9087	20.6281	15.8658	13.6113	10.8116	12.2216	8.6405	12.4776
DNT-366	2023-07-17	96-square-well	VP 4	3500	B02	Saccharin	100	too much liquid
DNT-366	2023-07-17	96-square-well	VP 4	3500	B12	Saccharin	100		15.0368	17.6152	15.947	16.5774	16.3413	19.0906	16.6341	14.0063	17.4138	16.4378	3.33657	0.733888	2.41221	0.189516	0.0846625	0	0.0656463	0.0841184	1.2254	8.23239	13.4477	10.4291	10.5137	9.0324	13.2657	10.5397	7.9196	9.51887	6.68199	8.81385	21.981	19.3071	22.9404	22.9205	20.1388	17.7767	20.3339	20.7089	14.4191	15.4896	13.283
DNT-366	2023-07-17	96-square-well	VP 4	3500	C02	Saccharin	100		5.88218	10.8613	12.682	12.049	13.6963	16.908	13.3989	13.2591	15.429	11.6316	1.39189	0.686036	1.05351	0	0	0.0200688	0.0212767	0	1.8688	5.4941	11.9685	7.25374	6.59111	3.00418	0.309643	0.760364	0.415035	0.268441	5.2776	9.76108	17.7972	27.4505	28.74	25.4713	26.7019	20.7897	20.7776	22.4173	26.0959	22.6716	23.1606
DNT-366	2023-07-17	96-square-well	VP 4	3500	C07	Saccharin	100		4.13828	6.60165	4.57807	5.94406	6.72304	9.14535	8.26053	10.8672	5.16304	5.37801	3.81958	1.3646	0.765925	0.984051	0.738237	3.94643	4.16147	2.8294	3.62521	4.65166	8.24351	10.6894	7.39004	7.14929	4.9408	5.52351	0.548026	7.77486	11.4515	15.4996	15.8502	15.1128	16.0823	13.3966	8.40841	1.63054	0.64813	1.61974	0.926705	1.02276	0.750314
DNT-366	2023-07-17	96-square-well	VP 4	3500	D03	Saccharin	100		10.3352	14.5084	12.5748	13.1761	17.4715	13.3528	15.3898	15.2129	14.3438	10.9263	2.69195	0.376195	0.48915	2.72779	15.288	18.156	15.5673	23.1426	18.087	11.0196	24.4257	29.9346	31.2634	31.0538	31.2456	33.569	29.4251	34.7537	33.224	34.5586	33.462	38.4384	31.3186	29.0074	21.9112	24.5946	7.81641	9.74007	7.36799	5.64165	6.66049
DNT-366	2023-07-17	96-square-well	VP 4	3500	D09	Saccharin	100		13.0685	16.8402	18.0907	20.19	18.582	17.218	17.1543	17.6074	16.8422	5.81251	1.21763	0.257738	0.22385	0.339943	0.310183	0.113849	0.170563	0.153241	0.708726	3.97774	14.1174	24.5047	29.1613	25.8559	32.7655	27.9221	28.1844	27.5355	28.7769	28.6191	15.8395	21.7378	28.4322	20.9201	21.1709	22.3096	21.0608	19.227	16.5072	13.0963	13.3955
DNT-366	2023-07-17	96-square-well	VP 4	3500	E05	Saccharin	100		11.8659	10.3434	6.81593	7.26775	8.04399	2.12457	0.155304	0.29898	1.93065	2.3608	0.333675	0.0204185	0	0	0	0.132888	1.66654	4.39219	3.74902	19.0146	20.8611	16.3518	6.16958	0.0213981	0.0200065	7.05399	14.5639	11.3021	10.208	0.106692	19.5533	20.4822	19.9253	18.5902	19.2859	19.022	17.7402	18.1913	12.4683	16.1609	12.9901
DNT-366	2023-07-17	96-square-well	VP 4	3500	E11	Saccharin	100		2.48478	1.4434	3.72677	5.85242	7.28233	2.16613	2.17179	0.872929	0.810521	4.18079	5.74928	0.0201794	0	0.0439395	0	0.109348	1.20561	0.598543	0.300466	4.952	10.4233	17.4222	17.9183	12.7738	13.1506	17.644	20.5479	23.3827	9.23387	0.15878	17.9822	22.5304	27.2832	25.2029	22.0427	22.1938	18.2224	16.4037	10.8242	0.964846	0.521173
DNT-366	2023-07-17	96-square-well	VP 4	3500	F04	Saccharin	100		12.6492	16.0046	15.7675	15.6117	12.7914	11.1372	6.88554	11.1243	10.1092	11.2156	1.81352	0.0410599	0	0.0246783	0.0404928	0.167671	0.212302	0.159238	4.00806	11.0959	17.5631	16.8002	16.0735	16.2349	16.2054	17.2888	17.0469	16.7294	0.86424	0.0697288	21.219	22.0705	22.2635	13.5508	2.3669	2.1487	0.782544	2.47136	9.65978	0.754936	9.08047
DNT-366	2023-07-17	96-square-well	VP 4	3500	F10	Saccharin	100		18.0777	10.8873	16.7859	14.1447	5.71815	7.17261	12.3428	15.2526	17.0939	13.3351	1.24567	0.0827789	0.105694	0.122769	0.230393	0.329845	1.27705	1.46217	12.7777	16.3275	19.2743	23.0093	24.636	28.5903	28.6547	31.6055	25.7865	30.6802	20.1153	28.9702	37.1216	38.1735	47.2151	44.1433	38.892	33.2765	33.125	31.336	31.4901	27.6404	29.4788
DNT-366	2023-07-17	96-square-well	VP 4	3500	F12	Saccharin	100		14.0328	15.255	15.0456	14.0647	14.3822	12.3266	12.7485	8.76525	11.1221	9.15646	0.581942	0.225353	0.0471999	0	0.138106	0.217011	0.185733	9.25226	16.0479	18.4986	14.9592	15.5376	16.9517	19.4941	21.4718	23.804	22.3706	24.7609	25.7725	20.4106	33.7478	30.6058	24.7715	25.7916	20.9668	22.3972	20.0857	21.6731	20.0194	16.9575	16.9256
DNT-366	2023-07-17	96-square-well	VP 4	3500	G11	Saccharin	100		16.0765	14.4985	12.8192	9.64567	9.54678	12.243	14.0299	14.8095	9.51185	7.37721	2.89001	0.272719	0.402883	2.63419	4.90635	6.78765	9.60471	13.002	9.08786	9.60769	7.12468	9.09092	7.9166	11.5602	3.29278	7.92022	15.7629	3.03173	13.7853	14.5068	27.8343	21.1509	20.8911	20.8101	19.6624	15.525	13.7064	14.9521	12.9651	10.4179	10.3206
DNT-366	2023-07-17	96-square-well	VP 4	3500	H04	Saccharin	100		7.73561	3.28622	2.7475	7.48298	3.13116	6.02979	9.85954	6.60962	8.95953	9.51803	3.11505	0.0224273	0.102442	0.701283	1.0298	0.252098	0.319918	3.68607	3.651	7.2107	19.6374	22.3057	26.5779	25.7349	30.2176	27.3519	30.2301	31.542	29.7359	29.3009	30.4065	31.1031	26.8424	29.5244	30.9947	24.9167	21.9664	21.5111	21.9328	23.1159	0.0651266
DNT-366	2023-07-17	96-square-well	VP 4	3500	H08	Saccharin	100		19.9341	18.7767	19.3026	13.6086	15.9055	17.0681	13.1212	15.6356	15.9157	15.3783	3.32309	4.16051	3.93379	6.48039	1.95166	0.147441	7.06915	9.56864	13.5905	21.8503	21.7369	17.9472	16.9936	15.7783	20.6688	18.1334	15.807	4.80116	9.48984	18.3595	22.2115	24.475	28.7323	24.0397	25.7765	19.5185	21.553	19.008	22.0215	24.8703	19.6762
[truncated: 9 more columns]

## Sheet: Sodium Benzoate
									20-minute acclimation period (dark)										40-minute light period.																				40-minute dark period
Plate Number	Date Tested	Plate type	Behavior System	Light intensity (lux)	Well	Chemical	Final Concentration (uM)	Status	Time bin (min) 0-2	Time bin (min) 2-4	Time bin (min) 4-6	Time bin (min) 6-8	Time bin (min) 8-10	Time bin (min) 10-12	Time bin (min) 12-14	Time bin (min) 14-16	Time bin (min) 16-18	Time bin (min) 18-20	Time bin (min) 20-22	Time bin (min) 22-24	Time bin (min) 24-26	Time bin (min) 26-28	Time bin (min) 28-30	Time bin (min) 30-32	Time bin (min) 32-34	Time bin (min) 34-36	Time bin (min) 36-38	Time bin (min) 38-40	Time bin (min) 40-42	Time bin (min) 42-44	Time bin (min) 44-46	Time bin (min) 46-48	Time bin (min) 48-50	Time bin (min) 50-52	Time bin (min) 52-54	Time bin (min) 54-56	Time bin (min) 56-58	Time bin (min) 58-60	Time bin (min) 60-62	Time bin (min) 62-64	Time bin (min) 64-66	Time bin (min) 66-68	Time bin (min) 68-70	Time bin (min) 70-72	Time bin (min) 72-74	Time bin (min) 74-76	Time bin (min) 76-78	Time bin (min) 78-80	Time bin (min) 80-82
DNT-367	2023-07-20	96-square-well	VP 3	3500	A03	control	0		13.2886	11.4243	14.2749	14.6083	15.6287	12.86	13.092	10.8598	9.67446	6.59485	2.57285	0.0405498	0	0.0415213	0.0642206	0.0200592	0.0201157	0.0615121	0	0	3.14627	0.0855654	1.09967	0.0202467	2.3016	2.89304	3.01176	5.40728	9.7453	12.5564	23.4151	23.9173	22.6539	24.1604	23.4196	15.5108	14.8524	17.6044	13.3795	13.1019	14.6898
DNT-367	2023-07-20	96-square-well	VP 3	3500	A10	control	0		8.71138	5.43798	11.6449	12.4625	4.295	8.2562	10.4552	22.4555	24.5134	22.6744	2.48645	0.086362	0.0643321	0.123623	0.12122	0.181481	5.44803	17.8761	26.0127	18.2095	26.0399	5.42122	0.104522	0.14787	0.0821663	0.266784	0.131904	6.22028	21.6653	24.8788	31.8867	28.1013	26.3523	23.0674	19.1001	21.2922	19.1912	7.88326	14.6813	14.1459	8.02859
DNT-367	2023-07-20	96-square-well	VP 3	3500	B05	control	0		13.4077	8.69657	10.9533	3.44851	4.073	5.57792	0.622997	8.82904	5.7158	7.0795	5.97684	1.74909	0.170925	0.104569	0.203695	3.76036	11.9216	13.0356	11.9825	13.8189	8.42894	0.313445	0	0.702634	0.170945	0	0.930382	6.44924	8.88361	0.112172	15.363	3.26526	15.0598	16.899	15.1846	17.1548	10.2302	0.0814455	2.09383	1.39823	4.17879
DNT-367	2023-07-20	96-square-well	VP 3	3500	B11	control	0		8.13181	10.1697	8.79673	12.8247	10.4876	10.6824	12.46	12.1883	10.3207	7.88044	10.3179	9.64971	6.9524	5.21735	1.15591	0	5.75763	10.4337	7.24906	8.53803	7.2638	11.6474	14.3206	12.4426	13.6228	8.5061	16.7053	0.102562	0.624619	0	19.5209	15.865	18.3124	22.6705	15.3651	10.7006	2.23272	10.474	12.5227	15.2069	10.169
DNT-367	2023-07-20	96-square-well	VP 3	3500	C06	control	0		2.63977	2.85311	3.35744	6.37353	11.0437	12.8194	16.471	12.7196	11.7912	12.9324	8.00981	4.37054	2.92711	4.11073	6.55165	12.149	18.4263	22.5003	21.7037	23.5738	22.8627	24.889	27.0377	26.3359	23.2127	16.3312	18.9121	24.1719	26.3927	29.878	38.8014	37.3784	31.8357	27.3136	18.5592	18.2742	22.6042	10.5119	17.4882	18.6498	20.6626
DNT-367	2023-07-20	96-square-well	VP 3	3500	C12	control	0		17.608	18.0883	14.6436	15.7174	15.2354	16.0943	17.3094	12.2132	14.8376	3.21395	0.837818	0.11576	2.32044	2.3684	3.72377	9.15488	12.8151	17.4055	19.2329	22.2635	24.4569	21.985	23.7312	21.4598	22.0252	17.2392	17.1821	20.9277	24.2427	24.5734	29.3576	28.3995	23.7018	26.5784	27.3063	25.0671	21.1463	11.3859	20.7582	6.12317	7.33716
DNT-367	2023-07-20	96-square-well	VP 3	3500	D02	control	0		10.8373	11.4103	14.1097	14.721	8.99435	8.44738	7.96276	7.81815	5.8553	9.82084	2.87336	1.08757	0.643232	0.0624409	0.0405813	0.046327	0.390107	0.822664	1.66405	4.14365	6.95274	3.66835	3.64824	0.209051	2.65427	3.74506	0	0	0	0	25.6856	25.916	27.3398	24.8284	20.9587	19.0467	15.007	18.1272	18.8744	16.8106	11.3268
DNT-367	2023-07-20	96-square-well	VP 3	3500	D08	control	0		5.96058	3.47704	7.5936	5.21567	6.25935	2.92098	4.55522	5.13869	2.39373	1.49627	1.01641	0.177464	1.201	4.73881	5.62006	8.99616	8.24475	9.75531	10.6229	10.0318	6.79187	10.2954	11.8571	12.0416	10.5644	11.5794	9.59359	7.55927	0.548669	10.6907	20.6292	21.0393	22.5949	23.8175	23.2123	17.2354	15.2159	13.0152	14.185	10.414	12.2378
DNT-367	2023-07-20	96-square-well	VP 3	3500	E03	control	0		22.1098	22.7508	17.8436	21.2525	20.1537	20.9841	19.3103	21.2754	17.8836	20.761	1.60251	3.6487	6.60953	14.7017	17.0207	4.30647	6.32256	18.5973	9.69447	10.4514	17.9503	16.3372	18.4502	15.9055	13.5406	12.1312	17.12	20.341	22.4517	17.3496	32.2924	34.0693	31.049	30.3518	29.3955	30.1779	27.8415	29.4161	27.3256	30.9233	23.3908
DNT-367	2023-07-20	96-square-well	VP 3	3500	E10	control	0		10.5652	9.69095	8.68987	9.16134	10.8449	10.1247	12.5767	11.1782	11.3299	12.4807	2.7751	1.0129	1.0378	0.763818	0	0	0	0	0.510293	4.33553	13.1633	14.8873	9.11529	4.27639	9.62785	2.03388	10.3588	6.53752	13.0442	14.1795	23.0245	13.9695	16.9722	18.4876	18.863	18.8665	11.4642	13.3666	12.0758	14.5925	13.1512
DNT-367	2023-07-20	96-square-well	VP 3	3500	F01	control	0		9.61455	10.7277	11.8836	9.11948	7.57937	13.0923	11.6581	13.4246	12.4152	10.8853	0.805704	0.0202017	0	0	0	0	0	0	0	0	0	0.884066	2.85843	2.13481	4.13933	7.62837	9.51664	5.81669	4.22705	0.904497	24.0636	22.8646	19.6731	19.3972	18.4813	15.0254	11.9217	13.5368	12.5568	8.34819	11.5859
DNT-367	2023-07-20	96-square-well	VP 3	3500	F05	control	0		18.9105	19.8923	19.7149	19.4017	15.6383	10.9389	8.05257	3.9758	1.5835	2.62547	0.461235	0.0435632	0	0	0	0	0	0	1.09807	2.97613	8.29512	12.5701	8.38535	10.2371	12.9618	15.6367	13.6541	12.7831	9.92039	8.70887	29.2024	25.3076	21.1656	16.1571	13.3318	6.72394	4.65036	3.45407	2.97684	1.45037	0.966995
DNT-367	2023-07-20	96-square-well	VP 3	3500	G02	control	0		19.4287	20.0874	20.2263	21.7784	19.369	19.8682	16.384	21.9373	12.6326	5.16333	2.13308	0.176496	0.0201931	0.0626536	3.34036	9.33857	17.1859	21.1848	22.3652	14.966	20.6451	20.9964	23.9373	12.5787	13.4278	20.8449	25.9622	26.0988	27.5572	19.6994	30.0689	30.6844	30.0122	31.1474	31.4118	25.8766	22.7201	24.9304	27.4498	24.9131	25.452
DNT-367	2023-07-20	96-square-well	VP 3	3500	G10	control	0		16.953	14.3211	15.8961	14.3681	15.8771	15.5927	16.2448	17.1454	16.3563	17.7747	2.18818	0.109781	0.0200555	0.0676541	0.0429082	0.106885	0.384699	0.0640206	0.207035	0.316406	1.17422	2.23331	9.12368	14.256	26.4641	13.5487	20.5807	21.7632	26.1159	1.98174	25.1819	24.4206	26.7981	20.8533	24.5101	21.9017	21.1812	16.9329	15.9839	17.0204	13.5101
DNT-367	2023-07-20	96-square-well	VP 3	3500	H03	control	0		17.6975	18.5621	19.2388	22.8304	20.5142	18.2283	18.307	18.284	13.6521	17.7901	1.51891	0.0220912	0.0847227	0.145709	0.0842073	0.373616	0.0821742	0.186453	0.230885	0.0202804	0.172847	0.0451696	0	0	2.32233	6.29842	3.49599	8.34712	8.77247	1.36939	28.5405	26.1579	27.2641	28.4266	30.7377	28.1202	26.6179	23.8348	25.4246	26.0375	23.7764
DNT-367	2023-07-20	96-square-well	VP 3	3500	H11	control	0		10.9547	9.53876	14.4403	15.4967	11.035	14.7745	13.0017	14.5047	12.5529	10.3687	2.85099	0.641718	0.165368	0.160466	0.1396	1.48234	4.86394	6.55085	24.0751	16.7532	26.5219	28.6446	23.6283	17.5454	18.5526	27.2623	27.3243	11.3195	14.1493	24.7648	31.8057	32.8346	23.9478	22.6737	18.9622	18.3964	14.4171	15.0447	12.9497	14.4199	11.2373
DNT-368	2023-07-20	96-square-well	VP 4	3500	A03	control	0		24.2612	25.5242	22.0547	23.3939	23.5444	19.8192	16.0598	21.9312	19.831	19.5401	2.43881	0.106308	0.327904	0.291747	1.14372	0.542712	0.0615577	0.180938	0.35775	4.37077	19.716	17.6691	10.9982	5.48211	15.4222	9.32735	13.641	0.0409229	0.104316	0.0200099	24.1449	29.1772	30.7964	28.8775	27.6027	30.6694	29.1459	27.5739	25.0183	26.1894	21.0457
DNT-368	2023-07-20	96-square-well	VP 4	3500	A10	control	0		21.0424	20.7653	17.5323	15.5105	10.6902	12.8785	8.25834	11.1255	17.5514	12.3035	2.36745	0.0215656	0.836063	4.74831	0	1.51304	4.17129	2.91893	10.0073	9.69965	10.3563	12.9881	5.77916	4.91967	7.13312	5.75838	12.7326	18.3073	8.27439	12.7932	28.8563	26.3535	26.4405	27.7377	23.5793	21.2729	19.5816	21.3167	13.3223	14.9499	15.2482
DNT-368	2023-07-20	96-square-well	VP 4	3500	B05	control	0		14.6745	18.1578	14.6757	12.6601	14.1724	12.7106	12.7082	6.99802	9.14765	11.9075	2.15153	0.634455	0.0479855	0.112943	0.481169	0.492987	0.345825	2.67768	8.64252	10.4134	7.47461	14.3658	11.2458	9.9104	8.46654	6.10982	6.45103	4.64017	1.92691	0.175009	24.4293	19.9449	23.7897	22.887	18.2099	18.2502	15.8625	17.5715	16.3807	18.722	14.5938
DNT-368	2023-07-20	96-square-well	VP 4	3500	B11	control	0		17.0814	15.289	13.7052	13.0074	10.0013	14.6811	8.10392	12.3401	10.1329	9.57309	2.02462	0.117133	0	0	0.0200171	0	0.0207518	0.0200537	2.40702	8.08348	14.7484	18.1014	12.4582	15.8069	12.9891	4.77147	0.285419	0.020114	0.0584294	0.171091	26.6909	23.0976	21.6081	20.5361	18.7371	17.2047	14.5996	15.4487	15.0833	14.0437	11.2616
DNT-368	2023-07-20	96-square-well	VP 4	3500	C06	control	0		17.0945	17.6428	14.8251	11.5896	12.6003	12.3326	10.1247	7.79841	11.9223	12.1181	3.04375	0.0220693	0.0452227	0.144711	0.0404694	0.0962491	0.0476758	1.39744	4.39546	4.58686	1.38311	4.22364	10.9026	13.8995	7.7562	1.15693	5.42946	6.5394	0.358524	2.28287	24.2348	26.6988	27.2994	23.5842	22.2097	21.0262	19.3125	15.9864	12.3342	11.5763	6.36621
DNT-368	2023-07-20	96-square-well	VP 4	3500	C12	control	0		17.6758	22.1098	16.3751	13.6497	12.7274	12.8638	13.2186	9.49189	9.22548	9.46113	2.72131	0	0	0	0.0200467	0	0.0210082	1.40836	0.267871	0.541838	0.564163	0.407541	2.48286	1.96009	2.10083	6.94257	11.8933	13.0619	10.1158	8.57619	28.6641	23.3237	19.1076	20.4021	18.7653	17.3524	13.824	14.5708	15.9755	12.0285	12.4552
DNT-368	2023-07-20	96-square-well	VP 4	3500	D02	control	0		14.0758	12.6315	11.2124	9.6563	3.62286	5.84948	9.13725	3.50919	7.2491	3.47652	0.913575	0.340688	0.395393	0.0633991	1.95993	7.52883	3.74132	12.3251	11.2633	18.2445	23.5685	19.8313	21.2608	15.0747	5.99688	6.01447	9.34128	12.4223	6.49444	7.51798	23.0243	19.3751	16.7938	14.9577	14.5686	11.2249	11.9324	8.40558	4.96989	3.12161	3.06624
DNT-368	2023-07-20	96-square-well	VP 4	3500	D08	control	0		10.6405	14.0203	14.6504	17.0115	13.4379	13.9874	13.3618	10.5075	1.14758	0.797269	1.01754	0.0214929	0	0	0	0.124591	0.0202011	0	0.0639079	0.910104	1.04326	0.597889	0.898565	3.08867	6.68647	1.30263	0.25414	2.61814	1.56964	10.9494	28.5226	32.8092	32.2273	27.2982	24.3022	23.3931	17.1812	16.0739	15.034	11.8301	8.94488
DNT-368	2023-07-20	96-square-well	VP 4	3500	E03	control	0		25.2946	24.6165	22.4026	21.2804	17.7706	19.6218	20.3289	19.137	19.3898	6.4679	1.51785	0.713032	2.36942	1.11368	2.5812	2.75329	10.2523	13.966	19.9787	17.9193	23.8367	14.2108	24.624	27.9319	29.5456	30.6722	16.1911	16.3848	17.1028	16.8338	29.0697	31.443	30.3567	24.9938	22.8948	26.8363	24.7765	18.6232	10.8631	13.1625	6.75613
DNT-368	2023-07-20	96-square-well	VP 4	3500	E10	control	0		13.1846	14.0971	12.9051	12.8523	10.6807	10.7722	10.9517	9.26767	10.6771	9.5965	2.09421	0.655059	0.718101	1.01666	1.61611	4.60093	7.5921	9.43867	9.23309	10.9124	11.1286	13.7952	11.1242	10.1252	11.068	9.32904	14.9719	9.59869	11.4124	7.06991	20.2675	16.435	14.4923	16.4934	15.5898	12.8435	12.5885	13.634	13.4891	14.1141	11.3949
DNT-368	2023-07-20	96-square-well	VP 4	3500	F01	control	0		21.3049	23.4658	21.0351	21.539	21.1708	22.8468	15.5646	18.3512	19.0972	12.046	0.908566	0.0213549	0.0891126	0.23117	0.0438725	0.214252	3.68067	3.17869	1.30421	7.05947	16.0708	7.3385	18.7101	9.20981	3.24189	19.7984	0.134093	0.157777	6.35755	1.71506	36.8506	40.3392	38.8675	38.9127	37.8934	35.6771	31.0468	29.3606	28.7449	26.5549	25.5891
DNT-368	2023-07-20	96-square-well	VP 4	3500	F05	control	0		14.0221	15.0793	16.2027	14.2676	13.0558	12.6003	12.2572	12.2827	12.1528	12.1629	1.92127	1.17938	1.02339	1.41782	1.45162	2.82106	8.80705	4.83984	16.7911	18.6273	20.3699	22.9388	22.3621	21.673	26.2272	25.865	25.1897	21.3723	25.368	18.6465	20.7991	22.793	24.2589	20.9436	20.1796	19.7758	15.7839	15.7031	8.35856	7.80091	3.49588
DNT-368	2023-07-20	96-square-well	VP 4	3500	G02	control	0		21.9245	20.4685	20.6087	16.2424	13.7939	7.40705	15.4173	17.9591	13.7057	14.4111	2.78439	0.187488	0	0.0852517	0.0202675	2.04649	4.54952	8.2213	13.2588	10.506	19.1202	17.8838	19.8286	15.7402	10.6563	16.192	21.882	21.7426	23.391	20.8843	26.1481	26.674	25.2186	22.8921	21.7435	23.8642	22.9897	22.1732	15.2966	13.4035	7.96811
DNT-368	2023-07-20	96-square-well	VP 4	3500	G10	control	0		8.76328	6.569	4.32503	6.54728	3.6217	2.95031	6.25695	4.80993	2.44894	3.16977	2.5045	2.00447	4.673	3.92645	12.0767	16.5399	17.075	16.0414	10.8548	7.18131	8.3449	10.4211	10.0404	11.0844	16.8722	16.3775	0.358326	0.336439	0	0.0209068	16.8781	18.8041	15.2997	10.9683	8.74618	8.56786	8.91892	8.20817	9.34172	7.15339	6.38909
DNT-368	2023-07-20	96-square-well	VP 4	3500	H03	control	0		16.8958	19.2674	15.5928	17.2999	15.254	16.1137	15.5344	14.6887	10.4596	12.234	2.54474	0	0.022012	0.0204506	0	0.0210191	3.1532	11.7271	16.0643	17.0743	16.6795	12.3714	11.1515	12.5633	11.3548	0.485704	6.04424	6.76783	3.87494	0.143328	30.0374	29.4621	29.9184	23.5402	20.9521	18.9834	12.7855	12.3146	8.28901	12.0982	7.77741
DNT-368	2023-07-20	96-square-well	VP 4	3500	H11	control	0		14.9175	14.7038	16.0504	15.2326	14.0095	7.43407	7.15978	9.33419	6.0253	6.90019	0.934312	0.0632689	0	0	0	0	0	0.626249	2.3397	3.3903	10.3602	11.0934	16.6588	9.15952	2.82485	14.9231	13.4332	8.30593	1.46224	14.5353	24.4149	22.8137	20.1423	8.57683	13.8589	11.9456	16.5212	14.2067	0.309238	1.93648	0.948428
DNT-367	2023-07-20	96-square-well	VP 3	3500	A06	Sodium Benzoate	1		6.47769	15.3523	15.4711	13.5498	13.6018	12.3505	13.1789	16.3727	14.8121	15.7411	5.22033	0.9579	1.12412	0.577655	2.2457	7.51842	8.5786	13.2413	17.4784	6.36466	15.5432	2.72871	6.43827	4.9679	5.45911	0.0250485	0.0410098	0.206172	0.790772	3.5744	23.4503	21.3799	21.1846	15.8816	13.9241	10.4078	6.61517	12.3389	6.8791	11.1704	14.1808
DNT-367	2023-07-20	96-square-well	VP 3	3500	A07	Sodium Benzoate	1		25.224	25.7681	21.2495	11.9401	1.0689	15.9193	14.6615	13.2119	14.9692	10.9195	2.27184	0.796981	1.05018	1.22135	4.63687	4.34573	13.262	16.2349	20.0581	20.381	18.2212	19.1335	18.6291	19.1627	21.0591	18.3744	14.6907	16.2845	14.7806	18.7673	25.468	19.7871	19.6356	22.3841	21.7186	18.9603	11.0084	8.15473	2.0066	2.77679	4.86958
DNT-367	2023-07-20	96-square-well	VP 3	3500	B03	Sodium Benzoate	1		9.54858	4.40562	5.29781	6.63032	6.61517	5.9199	7.14226	3.36007	3.08213	2.1788	1.25109	0.0852045	0	0.0201822	0	0	0.0214089	1.58603	5.40312	10.9405	11.8586	11.5516	9.28487	8.59069	5.65823	4.82337	0.0413823	0.0834733	0.125327	0.0408443	15.1871	16.9837	14.4159	17.2298	12.5038	11.8736	11.5543	9.32804	8.33019	2.98636	4.80725
DNT-367	2023-07-20	96-square-well	VP 3	3500	B09	Sodium Benzoate	1		3.59948	3.98336	3.08506	6.20611	6.56407	9.91174	12.9483	6.99828	8.83938	8.00187	4.89115	0.577882	0.459275	0.0404029	0.281796	0	0.0432226	0.294459	0.178223	0.068524	6.73362	11.5014	18.1124	23.334	22.7737	21.3298	24.1277	22.9525	4.79001	0.0498386	20.2436	20.3885	20.4319	19.9021	19.0222	15.8796	15.9807	14.6225	10.862	16.8634	13.6254
DNT-367	2023-07-20	96-square-well	VP 3	3500	C09	Sodium Benzoate	1		19.5131	18.81	20.2073	16.9419	18.0155	14.4196	17.8723	15.7307	14.1936	13.7052	4.12009	0.216478	0.500416	0.716608	1.06883	2.17133	1.05874	4.35029	7.36601	11.5786	16.4932	22.4458	20.9511	14.5077	16.137	22.3347	23.5865	22.9573	21.0686	19.2657	26.0709	24.6169	23.4687	22.2079	18.5954	15.624	17.0533	15.1559	20.4729	18.1453	14.7961
DNT-367	2023-07-20	96-square-well	VP 3	3500	D01	Sodium Benzoate	1		6.06498	6.34516	5.88003	6.30231	8.54816	6.75093	7.69502	9.93037	11.4317	11.5766	1.26328	0.772859	0.693216	0.309122	0.0964148	0.135643	0.0202461	0.113863	0.405613	0.193866	0.0215296	0.195516	0.419765	5.51747	13.7617	4.6395	14.2727	12.4574	12.0026	17.2798	22.6696	23.5861	25.511	20.7138	22.6631	22.4119	20.5376	10.6093	14.2312	14.9236	11.9344
DNT-367	2023-07-20	96-square-well	VP 3	3500	D05	Sodium Benzoate	1		3.12893	3.84327	4.95188	2.55515	0.0946469	0	0	0	0.449942	0.727189	2.89876	0.150846	0	0	1.77804	0	0.776498	5.12033	0.0612242	0.0463972	1.32642	7.64267	0.952762	7.24785	1.09114	1.54427	3.22919	1.45077	2.33705	3.16493	21.8261	17.117	11.1055	8.60879	5.97205	0.257052	2.56939	1.48704	1.2848	2.0632	0.318325
DNT-367	2023-07-20	96-square-well	VP 3	3500	D10	Sodium Benzoate	1		16.7625	15.965	15.8071	16.012	16.8711	15.3712	17.4102	13.5062	15.3072	11.7956	2.77575	1.29066	2.73573	2.84386	3.25655	5.84118	9.24493	7.62572	9.82567	8.56426	8.69538	12.3892	15.4798	10.0793	9.276	13.542	10.5857	15.7522	9.52304	6.73044	29.2181	27.5089	27.4563	24.1372	26.3093	23.5494	19.6181	20.019	20.0637	19.5841	21.3886
DNT-367	2023-07-20	96-square-well	VP 3	3500	E04	Sodium Benzoate	1		5.35036	8.36196	6.19014	9.81433	13.991	13.0934	6.24613	9.39871	6.89172	5.0224	2.38048	0.107207	0	0.0932466	0	0	0.0406994	0.023193	0.0408396	6.51171	0.0412923	1.16921	2.07552	6.07544	15.0615	16.5884	22.3949	2.937	5.4195	4.57085	26.5238	24.0521	22.6323	19.4208	15.7429	17.0759	16.6351	17.8279	17.8865	14.1853	16.9228
DNT-367	2023-07-20	96-square-well	VP 3	3500	E09	Sodium Benzoate	1		6.37206	7.47902	6.99969	7.3768	6.30829	5.85017	6.07827	6.50921	5.57851	5.32764	4.1575	0.125189	0.104035	0.083575	0.236472	0.0421303	0.217365	2.2733	7.11578	10.1085	9.0034	9.50572	5.67831	6.53414	7.16799	5.89267	6.90909	6.83121	1.64607	8.8644	12.2625	7.98399	2.75673	3.1096	6.27795	9.01275	7.08689	8.03937	0.882911	0	5.14162
DNT-367	2023-07-20	96-square-well	VP 3	3500	E12	Sodium Benzoate	1		13.2044	11.6732	9.85572	12.1855	12.7287	11.1806	8.93195	8.68727	6.70245	8.35736	2.45241	0.70816	0.479649	0.639598	0.322565	1.06069	1.73839	6.71585	8.42063	13.1853	14.9903	15.9611	12.4582	12.0495	7.40351	6.17779	13.7772	13.0466	7.87744	1.87346	20.471	18.9613	16.6628	15.5728	9.93779	11.6543	12.1706	9.58123	11.6655	12.0127	12.4104
DNT-367	2023-07-20	96-square-well	VP 3	3500	F07	Sodium Benzoate	1		7.47223	12.5298	12.2406	10.25	11.4778	11.2313	11.8725	11.2257	11.824	9.3095	1.07171	0.0647112	0.251749	0.208824	0.0201021	0.326236	0.174691	0.158409	0.0863368	0.0409179	0.0449326	0.448431	2.16333	8.55737	11.0256	7.10653	11.5217	13.0662	8.18841	12.8869	24.6305	26.1296	21.9471	16.447	14.5375	16.2667	15.8941	1.66718	7.37618	13.8801	12.353
DNT-367	2023-07-20	96-square-well	VP 3	3500	G04	Sodium Benzoate	1		11.2816	12.8751	9.98895	8.09838	8.42694	7.30401	7.2802	12.7382	7.86732	7.68585	3.22401	1.00228	2.28327	3.79246	1.62398	2.12393	4.49404	11.9002	6.78307	12.5074	8.84176	5.61833	11.5555	11.0896	1.26368	0.209061	0.0642174	3.40925	11.4718	16.436	26.9717	19.3807	14.896	13.1202	15.0906	12.8989	13.6136	14.1647	10.4344	12.7946	11.4827
DNT-367	2023-07-20	96-square-well	VP 3	3500	G07	Sodium Benzoate	1		22.1734	20.6303	21.0733	20.2091	17.2626	19.1843	18.8052	20.2572	20.9025	22.668	1.69182	7.57206	4.39742	0.53135	0.571541	0.470909	7.76371	6.86164	8.03626	16.2291	16.9649	8.21561	0.482289	9.13778	9.63768	14.1455	20.7935	7.62092	6.62501	6.99736	25.296	27.3044	31.4386	25.8718	24.4222	21.3229	19.2128	17.5506	16.8584	18.9264	15.5941
DNT-367	2023-07-20	96-square-well	VP 3	3500	H06	Sodium Benzoate	1		15.9026	17.0818	16.661	16.8341	17.1643	14.2585	8.51401	14.1988	13.321	15.7554	1.77732	0.91188	2.07757	1.93967	7.26898	8.99597	13.7713	15.5443	13.6025	13.9575	12.3311	12.7893	0.144704	14.6546	14.8386	4.32636	17.7167	12.4547	7.46635	6.74366	29.2844	30.0293	29.4509	29.7876	26.42	24.4913	25.9841	22.6838	21.4214	21.1345	20.5919
DNT-367	2023-07-20	96-square-well	VP 3	3500	H07	Sodium Benzoate	1		9.67652	6.49451	7.97028	8.43903	7.65486	11.2272	12.7784	15.8961	15.6866	19.8221	4.47357	4.27048	5.15927	4.73827	6.77696	9.92687	12.7808	8.20605	10.83	9.32636	12.3534	11.7765	17.6439	8.82048	10.4083	5.40318	7.18067	11.5877	14.0571	7.74366	23.8883	27.3442	29.0403	28.7689	30.0717	29.2963	25.8732	25.6513	24.6827	21.4177	17.9188
DNT-368	2023-07-20	96-square-well	VP 4	3500	A06	Sodium Benzoate	1		14.8472	18.4319	13.8512	12.0374	9.99158	12.742	13.876	13.8881	10.1246	11.5776	3.99113	1.42802	0.984324	0.309953	0.182119	0.788452	5.563	8.07672	5.61228	2.85731	6.30996	4.6399	7.37726	9.32916	4.87339	9.4222	11.8142	10.5044	5.81839	2.1384	22.2309	18.0921	17.0123	13.2275	13.5016	12.5491	11.2165	11.6976	9.61645	8.39533	3.81734
DNT-368	2023-07-20	96-square-well	VP 4	3500	A07	Sodium Benzoate	1		15.4996	15.3992	14.3042	19.3227	15.7757	15.0898	12.691	13.7562	10.9352	9.80154	1.32409	0.114156	0.0619915	0.0638862	0.115867	0.0442243	0	0.0430063	0.0614247	0.704135	1.57944	8.29221	12.3501	12.7835	10.7622	4.6574	13.8163	19.4117	16.784	17.8477	23.2677	22.0787	26.4653	22.4874	21.3914	18.7587	15.6418	11.4826	14.1075	16.6224	12.9907
DNT-368	2023-07-20	96-square-well	VP 4	3500	B03	Sodium Benzoate	1		7.69889	4.79898	3.11788	1.88517	1.99473	1.34359	0.986612	0.983428	1.22099	2.01576	1.34669	0.12468	0	0.0432939	0	0.0408941	0.021396	0	0	0.163775	2.94129	6.99996	11.7243	11.125	0.74108	6.64225	13.8734	12.5155	9.32231	17.2614	16.4907	17.0638	18.35	16.5465	10.6846	6.85022	3.86172	2.46021	3.63266	2.13079	3.16311
DNT-368	2023-07-20	96-square-well	VP 4	3500	B09	Sodium Benzoate	1		16.329	17.1392	17.6908	14.1665	12.3649	15.5333	13.137	16.1246	15.876	15.5662	2.4059	2.55299	2.34629	0.509041	0.565152	0.332014	0.395349	0.151766	0.336932	0.0203091	0.0810051	0.362984	0.166804	2.52986	9.97509	18.9946	19.636	22.8152	17.7192	18.7607	28.8129	23.8392	26.1711	25.1938	22.8222	19.4005	20.1889	16.4558	18.0414	19.2547	18.8424
DNT-368	2023-07-20	96-square-well	VP 4	3500	C09	Sodium Benzoate	1		12.5236	10.1259	11.6698	8.0941	7.58364	4.08045	3.43363	4.16453	2.69456	0.583169	0.894838	0.0200984	0.0208628	0.322711	0.225383	5.06865	6.32812	15.9246	18.3505	19.6864	17.4871	8.17105	9.87339	10.024	11.5579	7.12332	11.8419	8.61094	11.4161	10.8944	14.4837	10.9323	12.4783	11.83	9.99541	7.96582	3.75265	2.70382	1.87664	1.81589	0.572656
DNT-368	2023-07-20	96-square-well	VP 4	3500	D01	Sodium Benzoate	1		13.1198	8.48471	11.4736	12.2839	11.9366	9.02856	8.22401	4.84189	5.25867	5.85677	2.49764	0.0415187	0.132024	1.45958	0.635901	1.50051	4.09119	6.3818	12.3551	11.5815	11.3516	12.3847	12.7001	8.03464	11.8941	11.9394	13.7204	5.53826	6.02334	5.896	23.0004	21.3866	18.3448	19.3736	17.8674	15.2161	14.4059	13.5022	13.8821	11.0556	7.65347
DNT-368	2023-07-20	96-square-well	VP 4	3500	D05	Sodium Benzoate	1		17.0598	18.1605	16.0018	16.6945	16.141	14.5265	12.3956	12.2202	13.6022	13.8862	1.32488	0	0.0211518	0.0200542	0	0.23775	0.773171	4.7105	9.78824	14.8643	18.4058	20.0049	11.2114	10.8262	6.72514	7.67844	13.6294	11.4355	8.4519	10.084	26.2504	27.7069	29.4494	26.2024	23.1073	22.8331	20.0301	21.2861	21.4667	19.253	17.8415
DNT-368	2023-07-20	96-square-well	VP 4	3500	D10	Sodium Benzoate	1		11.4427	9.6661	9.12906	5.54117	9.43763	8.66839	3.95665	8.28407	4.65385	8.4895	1.8437	0.464823	0.151849	0	0.0235026	0	0.0200886	0.0433098	0.650719	6.33318	9.05994	13.8722	15.1593	9.66941	11.5971	13.1757	9.06601	12.512	15.7757	11.6564	33.9722	28.6592	25.9464	23.2777	21.6302	19.8987	19.1916	14.7312	13.2075	15.3876	10.5234
DNT-368	2023-07-20	96-square-well	VP 4	3500	E04	Sodium Benzoate	1		8.68123	6.77138	8.49844	10.3047	2.91541	4.26775	3.3675	3.81171	4.1861	3.85123	1.03133	0.0632474	0.0457535	0.118504	0.0884815	0.0684031	0.128222	0.176206	0.229883	0.182046	3.75292	15.5918	7.1002	13.0756	13.2325	7.38966	3.48911	7.01569	8.63779	1.89349	20.1719	18.3105	22.4351	19.374	16.0643	17.7689	12.6805	11.9406	9.27771	6.00135	7.89203
DNT-368	2023-07-20	96-square-well	VP 4	3500	E09	Sodium Benzoate	1		12.0763	12.7003	12.3668	11.0657	12.5479	12.5523	11.9889	12.3811	10.4765	9.62722	1.67797	0.199657	0.153218	0.439798	0.298555	0.616644	1.72434	10.9854	8.55898	10.48	15.3475	12.9722	8.43035	9.26451	11.2191	9.31994	12.0145	12.3017	15.186	11.2478	24.104	18.4566	20.6343	17.9835	14.8057	11.2059	11.6712	11.4417	13.0033	11.4873	7.22039
DNT-368	2023-07-20	96-square-well	VP 4	3500	E12	Sodium Benzoate	1		11.5174	15.6457	10.7014	13.753	15.7109	15.4213	14.3465	13.4395	15.6433	15.7118	2.0898	1.14681	0.394147	0.196738	0.341117	0.0265623	0.994131	1.57046	4.40532	4.03127	8.77884	15.3195	7.90197	9.17407	9.81093	3.00194	1.86764	1.48946	1.31029	4.44429	26.6883	24.1083	23.9102	22.228	19.768	21.8491	17.7868	20.6596	18.633	18.1876	14.2201
DNT-368	2023-07-20	96-square-well	VP 4	3500	F07	Sodium Benzoate	1		20.5655	22.0914	18.2082	16.2766	5.26988	1.39429	3.31694	13.3725	20.2528	21.2062	2.4776	0.0203973	0.0434604	0.0619077	0.0200294	0	0.0406038	0	0	5.87969	4.92375	8.25259	14.9174	16.1143	12.8789	5.11029	3.54875	6.85134	7.21308	12.2348	27.3175	24.9446	24.5156	12.9478	8.29069	21.2725	15.6958	22.3937	20.484	16.0955	16.0632
DNT-368	2023-07-20	96-square-well	VP 4	3500	G04	Sodium Benzoate	1		19.3991	21.7088	20.1889	19.0692	15.1672	12.5764	12.6354	14.5214	10.3768	14.5654	2.48463	0.0627482	4.89078	11.6717	5.7044	5.22704	6.75805	11.7202	12.1312	12.7165	11.5712	2.38124	12.6536	11.4744	12.5957	12.6853	11.5392	14.334	12.7549	9.28392	34.6613	26.6658	24.0559	24.2774	19.6908	14.1136	14.1492	13.8008	14.1192	11.738	8.46186
DNT-368	2023-07-20	96-square-well	VP 4	3500	G07	Sodium Benzoate	1		11.6189	10.7424	9.68084	10.7055	9.92143	10.22	10.1677	9.43735	7.4681	8.37528	1.6351	0.145267	0.228514	0	0	0.021376	0.0882487	0.544656	0.581283	3.03273	8.63508	13.127	11.6493	17.9206	17.6247	19.3837	21.2857	21.0415	20.3912	20.5889	20.3	17.8775	18.4343	16.3922	16.2371	15.4432	17.6656	16.1918	15.0177	13.3435	13.1324
DNT-368	2023-07-20	96-square-well	VP 4	3500	H06	Sodium Benzoate	1		19.3785	15.702	18.5444	15.4322	17.3824	14.2984	13.1869	15.8409	13.2181	13.3365	1.36216	0.0200249	0	0	0	0	0	0	0.0202703	0.0914926	0.0220452	0.0627744	0.970846	6.43485	12.6554	18.5256	18.7099	18.2498	17.2613	16.4346	30.8258	26.4807	28.1944	21.5431	22.6264	17.2044	19.8408	12.4344	17.3166	16.3473	14.2285
DNT-368	2023-07-20	96-square-well	VP 4	3500	H07	Sodium Benzoate	1		18.4997	18.2217	17.8657	17.1151	20.8965	17.2372	13.1839	0.586945	0.744275	1.53697	4.87958	6.65627	3.74643	5.2423	20.0538	16.3995	19.7264	0.668422	0.50999	9.32866	11.4972	18.8996	12.9778	4.45118	0.331072	0.169243	1.22516	1.98897	4.98494	6.54621	31.2618	28.6996	32.4391	29.4666	32.5249	30.6798	27.4624	24.5141	23.6468	21.1908	19.3139
DNT-367	2023-07-20	96-square-well	VP 3	3500	A01	Sodium Benzoate	3		13.8101	14.2677	16.8054	12.1332	16.0578	14.2814	15.1747	11.4631	11.6419	13.8215	2.24387	0.348141	1.12078	0.296025	0.605068	1.32438	1.93367	6.90886	8.20824	9.27481	7.76553	7.19454	5.81165	4.87882	11.5892	5.44858	4.16536	10.0756	6.90582	2.71361	24.3168	21.9884	25.3407	23.134	24.8847	26.69	22.3847	22.0747	24.1274	22.4197	14.9752
DNT-367	2023-07-20	96-square-well	VP 3	3500	A12	Sodium Benzoate	3		10.2743	6.81368	6.45992	6.6564	8.10256	5.81321	4.20378	0.446865	0.940689	0.761556	3.39186	0	0	0.549973	0.107492	1.60214	1.31852	2.34327	11.9565	13.1487	16.352	19.189	20.3944	14.3756	11.0766	8.91272	19.8383	24.345	28.0127	25.5671	30.635	27.8986	27.8289	23.302	23.6267	20.0643	16.0022	14.648	4.28211	0.834223	1.46076
DNT-367	2023-07-20	96-square-well	VP 3	3500	B01	Sodium Benzoate	3		7.54826	7.73116	9.09319	11.4202	11.9875	13.4071	14.6288	15.6522	16.0948	14.5673	5.55335	0.759681	0.825134	1.50033	0.238425	0.550542	0.824694	1.48533	2.21615	4.42709	5.86419	5.85916	1.09288	1.1293	1.50877	2.07144	2.13042	2.39735	2.89708	2.42026	27.8707	19.1956	21.1427	18.3184	15.6715	14.8044	13.6835	10.632	16.847	17.8082	14.8954
DNT-367	2023-07-20	96-square-well	VP 3	3500	B07	Sodium Benzoate	3		3.19157	1.93501	3.99477	1.61779	5.76358	5.43873	8.2019	7.82756	11.4136	5.04158	0.99891	0.0863924	0.214357	1.65804	2.24974	2.71146	2.0839	1.35016	4.21018	8.80951	10.1694	3.44402	5.86842	4.11346	8.31798	3.91976	5.31248	2.81707	2.99122	2.00726	24.0255	22.3442	20.0896	19.6762	15.3129	10.0283	9.2927	9.47929	12.0965	14.2289	11.6889
DNT-367	2023-07-20	96-square-well	VP 3	3500	C03	Sodium Benzoate	3		7.28865	5.47207	5.46378	6.2819	5.70538	3.89019	2.90944	1.89829	3.49926	2.91379	1.85089	0.020967	0.171532	0.576894	6.02178	14.6246	14.1351	9.28906	16.6331	8.68055	12.0965	12.6656	11.0283	13.7874	17.7548	0.801057	0.0200886	0.11868	0.0704381	0.417216	22.713	15.2564	10.6977	8.57068	8.75943	5.94974	5.69045	7.06748	6.87616	0.201254	3.30982
DNT-367	2023-07-20	96-square-well	VP 3	3500	C05	Sodium Benzoate	3		4.4794	2.99243	1.44175	3.98374	3.84288	5.47897	3.41602	1.95446	1.7501	4.78286	0.549823	0.0642192	0.06165	0.244195	2.04571	2.94727	4.45272	10.2159	11.8047	17.3787	20.0866	9.21913	13.0501	20.0534	15.4499	22.6283	22.4573	3.7182	4.38098	6.90854	23.4852	23.2217	22.7836	22.2512	20.8581	20.7227	18.4685	16.034	15.4718	14.3893	14.0254
DNT-367	2023-07-20	96-square-well	VP 3	3500	C10	Sodium Benzoate	3		11.0303	11.0167	14.8705	16.403	14.2447	14.1979	11.8379	9.5893	16.1801	14.6231	1.71792	0.166459	0.397498	0.603153	1.35857	0.397084	1.77735	4.81721	11.449	11.6947	12.7285	16.4933	17.2955	12.3116	12.5049	16.363	19.7426	19.9065	17.5924	19.0345	32.0641	29.4843	24.2884	24.1049	21.1949	16.8394	16.8738	15.6322	21.1685	14.3667	15.3334
DNT-367	2023-07-20	96-square-well	VP 3	3500	D06	Sodium Benzoate	3		8.16304	10.4036	9.08241	9.09676	8.72654	0	0	0.675399	1.39205	3.46583	3.90108	3.28315	4.52249	4.23964	8.46326	7.83952	10.1514	9.68318	10.6042	10.8657	11.9876	9.76728	10.5415	12.7172	10.6696	11.1494	0.189137	0.0606505	1.13967	5.19219	14.0028	17.9568	16.3734	16.4531	15.0811	13.0241	14.8694	12.0147	4.47049	0	3.24449
DNT-367	2023-07-20	96-square-well	VP 3	3500	E06	Sodium Benzoate	3		6.19713	6.49411	7.49038	5.53763	8.82375	9.51575	9.16011	7.43488	5.33717	1.87075	0.388997	0.0214695	0.0427725	0	0.204243	0	0.0201689	0.0219407	0.29274	0.795121	10.334	13.7603	11.0185	13.3333	1.17385	7.31539	0.0413298	0	0.362178	0.197005	18.801	23.9551	21.2107	18.6123	17.1175	15.1345	14.7049	13.9431	15.1224	14.387	11.2349
DNT-367	2023-07-20	96-square-well	VP 3	3500	F02	Sodium Benzoate	3		11.8193	12.929	11.6757	6.98617	8.83292	7.35782	1.95145	0.0422019	0.346905	0.741054	1.06314	0.274233	0.0202043	0.0405954	0.06107	0	0	0	0.524878	1.25134	2.48246	6.46197	11.8522	12.7249	12.4934	5.45834	0.631422	0.296834	0.691578	5.81721	19.5922	18.312	19.9352	20.2805	17.5592	10.9232	9.73064	6.38004	3.19634	3.22679	2.37921
DNT-367	2023-07-20	96-square-well	VP 3	3500	F09	Sodium Benzoate	3		9.09431	8.69503	10.5179	10.7281	10.8059	10.6509	6.87129	8.48092	11.0579	11.7338	1.06557	0.356579	0.0202047	0.0201855	0	2.85653	14.5142	16.5768	16.0494	13.8616	6.88982	10.7491	16.1334	11.8585	17.3982	18.079	15.2071	16.7782	16.3747	17.0675	29.1528	29.2359	27.7456	27.364	25.9105	26.0285	18.3847	17.3563	16.8047	18.3962	15.3323
DNT-367	2023-07-20	96-square-well	VP 3	3500	F11	Sodium Benzoate	3		12.9434	13.6432	13.7524	13.1369	11.6392	10.3959	10.6912	12.1841	10.9788	8.26683	1.00297	0	3.56206	2.99989	0.0202466	0.164778	0.492565	0.291065	0.797945	1.8559	14.4326	3.57518	3.94267	11.1719	16.295	5.97003	11.9232	13.2194	11.3901	22.2634	29.2085	24.6875	25.7571	23.9114	22.4767	20.4885	18.2136	15.1025	20.8854	17.4218	21.3607
DNT-367	2023-07-20	96-square-well	VP 3	3500	G01	Sodium Benzoate	3		22.6968	19.1594	14.7363	12.6452	13.0064	17.308	12.3393	9.98118	10.7509	10.6582	1.81891	0.0653368	0.191203	0.25917	1.80069	0.162851	0.146327	0.173849	0.192011	1.29859	3.75676	0.930334	0.849729	4.34105	7.53351	10.0515	10.7864	8.43732	1.72603	5.41797	32.0478	32.5335	30.2514	28.1878	30.6724	22.6979	23.5975	24.3323	21.9379	22.415	19.5381
DNT-367	2023-07-20	96-square-well	VP 3	3500	G09	Sodium Benzoate	3		8.34728	8.11969	8.55574	6.79505	2.87029	4.7089	5.00242	3.47646	2.87504	3.55444	2.30734	0.364289	0.270336	0.317371	0.343374	0.244854	0.734296	0.236409	0.0683771	0.195222	13.3671	22.3447	15.2622	22.3817	23.5208	27.8986	13.2835	19.6135	22.2811	24.9838	21.0117	23.2224	20.8017	20.5583	16.0775	12.6653	12.6764	4.01163	1.7251	2.0129	1.29819
DNT-367	2023-07-20	96-square-well	VP 3	3500	H01	Sodium Benzoate	3	SA
DNT-367	2023-07-20	96-square-well	VP 3	3500	H12	Sodium Benzoate	3		15.9137	13.7088	15.3196	16.2921	17.5223	16.5717	20.7397	18.6446	18.9742	17.7894	1.777	0	0.206767	1.26742	10.2473	11.5207	9.85413	21.9397	20.8743	22.4997	20.1274	20.2446	18.7698	20.2954	13.2269	25.6517	24.4995	28.8328	29.237	24.9003	28.5116	28.7267	24.3934	20.0913	22.379	18.0892	16.0346	20.6942	19.0256	18.2166	20.7818
DNT-368	2023-07-20	96-square-well	VP 4	3500	A01	Sodium Benzoate	3		18.5589	18.0298	10.3849	9.63195	10.3963	9.81412	11.9653	9.89481	4.54244	4.19949	1.53428	0.124907	0.125185	0.0210925	0.315493	0.225694	1.1917	1.2518	1.40347	3.25888	5.3095	3.46636	11.0004	1.46525	5.18116	8.78661	1.37837	0.105759	0.225749	0.11591	24.0607	25.9312	25.4658	24.5173	20.436	11.4834	12.8555	8.86402	2.5899	3.17458	3.50042
DNT-368	2023-07-20	96-square-well	VP 4	3500	A12	Sodium Benzoate	3		13.0415	12.3323	10.6691	8.62099	10.1445	11.5235	13.9308	10.9707	12.9165	5.25164	5.09225	0	0	0.291067	0.120253	0.849285	0.963727	1.42686	7.82431	11.5413	9.38224	9.75412	12.7173	13.4981	8.83777	10.9532	12.0367	13.0136	11.9867	13.1928	30.2936	25.5824	22.6386	18.4472	20.5256	21.91	19.8184	17.6132	17.5163	18.8637	18.3449
DNT-368	2023-07-20	96-square-well	VP 4	3500	B01	Sodium Benzoate	3		9.40627	5.81494	3.56049	7.05035	6.90442	7.07548	5.20565	6.69267	7.06669	6.56953	2.6729	0.0408181	0	1.2952	0.0923319	0	0.0596806	4.32756	5.75346	13.9991	15.8705	16.034	18.3946	16.0968	16.7235	16.2633	16.8463	16.4328	15.0773	14.7138	24.5457	16.8266	18.0471	11.6987	13.8539	10.8991	9.23817	6.91855	0.460274	1.5577	2.9707
DNT-368	2023-07-20	96-square-well	VP 4	3500	B07	Sodium Benzoate	3		11.4519	16.4722	15.1443	15.8009	14.7539	16.6289	17.079	16.7536	9.46075	1.41174	2.05029	0.0431514	0.166482	0.0422804	0.0449075	0	0.174694	1.13461	12.986	24.064	22.9903	28.6523	30.2175	31.1653	32.9049	37.8611	33.9752	39.0382	36.8994	34.7128	34.4771	32.6393	35.6172	28.0596	24.0827	18.9125	16.449	17.1013	11.3294	17.5466	17.5692
DNT-368	2023-07-20	96-square-well	VP 4	3500	C03	Sodium Benzoate	3		5.20896	7.38521	7.90071	11.7608	12.1569	11.3664	9.87379	4.4458	6.88761	0.0425097	0.981052	2.73621	0	1.84308	2.35356	11.0062	10.8991	0.863357	5.51242	3.39594	0.275287	2.81947	13.1991	13.1071	19.2318	19.7554	19.3556	0.210482	3.34125	7.74195	21.2412	21.4868	18.8882	22.3145	17.4017	19.7031	17.8716	10.5383	10.2189	8.98684	3.82765
DNT-368	2023-07-20	96-square-well	VP 4	3500	C05	Sodium Benzoate	3		11.7072	10.6089	13.4356	11.104	10.3931	9.76328	9.783	7.51154	11.8258	11.018	3.14483	0.122727	0.0605276	0.147214	1.98863	1.02629	5.18326	12.039	10.6281	12.261	16.8259	14.8892	20.542	17.6915	13.5557	15.4646	14.4089	9.86943	8.77754	5.66325	21.8007	17.037	15.5779	17.3213	16.9444	18.7433	12.572	16.2954	17.3489	14.3192	15.2593
DNT-368	2023-07-20	96-square-well	VP 4	3500	C10	Sodium Benzoate	3		15.5539	18.6282	19.9419	20.5539	20.4879	15.3369	13.1884	11.3764	12.2399	5.03505	0.948474	0.144719	0.0878825	0.0204391	0.0846953	0.020449	1.2521	0.520994	0.471794	1.66739	5.43654	3.35077	7.20412	2.77999	2.92433	7.15023	4.56555	3.5051	7.94444	4.50115	25.7176	29.8582	33.0952	31.763	28.4893	28.6497	25.7527	24.8545	16.1816	20.5553	22.879
DNT-368	2023-07-20	96-square-well	VP 4	3500	D06	Sodium Benzoate	3		13.4412	11.7074	9.44944	7.72605	9.07324	6.99461	7.47744	5.27054	6.25037	4.2495	1.49434	0.0409504	0.241437	0.041796	0.414188	1.60071	8.26278	3.26491	8.67352	12.6077	13.7857	16.7663	14.1468	16.4516	16.4447	14.928	14.53	15.2577	12.6763	16.047	21.5252	20.6598	15.9965	13.0894	6.32718	10.7365	12.0019	8.67042	9.66154	7.45793	3.48156
DNT-368	2023-07-20	96-square-well	VP 4	3500	E06	Sodium Benzoate	3		18.8361	21.8173	20.7101	21.5173	24.3123	20.1647	19.2535	21.0268	22.3828	17.4056	5.81782	4.99716	2.5423	7.28525	8.65906	12.024	2.46826	7.30585	10.7355	15.7653	15.1164	13.3428	17.9579	18.6369	23.4228	23.6309	23.9708	23.1629	23.763	17.0521	24.598	22.4729	27.499	22.3844	25.1103	22.3877	24.3393	24.5636	22.0993	22.351	19.213
DNT-368	2023-07-20	96-square-well	VP 4	3500	F02	Sodium Benzoate	3		25.1673	26.4812	24.9261	21.7835	23.9293	19.91	9.1295	6.60051	0.297787	0.808401	2.15686	0.0636477	0.0406722	0.0432611	0.399818	1.20615	1.7981	8.62954	14.9639	11.0354	10.8976	14.42	15.6667	24.8517	20.4394	14.7993	2.72223	2.39402	5.85905	13.1393	26.0425	32.2948	32.8218	30.4382	31.8463	29.5651	24.6504	7.22349	4.81051	6.08562	3.71576
DNT-368	2023-07-20	96-square-well	VP 4	3500	F09	Sodium Benzoate	3		13.9946	16.2755	15.6335	15.7461	12.7648	11.8654	10.3924	11.5349	10.0079	5.40545	4.52895	1.82479	2.93008	1.24655	1.11678	6.98943	6.80268	9.76201	14.7894	7.28451	7.67376	8.2295	6.41058	7.25486	10.3034	8.60855	10.2115	11.9523	11.8993	16.9883	25.174	25.9963	23.8089	19.9839	15.8073	14.1784	15.2117	14.9924	19.1655	14.8629	10.4433
DNT-368	2023-07-20	96-square-well	VP 4	3500	F11	Sodium Benzoate	3		12.8673	15.7055	9.88611	16.4511	17.3695	10.3589	11.727	13.5597	15.7627	16.7925	2.09373	0.0640761	0.0206463	0.0873402	0.0200302	0.275229	7.1941	10.4678	5.21071	22.2952	19.461	2.40035	1.20325	9.41136	22.9417	23.176	17.3525	28.9491	16.3544	0.309889	34.1957	35.7326	37.9278	31.9933	28.7077	28.1838	31.8404	25.4838	26.0383	26.369	21.2281
DNT-368	2023-07-20	96-square-well	VP 4	3500	G01	Sodium Benzoate	3		14.803	18.0667	16.5402	16.7685	15.2679	16.0558	12.455	16.6166	13.8087	13.4607	3.4266	0.894112	0.221171	0.278247	0.760298	0.0926203	0.299583	0.0929217	0.721339	0.344284	0.499553	0.244658	0.923117	7.58106	7.3843	11.563	18.8026	19.9453	2.17802	1.73849	27.2795	24.0636	25.127	22.132	19.3162	17.2148	15.496	15.9102	14.6728	12.2085	15.2451
DNT-368	2023-07-20	96-square-well	VP 4	3500	G09	Sodium Benzoate	3		22.5591	19.5849	14.7258	16.5509	12.0609	7.97375	11.6341	12.9179	13.5404	12.5213	4.44726	0.774593	0.0438221	0.0425174	0.0876974	0	0.0202721	0.0668812	0	0.775947	1.42985	0.267482	7.9749	0.0203349	6.10829	15.5221	21.2488	12.8979	17.782	10.2793	24.4902	28.4401	23.2638	24.9693	23.1613	21.2981	26.1871	24.0141	12.6123	16.6038	16.9806
DNT-368	2023-07-20	96-square-well	VP 4	3500	H01	Sodium Benzoate	3		5.10672	7.28846	4.68602	5.01076	2.97086	7.00657	6.3691	5.89012	2.61541	0.637514	2.03921	0.124638	0.265798	0.14631	0.392745	0.676085	5.54816	9.60649	12.1125	13.8546	12.4283	9.34451	0.0861217	2.17313	0.708068	0.0219454	0.169611	1.37988	7.42903	3.62057	20.1267	20.0508	20.8244	17.8749	16.9551	12.8614	2.7211	1.95978	2.27051	0.742883	3.96344
DNT-368	2023-07-20	96-square-well	VP 4	3500	H12	Sodium Benzoate	3		18.169	21.472	22.3861	20.1453	11.9883	17.5626	17.8178	24.0443	21.6998	21.8748	2.4537	0.965576	0.404378	0.0201297	0.0681743	0.439559	0.533129	0.49344	3.58081	12.3627	15.1744	10.6458	18.0041	18.6127	15.1326	12.1667	4.39394	11.5247	17.8064	4.08355	19.9601	28.6739	29.9327	27.5372	26.6738	24.5569	29.6275	27.4129	19.7612	8.79122	14.963
DNT-367	2023-07-20	96-square-well	VP 3	3500	A05	Sodium Benzoate	10		6.98193	7.15008	8.08237	8.96566	9.18542	7.47592	16.5084	5.95064	14.4271	12.666	3.47192	0.401918	0.581978	0.431539	0.322689	0.176465	0	0.143709	1.29167	6.63858	12.6679	16.4762	11.4164	10.0212	5.79824	2.30818	7.25431	0.0430607	0.0901534	0.0891101	22.1323	24.7523	20.965	24.4724	20.1202	19.1656	16.7198	12.8294	9.71789	16.0131	11.6542
DNT-367	2023-07-20	96-square-well	VP 3	3500	A09	Sodium Benzoate	10		9.94667	8.66608	11.8839	12.2213	15.4236	13.6903	14.336	7.50589	0.984672	4.175	2.22881	0.678722	1.20931	2.07994	4.64276	6.2283	9.36844	8.19803	11.0788	16.6424	9.98599	9.9584	14.0575	13.3169	12.6887	11.1532	9.67936	16.1285	14.0573	9.72105	26.3936	27.3308	26.2495	20.2361	22.7795	24.6252	20.6693	13.7917	20.0207	16.9049	15.7059
DNT-367	2023-07-20	96-square-well	VP 3	3500	B06	Sodium Benzoate	10		11.516	13.6216	13.9825	11.6099	11.9917	11.4288	14.7085	12.4328	16.6612	17.9542	2.3105	0.0984135	0.250717	0.190996	0.0631844	0.0209337	0.259081	1.68943	4.8691	13.1975	8.55991	1.98964	4.62244	3.33804	4.30606	10.8275	14.5584	14.3645	12.1894	10.0882	29.3682	27.9645	33.806	34.2155	28.2693	22.5958	28.0541	19.7015	21.5617	22.1741	23.4752
DNT-367	2023-07-20	96-square-well	VP 3	3500	B08	Sodium Benzoate	10		15.6506	14.0229	10.1927	10.2494	17.7541	12.6324	12.6906	15.7992	15.3149	12.8984	1.91321	0.693712	0.418223	1.4784	0.120203	0.0631885	3.96167	7.15014	19.1816	24.9136	18.5643	16.5859	0.410644	21.3814	21.2802	30.0779	28.0365	15.6518	5.96942	0	25.369	30.049	32.0461	29.4286	27.7235	27.6199	23.8742	22.9957	22.3037	20.7574	18.4414
DNT-367	2023-07-20	96-square-well	VP 3	3500	C01	Sodium Benzoate	10		21.5366	23.2512	14.7506	17.8995	21.5194	19.476	18.3745	20.3539	21.0762	16.6466	1.43928	0.620354	0.802464	0.509987	0.659111	0.373211	0.587797	0.65906	2.73919	3.27429	4.54547	8.13025	7.62957	14.4051	10.9951	12.7441	13.5503	10.4007	7.50616	0.597992	29.1085	28.8909	29.1816	27.3431	22.3945	25.9914	20.9115	21.1765	19.7091	20.5162	18.2937
DNT-367	2023-07-20	96-square-well	VP 3	3500	C08	Sodium Benzoate	10		13.3181	2.27641	10.8105	12.7107	10.3853	8.69865	15.8028	14.4241	15.0862	12.2439	16.7069	13.8556	13.6002	5.53965	11.8819	13.097	15.544	15.5857	20.7118	24.1594	25.2013	26.4757	24.3819	22.0898	23.6203	25.1508	26.2428	26.4372	21.1219	10.8549	25.1701	25.2299	24.6445	24.8998	20.4086	24.9439	20.4899	15.654	20.7274	22.0591	23.0482
DNT-367	2023-07-20	96-square-well	VP 3	3500	D04	Sodium Benzoate	10		4.55296	5.0228	5.78386	5.88241	4.29303	6.84031	5.39858	6.28997	7.34364	10.1619	3.01043	0	0.0535239	0.107623	0.153208	1.12726	1.60639	3.48001	10.6206	11.6675	0.633457	0.146876	2.776	6.64013	8.26552	10.7659	7.90919	12.7181	5.29653	0.0407638	24.437	22.5676	20.8565	20.1987	17.7436	19.2571	15.6812	13.2658	0.0630366	0.0838892	5.59179
DNT-367	2023-07-20	96-square-well	VP 3	3500	D07	Sodium Benzoate	10		5.20337	4.44067	7.03087	5.75949	7.33745	6.93684	7.16757	9.3122	10.1547	7.14198	1.41232	0.0851876	0.0417409	0.122231	0.110914	0.198113	0.557802	0.190679	0.991253	8.58457	16.7967	12.8049	10.1584	14.575	13.6668	4.16698	13.4917	8.36829	15.5175	12.2417	19.7003	18.0352	20.4337	20.6188	21.4616	17.9582	13.697	14.4992	13.0827	15.101	12.6134
DNT-367	2023-07-20	96-square-well	VP 3	3500	E01	Sodium Benzoate	10		1.16552	0.79393	0.208057	0.0620882	0.265464	0.654722	1.01064	0.24731	0.575127	0.434287	0.728169	0.437542	0.290658	0.0739264	0.0636338	0.115373	0.171868	0.119339	0	0.654096	0.316651	0.325139	0	0	0	0	0	0.253737	1.15783	0.690858	22.1215	18.3684	16.5728	11.4287	14.554	12.2766	12.0351	10.6756	12.603	11.1254	13.6791
DNT-367	2023-07-20	96-square-well	VP 3	3500	E07	Sodium Benzoate	10		19.0898	18.7096	12.2077	3.73342	9.66613	9.95906	14.3916	12.5025	14.7406	14.7681	3.67246	2.66159	11.5491	20.5331	21.9882	23.587	23.5112	19.9369	23.1182	20.2271	3.1192	13.5858	15.2114	18.7347	23.8959	22.6112	8.15293	5.47975	24.3669	9.2097	29.3759	30.9893	28.6997	27.7323	26.8018	24.4633	25.4049	21.0519	14.7168	14.5389	13.8093
DNT-367	2023-07-20	96-square-well	VP 3	3500	F03	Sodium Benzoate	10		10.7142	7.91553	13.5958	9.45527	8.18931	5.69136	5.35019	7.60446	8.71903	7.32145	5.21801	0.638829	0.0826827	0.0215171	0	0.0429609	0.0650057	0.12382	0.0201282	0	0	0	0	0.298817	4.09473	10.9245	6.44803	11.2764	10.4502	8.36554	30.4366	18.6041	17.0848	15.7596	12.7722	12.628	12.4043	8.11765	10.1781	7.26707	7.43004
DNT-367	2023-07-20	96-square-well	VP 3	3500	F08	Sodium Benzoate	10		10.9929	8.17835	6.35564	7.117	5.01661	1.67589	0.822683	0.30288	0.553418	0.399558	2.03944	0.125744	0.33532	1.27357	1.03777	0.935756	1.66725	3.29556	1.69881	1.50871	5.18319	3.62062	1.31543	8.55286	20.7068	20.1682	16.2971	22.557	23.0603	17.8766	23.5867	17.9166	15.9891	11.861	9.01109	9.4859	8.09438	4.02852	4.61617	2.16133	1.05569
DNT-367	2023-07-20	96-square-well	VP 3	3500	G03	Sodium Benzoate	10		4.47338	5.77348	5.93716	3.01399	11.1525	16.4243	8.05922	2.26072	10.7077	11.9323	4.15598	0.0406252	0.020016	1.03265	1.01045	1.20085	2.95172	11.5114	7.45469	12.3396	22.8266	9.93124	12.6562	7.37068	10.2737	15.7332	13.0654	5.26268	0.154644	0.203943	30.8684	28.4841	27.4014	27.623	23.1968	21.317	20.4273	16.2234	18.1862	15.5971	16.9976
DNT-367	2023-07-20	96-square-well	VP 3	3500	G06	Sodium Benzoate	10		7.85663	4.05172	1.72789	7.02044	8.70143	7.45784	7.49989	9.36557	4.7385	8.22493	1.697	0.0226077	1.02162	0.0880469	1.12171	6.39824	5.44308	11.0169	12.6112	10.0424	13.8264	2.48959	9.2301	10.6187	15.81	14.0655	7.91471	5.40918	0.386607	4.05686	28.1609	23.2064	18.7729	18.9313	14.2908	12.0245	1.84609	2.78314	1.31108	1.8712	1.39228
DNT-367	2023-07-20	96-square-well	VP 3	3500	H02	Sodium Benzoate	10		18.4451	15.8487	17.2987	19.2205	16.5007	15.1839	13.0508	17.2712	14.4358	14.3035	1.33352	0.494065	0.514319	3.55864	2.152	7.04519	15.2352	19.0433	20.1938	22.2226	19.3762	15.4222	17.625	21.6766	15.9465	9.80093	15.9751	10.2075	14.4427	14.1779	28.9833	25.7959	15.4759	22.9805	17.1595	16.1776	17.5294	12.0357	11.4825	12.7678	11.86
DNT-367	2023-07-20	96-square-well	VP 3	3500	H10	Sodium Benzoate	10		7.85087	5.3478	8.78492	15.2774	12.3282	12.8394	13.976	12.9522	11.7517	12.6529	1.63944	0.261352	0.566221	2.23653	1.03648	1.25669	0.177683	1.78968	2.12033	4.43997	7.34479	15.9046	17.295	14.9865	16.8168	18.9744	21.5626	27.6961	27.5503	20.4775	31.4724	24.0708	23.0245	21.0423	17.9594	9.39998	10.4231	6.99717	5.77994	4.04535	2.83105
DNT-368	2023-07-20	96-square-well	VP 4	3500	A05	Sodium Benzoate	10		27.5193	24.564	23.5974	21.0706	18.3953	17.1177	15.3775	17.1914	15.6441	9.36433	1.38104	0.247881	0.0425966	0	0.171648	0.198435	3.78217	5.89438	12.561	15.3835	17.8011	15.5642	14.4994	15.9777	15.9117	19.0336	19.121	22.2251	22.6597	13.4917	35.764	37.4761	32.6827	29.3403	28.1589	27.697	27.7146	25.33	24.7037	18.0253	18.6703
DNT-368	2023-07-20	96-square-well	VP 4	3500	A09	Sodium Benzoate	10		16.0386	19.9366	19.1077	17.1927	18.9621	15.2522	14.8899	16.2976	7.83269	14.0784	2.52111	0.468218	0.0684691	0	0.976307	7.48676	16.8987	18.1876	18.4038	16.933	19.8458	0.295388	13.6604	18.5104	14.2565	12.6952	18.3244	18.4931	1.53794	1.95076	28.6912	26.0948	21.2325	21.7102	13.4419	14.8228	16.0311	10.0125	3.02431	2.3389	2.69912
DNT-368	2023-07-20	96-square-well	VP 4	3500	B06	Sodium Benzoate	10		16.3175	14.8696	11.001	8.17513	1.86005	2.23091	5.37465	5.95653	5.65747	2.01989	2.69034	0.366786	2.04334	2.69388	8.12307	20.8695	18.4292	18.761	14.0833	19.888	21.2577	22.411	20.8646	14.1412	18.7641	20.4215	5.93128	0.857777	4.89852	8.02128	28.7799	31.2097	30.5335	25.21	17.9389	18.0057	14.7872	15.7464	8.90326	12.0434	9.2063
DNT-368	2023-07-20	96-square-well	VP 4	3500	B08	Sodium Benzoate	10		19.7558	17.6405	18.1914	18.6745	17.6996	12.5879	15.5347	15.0575	15.9158	15.2268	2.10542	0.0206781	0.0205491	0	0.342252	1.00341	0.0688688	0.0631807	0.0609245	0.711977	2.37278	10.3134	17.7568	16.3459	13.339	12.8852	13.3688	13.0593	13.3777	15.9913	30.5346	22.7663	25.6388	22.4484	20.1348	18.3856	17.9358	17.5766	17.1961	14.0931	14.448
DNT-368	2023-07-20	96-square-well	VP 4	3500	C01	Sodium Benzoate	10		11.7484	14.1577	15.1347	14.0948	13.0435	15.3745	11.499	14.6141	14.1067	16.6113	1.87622	0.106158	0.11586	0.0202696	0.0457408	0.12912	1.20607	0.173381	7.11005	5.7144	8.71752	10.5267	10.2057	18.2076	0.874394	0.637154	0.836603	3.32941	11.5556	12.2172	26.5884	22.7668	22.789	23.9619	22.5458	18.9534	15.5235	13.6232	12.4639	4.22016	3.59725
DNT-368	2023-07-20	96-square-well	VP 4	3500	C08	Sodium Benzoate	10		18.1665	14.7879	12.0909	15.3425	14.5312	13.0175	9.50483	6.66891	8.49162	10.2588	1.14711	0.137409	0.117859	1.2711	1.42162	0.918493	1.39503	0.0200139	0.0670817	1.26629	3.95359	5.08955	6.62739	3.14729	5.69838	6.63162	5.53082	6.95138	3.25574	3.71872	22.6689	19.3966	15.6543	13.6595	12.5588	13.7611	9.83997	2.72957	5.03897	3.48927	3.99525
DNT-368	2023-07-20	96-square-well	VP 4	3500	D04	Sodium Benzoate	10		8.0494	8.1705	8.09918	9.35988	8.80411	9.69148	9.00402	10.3934	7.38057	8.7066	0.845112	1.38251	1.14164	1.21974	1.54881	0.283763	0.109112	0.0649238	1.82882	4.35776	7.99485	8.35391	7.2622	8.77435	7.73798	8.82825	6.80498	4.76238	7.00682	4.75419	15.1685	19.8598	19.2589	18.2591	12.7553	14.2001	13.4735	14.6557	11.8749	9.05246	12.5614
DNT-368	2023-07-20	96-square-well	VP 4	3500	D07	Sodium Benzoate	10		23.2498	20.9299	19.829	19.5845	17.8913	14.4834	16.9628	16.3856	14.3079	5.85443	2.28774	0.546139	0.337706	0	0.0200187	0	0.832619	6.26708	9.40191	21.3819	20.6476	19.206	20.1747	19.5064	13.7395	3.55249	13.6071	2.12102	10.3977	2.78631	20.4215	22.3821	21.611	21.1685	20.9275	20.9279	20.268	18.2246	15.3766	14.7723	1.17041
DNT-368	2023-07-20	96-square-well	VP 4	3500	E01	Sodium Benzoate	10		13.4557	13.9573	8.05776	6.21806	6.43208	9.0973	9.71902	9.40332	9.20072	10.2635	2.72792	0.318727	0.380199	0.552592	1.47903	1.00991	4.8351	3.87515	13.6202	12.4297	17.1611	15.103	7.1251	9.23708	6.24416	6.40208	1.36104	0.336283	0.022698	0	22.6167	18.732	19.0432	16.2628	13.1853	12.9567	16.8793	13.3442	15.6732	15.0177	14.0196
DNT-368	2023-07-20	96-square-well	VP 4	3500	E07	Sodium Benzoate	10		19.7423	15.5519	19.9128	19.2037	18.1554	17.8495	17.1628	12.8614	14.0197	12.662	1.40131	0.0206125	0.0221769	0.925894	0.71944	1.04806	0.490312	4.50746	10.3706	2.94102	19.6536	20.6711	21.5584	20.8257	21.0159	27.3972	23.4116	24.5972	30.3833	26.8284	20.0339	22.9063	21.1306	17.6992	13.7531	10.9154	12.216	5.17993	4.85294	3.66405	5.02374
DNT-368	2023-07-20	96-square-well	VP 4	3500	F03	Sodium Benzoate	10		15.9665	14.5143	12.894	11.823	10.9718	10.4181	14.342	12.0492	12.0218	12.531	2.32779	0.107275	0.0436222	0.0822944	0.0207924	5.01806	6.5469	11.1783	14.4655	15.7494	21.3697	16.4141	18.7391	19.1384	20.4105	22.8088	10.2194	9.48031	10.7384	12.1401	25.7025	24.859	22.7366	20.8862	20.6356	18.2218	20.4123	15.9658	18.134	16.0514	14.9892
DNT-368	2023-07-20	96-square-well	VP 4	3500	F08	Sodium Benzoate	10		14.7658	12.7094	12.0445	9.34988	4.39942	7.24762	7.59015	7.96228	6.94786	11.2772	1.73647	0.0200029	0.0200972	0	0	0	0	0.0211665	0.0413155	0.280465	1.17506	5.50844	9.43974	11.0351	7.12096	16.0568	15.0886	6.99255	13.3122	10.3803	25.6371	22.2094	26.3873	18.7969	19.0515	15.228	15.7078	13.9376	10.3169	7.48385	8.89842
DNT-368	2023-07-20	96-square-well	VP 4	3500	G03	Sodium Benzoate	10		15.5682	7.15106	10.8337	4.93016	5.61988	5.25563	7.40142	4.43428	1.80587	2.7285	4.31527	0.913447	0.715914	0.813557	1.20187	0.625897	0.0647805	4.81346	15.0743	16.8526	9.59711	18.1948	18.587	21.256	17.4386	10.0739	0.899965	0.984778	4.18539	1.4013	20.9764	24.0048	27.546	26.2005	27.155	25.981	19.6133	21.5128	0.421598	10.6634	14.4607
DNT-368	2023-07-20	96-square-well	VP 4	3500	G06	Sodium Benzoate	10		7.11071	3.23279	1.56303	0.440918	4.308	6.10136	8.20271	9.454	5.21451	3.47266	4.329	0.242399	0.0659116	0.173527	0.086359	0.426602	0.0611934	2.14517	0.563183	10.1234	14.9857	11.455	8.75748	5.71113	9.49916	1.82227	13.4917	6.44916	4.24134	13.4255	33.9713	31.3377	28.0399	11.4056	19.6811	15.7791	14.267	8.44857	1.03722	2.03762	0.355061
DNT-368	2023-07-20	96-square-well	VP 4	3500	H02	Sodium Benzoate	10		4.45418	6.64696	10.0194	11.6659	12.3854	13.6475	11.8477	11.1248	11.9366	9.95209	0.0652784	0.0811561	0.312389	0.245132	1.24084	0.597091	0.929759	0.543782	0.278695	0.856506	6.86988	14.4218	16.922	15.4963	19.2855	15.5866	1.03816	0.927076	2.98031	0.528997	23.7725	19.6341	21.698	20.3747	17.2036	17.1588	14.9868	17.6261	18.2186	15.8515	13.6658
DNT-368	2023-07-20	96-square-well	VP 4	3500	H10	Sodium Benzoate	10		19.3886	13.7216	14.0662	13.7334	17.0277	7.77602	18.2007	14.9479	17.5945	11.8964	1.60899	0.0625468	0.144019	0.205185	0.225508	1.79908	15.4016	25.396	9.04715	19.5722	27.9577	26.5204	25.5414	28.6482	9.57519	0.32207	0.0427794	0.0201468	0.192677	0.128131	30.7949	29.756	31.2836	30.4735	27.1225	24.0302	22.0394	22.4933	22.0889	19.7284	17.0576
DNT-367	2023-07-20	96-square-well	VP 3	3500	A04	Sodium Benzoate	30		7.07186	7.507	6.90392	7.39776	3.97202	3.21755	2.76111	3.79529	4.83548	7.63001	4.34597	1.24899	0.153132	0.19085	0.104195	0.564243	4.39887	3.20924	4.90898	6.13649	7.58722	10.4227	5.22782	5.93714	3.04762	4.52388	4.97249	3.11558	3.55967	6.88663	20.6615	17.883	18.8742	15.0392	11.5688	12.6444	11.3128	13.4989	9.67959	11.3227	10.9804
DNT-367	2023-07-20	96-square-well	VP 3	3500	A08	Sodium Benzoate	30		4.62444	8.95653	15.9473	12.5523	11.39	11.4964	11.6332	7.29143	12.6656	10.9175	1.6395	0.114463	0.280066	0.237601	0.064249	0.0629718	0.0641289	0.102357	0.165662	1.35225	10.0007	14.8194	14.1573	14.9526	10.4276	15.4046	15.7779	5.67092	0	0	28.4239	25.8347	26.285	23.8406	20.3673	19.8891	16.3349	19.4855	17.7534	18.0644	18.377
DNT-367	2023-07-20	96-square-well	VP 3	3500	B04	Sodium Benzoate	30		26.1892	24.3358	22.1381	23.0049	15.4004	16.0623	16.8765	14.592	7.10192	8.49515	1.49089	0.0826825	0.103604	0.0201794	0.0429218	0.176458	0	1.90515	13.5569	16.8041	20.6324	2.47843	20.6766	22.0047	21.8284	19.5592	12.1596	17.4527	20.9398	1.40565	29.1021	25.0824	29.7785	26.9093	21.7886	24.1509	23.0922	25.5839	18.4998	14.5169	20.6882
DNT-367	2023-07-20	96-square-well	VP 3	3500	B10	Sodium Benzoate	30		16.4505	14.0975	14.4044	13.3097	12.1171	6.85187	6.31934	6.95383	6.84586	5.29821	2.89159	0.171296	0.094093	0.223712	0.0200917	0	0.042576	2.7791	4.52253	17.1277	22.0922	22.0348	24.461	19.8331	19.9045	9.85398	11.7992	11.3845	9.06662	13.3176	26.1657	26.0298	23.2536	21.1703	18.6837	19.4255	17.6213	17.1058	16.3475	12.5937	11.3604
DNT-367	2023-07-20	96-square-well	VP 3	3500	C04	Sodium Benzoate	30		20.7251	20.0176	21.3409	22.4878	21.9528	20.6871	14.8297	21.9217	19.6117	20.9661	7.62056	9.48153	10.9049	8.91906	16.1682	18.7486	18.3964	15.7441	15.9354	16.4654	17.6328	24.2418	13.1051	17.3908	18.4439	10.3684	12.7328	12.5771	12.7692	12.747	32.7798	31.9603	29.5201	38.8293	29.6666	32.0195	38.2027	33.1662	35.634	31.4011	31.5302
DNT-367	2023-07-20	96-square-well	VP 3	3500	C11	Sodium Benzoate	30		7.03954	5.09206	9.59878	9.81033	11.2769	14.7097	10.3897	9.78878	1.98197	6.35967	1.89963	0.0403623	1.24176	2.15414	0.172892	0.0421605	1.26332	0.86642	1.71191	1.84289	3.45361	5.301	6.72973	8.41221	2.59927	6.73189	7.92121	11.5977	2.39565	8.5915	26.9041	28.6874	28.7092	26.3491	24.3151	24.0773	22.7961	24.8753	15.9408	21.2953	16.3162
DNT-367	2023-07-20	96-square-well	VP 3	3500	D11	Sodium Benzoate	30		5.29633	8.36317	6.28304	4.04676	3.64141	4.00064	2.0727	2.68329	6.13964	5.96416	4.09199	0.666655	0.465094	1.81942	1.14475	0.981134	5.36698	5.53651	8.75261	11.7585	6.1986	6.65946	8.45248	6.31575	9.12213	12.3889	12.4037	1.92213	1.75325	4.62896	20.876	17.0056	20.1044	24.8703	20.8573	21.256	21.8298	18.243	19.2438	16.121	16.1037
DNT-367	2023-07-20	96-square-well	VP 3	3500	D12	Sodium Benzoate	30		11.7943	11.3244	8.48241	12.0856	12.6989	10.7968	7.07352	7.79294	7.36999	8.48358	2.33328	0.206553	0.0403327	0	0.0206674	0.224465	0.0663986	0.396269	0.0201043	7.64677	19.6617	20.0635	18.4881	20.364	21.4561	21.745	18.3284	16.5814	22.9509	17.6978	22.7873	23.4243	20.0724	19.0074	14.1522	13.7011	15.2367	11.0086	10.0737	9.90098	9.31958
DNT-367	2023-07-20	96-square-well	VP 3	3500	E02	Sodium Benzoate	30		8.09515	8.97931	11.4114	11.0797	11.8926	11.9465	8.8089	3.3864	0.60244	0.0877839	4.24552	0.128557	0.0612652	0	0	0.0416841	0.86122	1.84405	11.6665	15.2114	7.67848	15.6824	17.552	18.0397	2.90292	0.772138	20.4305	23.3164	5.53237	0.0203207	20.6972	23.2931	28.3306	27.9977	27.5379	24.0858	22.588	23.3667	22.9463	21.7234	18.5492
DNT-367	2023-07-20	96-square-well	VP 3	3500	E08	Sodium Benzoate	30		8.5272	7.98281	8.46394	9.66188	6.64109	7.75319	9.78913	9.40891	9.08232	10.89	5.23419	0.0401779	0.0412349	0	0	0.0209734	0.0211648	0.0201519	0.114352	0.0428362	0.0686382	0.0416803	0	0	0.0836483	0	0	0.0509236	0	0.021203	23.2044	18.2253	20.2324	21.8914	10.8291	9.81851	9.72831	5.27958	4.27943	3.11625	3.89501
DNT-367	2023-07-20	96-square-well	VP 3	3500	F06	Sodium Benzoate	30		18.8645	18.8483	16.6753	17.2186	12.8545	5.69087	4.86876	7.65273	6.63034	7.75404	1.76279	0.0646057	0	0	0	0.179875	0.632271	2.42701	5.02273	8.46439	7.49754	6.27969	2.7551	7.94681	7.03138	8.69246	5.33438	3.75947	13.6915	0.488204	27.1436	31.4131	30.0748	29.5015	26.8956	22.2558	22.1645	22.5785	21.0744	19.9265	24.4497
DNT-367	2023-07-20	96-square-well	VP 3	3500	G05	Sodium Benzoate	30		9.4511	7.72928	10.3214	8.80272	8.99106	8.11619	8.23508	9.21085	10.314	10.3928	2.76264	0.130234	0.109676	0.0204347	0.0620721	0.0430554	0.0835697	0.0418253	0.0615387	0.0891863	1.47125	11.6154	15.601	16.2586	17.6742	11.0259	17.4876	18.3146	20.1362	3.11363	21.5958	21.2687	17.4497	20.6266	20.0852	16.1551	18.386	14.3477	18.4997	13.6391	14.7968
DNT-367	2023-07-20	96-square-well	VP 3	3500	G08	Sodium Benzoate	30		17.2784	18.2753	12.8783	18.322	19.8279	16.2092	20.2425	16.7732	17.1315	22.7309	3.70482	0.0436042	0	0	3.41994	10.251	14.2325	13.8822	11.5956	17.3169	19.4628	22.2221	17.6867	13.2786	14.4049	17.8176	14.5047	14.1682	12.7571	11.0637	26.5789	23.5693	23.6042	24.7375	20.4602	23.7553	25.4103	25.8827	22.6346	25.1477	22.5856
DNT-367	2023-07-20	96-square-well	VP 3	3500	G12	Sodium Benzoate	30		17.7613	16.1463	13.9088	13.63	10.0247	10.1142	9.4345	7.86726	9.58261	7.76476	4.167	1.10929	0.224348	0.63025	0.0838271	1.29099	2.03658	2.94239	1.72505	1.70962	2.12477	2.10732	8.65078	6.0255	4.40733	12.2135	4.66292	7.17181	1.69154	1.13247	21.2131	15.1013	19.3192	15.0548	16.3142	13.2501	10.1713	15.493	14.3533	11.9555	8.93177
DNT-367	2023-07-20	96-square-well	VP 3	3500	H05	Sodium Benzoate	30		8.16775	10.1998	10.8585	10.9108	9.46213	7.16239	9.86339	4.60014	7.83661	8.1608	5.26581	1.68478	0.499575	0.628215	0.684016	0.0814951	0.145866	0.0401621	0.0726565	0.783558	4.48375	2.62688	8.65159	7.12177	10.2303	11.7628	6.76676	3.6209	9.16871	12.9074	17.4676	23.5528	28.1438	24.7389	23.69	19.8596	17.6253	18.9428	16.8354	19.9651	16.7371
DNT-367	2023-07-20	96-square-well	VP 3	3500	H09	Sodium Benzoate	30		16.4816	15.0291	13.6754	13.2186	12.5684	11.3088	13.9394	7.86828	10.4254	7.68056	5.41581	0.0810809	0.0856646	0.0200931	0	0.0202414	1.06584	4.01987	5.65901	9.07059	5.45549	10.1737	9.47394	11.7706	10.5925	12.0361	11.7541	12.3546	11.9441	11.9589	21.1018	18.8627	16.2132	17.8812	15.4107	14.6159	15.7738	13.1577	16.0593	11.3154	12.3753
DNT-368	2023-07-20	96-square-well	VP 4	3500	A04	Sodium Benzoate	30		10.5277	13.3755	13.0168	16.2795	13.3437	17.2262	12.5287	14.8824	10.9141	7.39893	5.61806	2.14797	3.81859	13.1855	15.6834	17.5413	16.5615	21.0363	19.2706	27.4461	16.4651	27.976	24.7627	23.9872	23.6079	25.5119	22.5322	22.4693	19.087	7.96137	28.9869	23.1388	17.4232	11.5683	13.4909	14.3146	15.2199	11.9097	13.1796	5.40951	7.1331
DNT-368	2023-07-20	96-square-well	VP 4	3500	A08	Sodium Benzoate	30		14.631	15.7267	17.7186	17.5959	16.0141	17.3262	15.3389	17.2882	15.3564	11.5001	4.70221	0.623969	0.367441	0.686288	2.95235	0.0203269	0	0.71193	0.609701	1.03284	11.537	12.7014	25.984	9.35172	12.6766	5.13593	10.4374	10.4373	22.365	20.8331	23.792	25.8519	25.7251	22.7707	20.6778	23.3716	19.7663	16.6909	16.8853	17.8622	17.073
DNT-368	2023-07-20	96-square-well	VP 4	3500	B04	Sodium Benzoate	30		15.4253	14.7229	14.597	13.3072	12.1421	6.1867	10.701	9.78499	9.30101	8.03817	1.4019	0.0630304	0.0484141	0.0209398	0.021278	1.50619	0.0216787	0.459887	1.006	1.68125	1.33306	6.98776	17.8158	23.9525	24.6635	24.7319	21.5356	19.1728	0.237738	0.0724153	16.9492	26.4564	29.1689	28.3825	25.855	23.4387	21.594	20.7778	16.5087	14.7204	1.45989
DNT-368	2023-07-20	96-square-well	VP 4	3500	B10	Sodium Benzoate	30		13.4087	13.9871	12.5038	12.772	5.99771	0.089014	9.16041	0.091306	0.638926	4.62296	5.12615	5.10201	4.84787	4.39934	5.91649	6.02193	4.77046	5.0433	4.52779	0.0213066	0	0.085605	0	0	0.922064	5.05515	2.31578	5.73298	9.95694	7.60676	29.276	17.7095	20.9632	17.5274	13.6309	15.8992	14.2018	10.6032	11.3438	13.6852	9.43001
DNT-368	2023-07-20	96-square-well	VP 4	3500	C04	Sodium Benzoate	30		5.94187	2.43261	3.94176	5.09105	6.85723	6.33806	6.71834	10.1835	8.08887	5.12474	1.88584	0.147263	0.115584	0.0897686	0.0200895	0.0873289	0.0857496	0.0633623	0	0.084634	0.0441372	0.0894669	0.141442	0.131323	0.230128	2.241	1.74929	0.967329	2.42712	1.66638	23.4584	15.4726	14.2667	15.9199	15.404	11.8358	9.49074	11.5728	11.2744	5.80925	6.65616
DNT-368	2023-07-20	96-square-well	VP 4	3500	C11	Sodium Benzoate	30		17.9911	15.0526	10.8342	10.8018	6.82145	4.0576	3.17601	4.76186	2.69526	2.1546	1.37988	0.0200656	0.020486	0.0202776	0.847083	2.00045	9.66095	12.0961	8.61339	9.17507	11.6681	5.20661	9.31946	9.11467	9.10643	0.769725	0.74981	0.103926	1.16496	5.20081	27.6306	25.1177	20.4853	17.4104	19.9046	16.7676	13.3414	7.92234	9.37983	1.02525	1.49584
DNT-368	2023-07-20	96-square-well	VP 4	3500	D11	Sodium Benzoate	30		24.5824	22.5232	21.1187	20.2967	21.778	19.1837	20.1997	22.6178	20.3207	19.0114	4.77429	0.715051	0.084257	0.0617488	0.494426	13.1335	10.8001	15.7619	24.5112	23.396	25.429	24.6677	28.0377	27.6446	19.6134	32.3942	28.0524	27.0931	31.5371	23.6982	32.8264	25.9221	26.7103	25.9097	29.8434	30.5053	28.3324	24.6107	13.59	24.7133	20.776
DNT-368	2023-07-20	96-square-well	VP 4	3500	D12	Sodium Benzoate	30		15.2686	14.7393	13.464	13.2548	12.1184	12.2889	12.7454	9.50399	9.30939	9.32015	2.26533	0.0847239	0.0618138	0.110232	0	0	0.0435431	0	0	0.0203641	0.0201337	0.0874451	0.390847	2.43695	0.996315	3.02315	4.12036	2.86256	1.10419	6.98313	29.5748	26.6315	30.6019	26.4933	25.9901	22.1089	19.9499	20.8284	18.1772	14.7968	14.8424
DNT-368	2023-07-20	96-square-well	VP 4	3500	E02	Sodium Benzoate	30		15.5724	13.4228	13.5663	14.2321	10.7168	13.2118	13.317	14.3053	14.6617	15.6638	6.25485	5.40832	5.35562	11.9248	11.4924	12.7389	15.2081	19.0883	21.4158	19.5006	18.0789	16.2713	15.1097	17.5252	16.7917	11.9657	10.1231	12.9758	16.2758	16.1078	23.4337	16.5854	16.1269	11.8075	11.7695	11.6417	8.9471	5.54041	2.93129	2.94031	3.1512
DNT-368	2023-07-20	96-square-well	VP 4	3500	E08	Sodium Benzoate	30		14.7242	16.0194	14.0594	15.2072	12.2703	14.7412	12.7314	12.0743	14.2594	14.6901	4.50304	0.161914	0.0211953	0.0207804	0.0228209	0.412716	0.0612616	0.0401543	0.090186	0.0409785	0.172207	1.37066	6.56313	8.83903	17.6529	19.487	23.2238	19.1664	21.5167	21.3263	16.4403	20.9052	24.4259	22.2804	19.7575	22.5176	20.3198	16.1262	16.6115	15.2163	10.6729
DNT-368	2023-07-20	96-square-well	VP 4	3500	F06	Sodium Benzoate	30		10.2179	10.621	11.2107	11.5206	11.7366	10.4879	8.28037	9.9611	5.61745	6.27525	2.12462	0.0911816	0.138263	0.0428797	0.102822	1.73217	2.34466	4.80493	7.52301	5.85125	6.97027	13.8491	15.3394	16.5008	16.6855	12.7319	13.0389	19.9231	11.0796	11.2269	19.9287	21.2684	22.6329	18.0685	16.8495	15.8503	16.0262	13.4949	13.0668	12.1612	11.6346
DNT-368	2023-07-20	96-square-well	VP 4	3500	G05	Sodium Benzoate	30		18.6425	15.9051	15.9835	16.5797	14.7193	10.4749	8.29636	10.0046	9.10903	9.29326	3.40643	0.298806	0.0895181	0.101994	0.0852209	0.063132	0.366315	0.110857	0.0412667	0	0.701317	2.02372	13.2362	13.5507	21.0958	22.1094	16.9453	17.0107	21.7096	19.3966	24.8356	24.0543	22.3906	18.9578	14.9432	17.2506	14.2379	13.2977	10.923	10.1627	7.33234
DNT-368	2023-07-20	96-square-well	VP 4	3500	G08	Sodium Benzoate	30		24.831	25.3304	24.9215	26.0316	24.2866	23.9381	21.7529	19.6789	19.5459	23.5854	2.12217	0.0481157	0.0870896	0.347583	3.39689	4.74858	15.2817	20.9695	18.748	24.2684	24.0682	22.1076	19.4535	21.3298	18.4595	11.0459	13.1396	15.7578	18.8413	20.4061	27.4153	25.7946	25.1577	22.2925	25.4399	25.0179	22.5736	23.5507	26.6046	23.5662	22.7339
DNT-368	2023-07-20	96-square-well	VP 4	3500	G12	Sodium Benzoate	30		13.6262	5.67785	12.0387	4.2984	4.75236	9.80735	12.6782	10.4647	4.97392	2.09797	4.53677	0.0604318	0.0646863	0.211958	0	0.0204243	4.5851	17.3879	16.7608	18.4607	30.5716	18.3479	30.149	21.1543	22.3925	7.11418	3.01725	0.14656	0.0200453	0.0961071	17.4753	24.0996	24.2546	23.1986	19.2889	18.9555	17.5404	15.9099	13.9164	13.6488	14.5174
DNT-368	2023-07-20	96-square-well	VP 4	3500	H05	Sodium Benzoate	30		8.95379	12.8279	13.0949	8.82092	8.60921	7.70304	6.16836	5.74795	6.74125	6.05841	1.66998	0.884494	0.442847	1.11551	0.0850453	0.476094	0.609821	0	0	0	0	0.195574	7.70406	16.9783	21.9358	20.4383	28.3323	22.196	29.1049	17.8904	37.895	33.5013	31.5711	27.1074	22.7531	16.5907	18.462	12.5206	8.5405	8.45853	5.73949
DNT-368	2023-07-20	96-square-well	VP 4	3500	H09	Sodium Benzoate	30		14.099	11.4544	14.2814	14.523	11.346	8.32725	7.48719	8.54697	8.03302	10.2991	3.7262	0.0256711	0.105836	0.2822	0.258633	0.0639173	0	4.16788	8.54788	9.8672	15.5813	13.6318	14.6241	16.6927	20.7086	17.4584	20.7701	13.1811	6.96823	13.7237	29.9714	28.7166	25.2743	24.3405	18.3677	8.95864	3.52765	4.8392	3.79425	3.76763	3.22303
DNT-367	2023-07-20	96-square-well	VP 3	3500	A02	Sodium Benzoate	100		8.15305	7.81548	9.93504	13.1777	10.738	11.7988	9.12785	2.47522	3.75573	8.37542	2.79118	0.919098	0.294331	2.42977	12.7393	8.49448	16.3555	11.342	14.6229	20.2477	16.5028	10.2934	0.127241	0.0217344	0.0220576	0.657907	13.6692	21.1388	20.1051	20.7609	20.039	16.3669	16.987	15.9977	9.78184	10.0579	11.7654	6.00514	1.86543	1.41761	1.94817
DNT-367	2023-07-20	96-square-well	VP 3	3500	A11	Sodium Benzoate	100		21.9074	17.8701	16.6928	20.5275	22.3921	22.4399	20.7454	22.8142	23.3657	18.1462	5.02575	0.677821	0.861611	0.763095	0.10236	0.86117	0.663054	12.8145	13.3823	16.9812	15.4036	21.0922	19.9733	6.88955	15.0032	19.6753	23.2313	14.0398	21.3078	22.1442	28.864	22.3649	27.2398	23.0377	16.9338	19.2034	19.2262	16.9596	7.36865	17.1096	11.5237
DNT-367	2023-07-20	96-square-well	VP 3	3500	B02	Sodium Benzoate	100		16.8129	10.668	16.072	15.1915	13.6178	5.96053	12.675	11.9597	11.971	14.637	4.60228	0.0213146	0.0454526	0.0412398	0.0208604	0.0408335	0	0.0474447	0.205663	6.39365	5.38881	11.4771	6.2168	3.75804	3.86492	3.06737	3.46901	3.12002	4.82266	0.227628	25.2686	19.9585	20.514	19.5535	14.6248	11.491	3.81251	1.126	0.424906	1.0648	0.828697
DNT-367	2023-07-20	96-square-well	VP 3	3500	B12	Sodium Benzoate	100		6.28672	10.8725	17.0699	21.0171	18.445	20.0968	20.4817	21.9003	14.6434	17.4606	2.49248	1.98548	0.0205757	0	2.24187	3.08588	0.507078	2.14646	8.38903	9.49878	11.673	9.85176	9.68509	16.7368	2.91271	5.6025	10.1219	5.23148	0.396994	1.00299	33.6557	37.8102	33.2124	37.3082	34.6935	28.7914	28.5244	23.6966	25.9777	24.8042	18.6781
DNT-367	2023-07-20	96-square-well	VP 3	3500	C02	Sodium Benzoate	100		5.81627	2.7573	3.19669	4.92315	5.605	5.28601	4.29426	3.8917	6.46969	6.13748	1.99862	0.355836	0.0826435	0.0831947	2.17511	11.5047	20.6076	19.3457	21.4729	19.2033	22.233	20.2708	23.7729	6.9792	19.8969	7.19569	15.1687	19.3075	21.7165	4.44501	18.7691	16.1864	17.743	14.0458	13.4729	10.9786	9.38097	7.91411	7.96184	7.52312	8.3045
DNT-367	2023-07-20	96-square-well	VP 3	3500	C07	Sodium Benzoate	100	A
DNT-367	2023-07-20	96-square-well	VP 3	3500	D03	Sodium Benzoate	100		7.36966	4.03976	4.67565	8.52619	4.35734	1.11455	3.58143	5.1967	2.44934	1.88986	2.59692	0.231901	0.108113	0	3.56689	0.0962818	0.221349	0.20378	0.168073	2.80868	9.28089	7.85298	6.81684	13.4868	15.3908	15.5065	4.73399	8.1011	7.10439	7.01612	23.2516	18.3083	17.9448	15.2473	15.3726	13.3212	2.06623	1.15016	1.71652	0.201257	1.40481
DNT-367	2023-07-20	96-square-well	VP 3	3500	D09	Sodium Benzoate	100		5.98934	7.88236	5.82179	9.22536	8.85034	8.71512	6.83717	6.71412	7.82134	9.27177	0.812401	0.128443	0.104995	0.044567	0.541127	1.00576	0	0.165792	0.213984	0.636523	0.0623478	0.228648	3.22641	5.56529	8.31802	11.1941	4.95696	0.231005	0.36271	0.273024	16.4541	15.2364	18.8831	16.2648	14.389	12.1587	9.87344	9.86018	13.4546	11.8162	10.074
DNT-367	2023-07-20	96-square-well	VP 3	3500	E05	Sodium Benzoate	100		23.6408	21.7811	18.158	16.8512	8.98297	14.5041	2.58899	6.7799	13.9511	3.70819	2.9676	1.74053	0.856098	0	0.221855	4.92617	5.95182	9.93243	7.85532	7.53702	9.89135	12.1242	10.2863	17.0666	16.3544	14.8405	10.865	14.8823	11.1228	11.2812	33.0322	31.044	28.3498	18.8041	26.897	24.9308	21.1837	18.2523	18.7554	9.33474	12.7096
DNT-367	2023-07-20	96-square-well	VP 3	3500	E11	Sodium Benzoate	100		11.5733	12.8748	19.4952	18.4133	26.1026	21.3429	24.9352	23.5573	25.4659	25.7377	8.9663	3.88628	3.52262	4.28093	9.27478	7.18576	16.3982	18.4899	24.4036	22.6662	18.47	18.99	24.8581	26.6218	21.7375	26.1699	24.5796	27.0082	28.4989	26.375	28.1122	20.8318	15.7038	18.6912	22.7469	20.3267	12.2055	19.9206	11.817	20.0759	10.4133
DNT-367	2023-07-20	96-square-well	VP 3	3500	F04	Sodium Benzoate	100		16.8298	25.6944	21.2752	23.1893	18.8853	17.5092	9.13489	21.4483	23.0233	37.0804	0.562677	0	0	0	0	0.0444237	0	0	0	0.0237298	0.764583	1.52838	1.8145	1.10895	1.11162	8.40372	4.5221	0.229131	2.21337	6.07918	35.0659	39.4529	40.7411	48.1434	30.6267	36.5835	29.004	46.1053	42.5759	32.7458	33.5681
DNT-367	2023-07-20	96-square-well	VP 3	3500	F10	Sodium Benzoate	100		3.83327	3.9313	7.71302	12.7021	8.55345	13.6532	13.1932	9.12039	10.7998	9.22864	6.04506	2.49678	9.10075	6.74672	13.8289	15.1985	6.53622	6.97972	10.0867	7.60655	0.144723	0.248155	0.132771	9.62766	1.13403	0.894285	10.5692	12.0982	14.1994	6.26188	18.0086	14.0591	11.1819	10.3552	11.2415	10.0498	12.5718	9.83192	10.9413	13.2815	11.7222
DNT-367	2023-07-20	96-square-well	VP 3	3500	F12	Sodium Benzoate	100		13.3005	13.372	16.9755	14.4032	18.5189	18.2501	17.3571	15.1173	16.2613	18.909	5.75079	5.16937	2.95243	8.58679	10.1799	14.7199	22.1264	24.0869	22.5359	22.6045	18.9509	18.5635	18.8269	17.5049	18.0985	19.9208	20.9854	7.41599	17.9863	17.1302	33.5688	28.9888	30.4065	23.9044	25.0042	23.6356	24.6844	24.7553	9.04659	22.0015	16.2754
DNT-367	2023-07-20	96-square-well	VP 3	3500	G11	Sodium Benzoate	100		1.51406	0	0	0.0205658	2.08162	0.612758	2.074	0.787322	1.73638	2.40071	3.98014	2.66709	0.182789	11.4997	0	0.0202871	3.77228	4.90363	4.91782	9.41717	8.31535	14.3112	10.6084	11.9081	11.275	20.1609	19.4896	16.442	17.1412	11.8634	20.3675	24.6872	30.677	30.0511	26.9766	26.114	23.424	26.7272	18.221	17.3012	16.3832
DNT-367	2023-07-20	96-square-well	VP 3	3500	H04	Sodium Benzoate	100		14.7972	16.3301	13.8074	14.8089	14.9671	17.2691	11.7351	13.7404	13.6975	15.2658	1.42022	0.731066	0.299877	0.99022	0.0421711	1.54788	2.23142	10.0025	9.51561	10.5885	9.21531	2.61572	2.88699	5.90579	4.54393	4.06831	8.01505	8.24392	7.72465	13.3255	21.7126	20.5816	23.7313	22.2573	18.9339	20.8069	18.2378	21.1941	21.6184	20.7445	18.9821
DNT-367	2023-07-20	96-square-well	VP 3	3500	H08	Sodium Benzoate	100		12.8046	14.2668	14.0105	18.7516	14.5477	14.3468	14.1643	14.1388	9.53478	12.3924	4.01277	1.06502	0.567638	0.244364	8.35468	17.4537	26.5755	17.9381	19.2045	19.9133	25.2275	18.9311	2.15129	3.30383	2.87909	3.79086	5.16281	4.21793	8.41564	2.73639	31.3848	26.0614	22.746	22.2238	20.8307	19.4473	15.3334	13.9322	18.545	13.4323	13.9897
DNT-368	2023-07-20	96-square-well	VP 4	3500	A02	Sodium Benzoate	100		9.10536	14.0085	12.4454	13.4394	10.5615	10.7846	12.0232	9.49877	9.15122	9.97087	0.332282	0	0.0417045	0.0210192	0	0.0440859	0.906517	0.212605	1.44242	4.24929	8.26193	4.01961	4.32182	6.18394	3.65819	8.72885	4.23665	4.6369	1.5934	2.96314	23.3666	20.8309	18.2342	17.492	17.6001	15.5545	13.0047	16.0132	17.6942	14.4272	12.0164
DNT-368	2023-07-20	96-square-well	VP 4	3500	A11	Sodium Benzoate	100		6.59343	7.48176	5.71246	4.35389	3.42907	2.3211	3.23108	2.70267	1.4943	1.88618	2.45757	0.134426	0.0410938	0	0	0.0203565	0	0.020267	0.615824	0.655022	2.69357	2.40294	7.00303	5.39503	2.75819	5.54567	0.934315	4.11714	6.93853	3.50862	21.8913	20.0388	18.2281	17.0855	15.4504	13.4083	10.7164	3.24645	4.65212	1.42112	0.861747
DNT-368	2023-07-20	96-square-well	VP 4	3500	B02	Sodium Benzoate	100		14.5074	16.6057	14.4383	14.8584	12.096	11.4134	11.7539	12.2879	11.6693	10.8888	2.53584	0.456146	0.542869	0	0.0204752	0.0659288	0.881943	0.179373	8.27084	17.8162	21.6148	22.9827	23.7097	18.9181	12.2393	0	0.482331	11.776	19.3688	15.8334	26.202	23.5615	23.9141	23.1007	21.8883	18.2541	18.3516	18.3225	18.1826	17.4503	14.7944
DNT-368	2023-07-20	96-square-well	VP 4	3500	B12	Sodium Benzoate	100		9.07668	8.81498	11.7312	10.0159	4.88655	9.14695	10.0967	10.0653	9.74485	11.3818	3.13077	0.859062	2.00614	4.11126	4.79214	11.1791	12.8124	17.0016	14.2105	16.5959	16.4887	13.509	7.5936	9.44588	12.3862	11.1964	16.8388	6.23333	8.86186	15.0826	28.1391	23.8094	25.2816	20.577	18.608	15.6827	13.6404	12.774	13.8428	13.2068	14.2547
DNT-368	2023-07-20	96-square-well	VP 4	3500	C02	Sodium Benzoate	100		12.5448	12.1962	10.4513	11.5311	10.0414	8.98866	9.80338	8.03121	5.63665	6.15594	5.1645	0.381899	0.213958	0.0233741	0	0	0.257717	2.55097	4.80866	8.80975	13.6971	15.9453	13.2148	8.2353	1.06598	1.30571	4.98288	8.8319	7.07146	6.13513	18.1471	17.9042	19.042	17.3856	16.6406	14.9915	12.7926	14.1913	11.4204	9.9746	5.70194
DNT-368	2023-07-20	96-square-well	VP 4	3500	C07	Sodium Benzoate	100		15.7198	17.0882	16.6894	16.4576	12.9043	12.4466	15.2364	14.2905	15.3821	10.6336	1.19798	0.0201695	0	0.0201827	0.020415	0.0608006	0.0207091	0	0	0.0844451	1.23216	8.71392	3.15157	1.2202	8.04857	21.5243	6.83192	16.7902	21.9804	10.4296	31.6427	28.6002	29.8135	26.6333	27.3227	25.2771	24.1529	25.7352	20.5026	18.9812	16.1673
DNT-368	2023-07-20	96-square-well	VP 4	3500	D03	Sodium Benzoate	100		2.90251	3.76229	7.12535	11.7607	10.6833	10.0275	11.1188	9.15273	6.58947	3.7579	4.49226	0.467134	0.829601	0.268516	0.291283	0.472022	1.11364	0.224538	0.981815	4.32256	3.36022	18.4656	12.3871	8.58111	12.7534	6.38547	19.7616	8.63613	5.75562	2.21543	18.5703	22.6022	25.6495	26.0926	23.0815	19.5507	20.1774	17.0074	14.7201	13.6478	8.32484
DNT-368	2023-07-20	96-square-well	VP 4	3500	D09	Sodium Benzoate	100		8.55473	6.00217	6.27781	6.34542	10.5678	11.6571	11.1339	8.22864	8.96332	7.46897	2.6586	0.242495	0.191842	0.111181	0.320841	0.114287	0.021939	0.0425108	0	0.0843696	0.123872	1.46708	7.45175	13.804	10.7216	12.5258	13.9071	16.301	12.5486	14.6847	26.8537	28.0465	22.5506	18.0234	16.7887	14.7524	10.9116	7.85368	3.96872	3.41479	3.21865
DNT-368	2023-07-20	96-square-well	VP 4	3500	E05	Sodium Benzoate	100		12.8666	12.3264	3.29453	5.86959	6.60308	7.88344	7.31059	2.93704	0.865361	0.35782	1.73676	0.0888568	0.0200545	0.60618	0.173751	0.388917	0.113141	0.581814	0.465736	8.44933	6.58312	0.241744	0.0417127	0	0.0216393	0.0208072	0.240632	0.107755	0.251069	5.59544	17.4285	19.6288	24.9029	16.3674	10.6865	12.2222	9.98826	4.25651	2.2756	1.42019	0.404355
DNT-368	2023-07-20	96-square-well	VP 4	3500	E11	Sodium Benzoate	100		19.9182	19.5827	21.5304	19.6654	21.7637	18.6115	17.6092	15.375	14.2875	15.4224	2.75447	0.166808	0.372415	0.683521	0.170379	0.938247	2.76011	6.55253	6.21051	9.41641	14	16.3933	15.6694	10.4692	11.3613	10.9151	9.39013	9.7899	14.7084	11.2881	29.8165	25.442	21.9837	19.8372	16.8681	18.2319	16.8295	18.0808	13.2708	15.7439	14.5626
DNT-368	2023-07-20	96-square-well	VP 4	3500	F04	Sodium Benzoate	100		19.9412	18.7664	17.4509	14.7658	17.7925	15.7866	16.5844	19.0979	17.6985	19.7419	4.47502	1.55418	2.60101	1.27587	2.35252	8.27927	16.5717	16.7618	0.855067	1.17123	14.6098	15.1198	14.4419	10.6516	16.5797	16.485	0.847747	0.152676	0.152926	0.114477	21.9996	27.7254	31.4557	32.3003	31.9439	29.2904	27.2942	23.7376	25.6135	24.7057	22.6517
DNT-368	2023-07-20	96-square-well	VP 4	3500	F10	Sodium Benzoate	100		17.7574	17.7382	15.7826	14.7096	15.3463	14.065	12.5638	12.4311	14.6221	17.0028	2.82951	2.10783	3.30893	4.96544	8.67687	10.6313	12.1603	15.727	18.54	19.4169	26.0586	24.3631	18.6658	16.4104	22.0996	22.9595	21.0282	24.2652	18.217	14.5948	28.4712	28.3287	31.4369	30.3577	30.3338	30.6346	30.8285	27.4156	26.7869	23.457	18.2253
DNT-368	2023-07-20	96-square-well	VP 4	3500	F12	Sodium Benzoate	100		19.6892	19.3789	22.1937	17.6858	13.4441	11.9212	10.9161	4.09643	5.86952	4.11527	2.33688	0	1.32548	3.13114	10.8147	8.52168	12.902	16.8193	20.5797	18.4201	16.5277	21.2314	19.4652	20.4824	22.819	20.5401	24.8958	20.2102	27.0608	26.8656	28.4288	26.1646	31.888	30.4701	29.1841	28.5691	23.121	22.9047	25.676	24.8061	23.2636
DNT-368	2023-07-20	96-square-well	VP 4	3500	G11	Sodium Benzoate	100		14.2212	9.90919	10.6711	11.4928	7.91298	7.39127	4.23511	3.05272	3.54402	3.84144	0.854762	0.304241	0.0858479	0.060829	0.268615	0.04288	0	0.178744	0.81113	3.1368	4.23419	7.33689	11.0012	6.94622	2.39647	2.98776	2.19758	6.77102	5.46088	5.42684	22.5897	19.2191	21.0522	17.1839	13.3721	13.0832	12.5289	12.551	8.22745	7.01001	4.9121
DNT-368	2023-07-20	96-square-well	VP 4	3500	H04	Sodium Benzoate	100		11.6753	10.2507	8.11712	5.46193	6.7522	3.2957	2.44325	3.20799	2.71962	1.66213	2.67975	0.104209	0.105726	0	0.0621276	0.107025	0	0.0610574	0.163882	0.0407965	2.48232	0	0.13744	0.502441	0.556481	0.223876	1.52369	6.0238	9.3029	5.82638	23.129	17.152	16.9286	16.224	12.2773	12.1513	6.60157	3.78364	5.06326	4.50207	2.52706
DNT-368	2023-07-20	96-square-well	VP 4	3500	H08	Sodium Benzoate	100		11.4288	13.5474	13.5738	17.6574	15.4709	16.6566	13.7577	11.7854	11.8948	11.9626	2.15394	0.64868	0.833796	0.654127	0.232533	0.531444	0.637511	8.89191	20.378	13.5505	11.6524	13.1011	18.0165	15.0691	15.4674	11.9228	11.9111	14.4621	17.9139	10.7891	24.0229	18.6693	18.9184	16.3445	18.8064	17.3905	13.3625	16.189	14.2089	14.9099	14.9816
[truncated: 9 more columns]

## Sheet: Metformin HCl
									20-minute acclimation period (dark)										40-minute light period.																				40-minute dark period
Plate Number	Date Tested	Plate type	Behavior System	Light intensity (lux)	Well	Chemical	Final Concentration (uM)	Status	Time bin (min) 0-2	Time bin (min) 2-4	Time bin (min) 4-6	Time bin (min) 6-8	Time bin (min) 8-10	Time bin (min) 10-12	Time bin (min) 12-14	Time bin (min) 14-16	Time bin (min) 16-18	Time bin (min) 18-20	Time bin (min) 20-22	Time bin (min) 22-24	Time bin (min) 24-26	Time bin (min) 26-28	Time bin (min) 28-30	Time bin (min) 30-32	Time bin (min) 32-34	Time bin (min) 34-36	Time bin (min) 36-38	Time bin (min) 38-40	Time bin (min) 40-42	Time bin (min) 42-44	Time bin (min) 44-46	Time bin (min) 46-48	Time bin (min) 48-50	Time bin (min) 50-52	Time bin (min) 52-54	Time bin (min) 54-56	Time bin (min) 56-58	Time bin (min) 58-60	Time bin (min) 60-62	Time bin (min) 62-64	Time bin (min) 64-66	Time bin (min) 66-68	Time bin (min) 68-70	Time bin (min) 70-72	Time bin (min) 72-74	Time bin (min) 74-76	Time bin (min) 76-78	Time bin (min) 78-80	Time bin (min) 80-82
DNT-373	2023-08-10	96-square-well	VP 3	3500	A01	control	0		19.3107	22.8611	20.6639	20.4036	17.0558	18.8605	22.0982	18.19	23.1724	17.7623	2.52436	1.23023	0.259037	0.736722	0.767451	1.15512	1.87908	1.50672	3.45944	4.88574	7.80542	15.5055	14.2306	2.2	0.707946	0.18387	0.248545	1.2285	0.288326	5.34687	31.8299	29.9927	29.5924	23.1812	24.8769	21.5389	19.8721	13.9634	12.3892	12.6882	2.06829
DNT-373	2023-08-10	96-square-well	VP 3	3500	A08	control	0		8.45675	10.3863	7.98148	15.252	10.393	11.9973	12.9352	14.9405	14.0923	12.4834	1.90251	0.472333	1.59863	0.632175	0.567195	1.63036	9.19427	13.2297	13.4163	17.8198	16.9116	20.4489	19.0676	23.0344	16.6434	18.3257	20.1113	22.341	22.1404	19.477	25.841	26.8429	24.634	26.1668	25.099	22.7514	21.1455	19.3884	21.237	18.2323	12.5761
DNT-373	2023-08-10	96-square-well	VP 3	3500	B05	control	0		9.57208	15.4326	18.0526	17.1084	16.8475	13.5479	11.8375	13.165	12.8657	10.8619	4.19029	4.99223	12.312	16.427	20.8414	22.0786	22.3835	21.273	20.7659	23.8963	21.7557	20.5394	21.4219	19.3714	22.9251	22.951	17.5251	10.8424	1.18142	0.0421808	23.0496	24.2667	23.9924	21.0843	20.1756	15.9242	9.18236	8.44817	2.53562	4.12322	2.30202
DNT-373	2023-08-10	96-square-well	VP 3	3500	B11	control	0		19.716	16.4515	15.118	16.4111	17.1154	16.5725	12.5811	15.7669	16.1812	17.4912	2.83863	0.733854	0.530935	3.70299	7.70982	8.12854	9.30041	16.3576	14.3313	20.8878	20.7679	20.8411	21.1709	22.3069	1.53547	2.65896	9.08427	7.80525	19.4105	17.9262	31.6154	32.8119	27.3091	24.4128	22.0846	15.1846	6.96179	2.04696	3.22015	1.40111	1.47938
DNT-373	2023-08-10	96-square-well	VP 3	3500	C01	control	0		7.47019	9.85018	3.25229	9.5698	12.5106	14.3072	12.6175	12.6761	12.6419	15.1663	1.68683	0.807126	0.378271	0.582274	0.0202111	0.466578	0.041753	0.708261	3.41841	14.0645	19.9995	24.8344	28.9582	28.9715	25.8378	16.6012	0.755274	1.7769	1.05431	2.30286	36.4254	35.0511	33.6653	26.5461	28.5542	17.3993	10.5517	2.09659	1.47264	1.19458	1.7601
DNT-373	2023-08-10	96-square-well	VP 3	3500	C05	control	0		4.58511	2.43444	2.87597	6.90163	7.04548	7.63414	8.33957	7.69762	12.8494	11.4591	5.591	1.03975	0.500362	1.40877	0.928429	1.5287	6.69858	13.599	15.613	17.2829	18.6404	21.6348	6.25589	0.393953	0.261802	0.823368	0.468791	0.275883	2.43562	15.1085	14.5967	15.1897	16.7052	14.4455	14.3499	6.6495	0.717055	7.03883	7.14537	8.0494	7.37809
DNT-373	2023-08-10	96-square-well	VP 3	3500	D04	control	0		1.36191	1.79086	1.98383	1.24957	0.362347	1.70947	6.45469	5.46358	5.93103	6.75692	6.91353	6.05605	3.84376	1.75042	2.11988	6.02796	5.55782	10.5644	12.1506	12.9665	8.23555	9.34186	9.10895	8.86243	14.1949	15.1982	14.2744	14.4735	12.5239	17.0065	9.15491	13.1383	10.4626	12.4008	8.77702	4.94184	8.01997	7.88848	3.84569	2.41446	4.78501
DNT-373	2023-08-10	96-square-well	VP 3	3500	D07	control	0		2.13772	2.50069	3.08465	4.06158	0.447883	0.798101	0.467592	0.582007	0.508895	0.470351	6.74749	7.94977	14.4436	4.90157	12.7914	9.04074	11.2919	10.8889	15.5059	13.2549	13.817	2.29871	13.2333	4.74768	9.63831	9.66921	2.5153	11.0044	14.0345	19.0407	16.4329	18.5065	14.6231	15.0035	15.076	9.92583	0.863937	0.917839	0.637799	0.767486	0.594313
DNT-373	2023-08-10	96-square-well	VP 3	3500	E07	control	0		2.15893	9.94561	12.4548	9.56382	10.2791	10.9312	9.48254	7.3797	8.80337	10.2598	1.55021	0.0887067	0.159687	0.246512	0.902183	1.18312	0.187062	17.8431	24.4302	26.6824	27.6515	22.7186	22.6714	19.3123	10.3269	0.765423	0.227219	0.0615704	0.182509	0.254061	16.6692	15.9889	17.5249	18.7458	13.2263	3.56394	7.73836	10.6273	10.61	0.399793	1.60751
DNT-373	2023-08-10	96-square-well	VP 3	3500	E08	control	0		8.12957	7.18638	13.3844	12.5544	11.3808	9.76037	9.90488	10.7005	10.2621	8.73285	0.664997	0.020292	0.0213522	0.665854	7.5767	7.75782	13.2765	12.3637	10.4296	12.8387	14.4608	16.1645	16.8462	23.7217	18.5572	20.8062	23.5127	20.605	18.7039	17.5738	22.4888	20.1057	18.7294	14.2939	14.963	12.2975	13.7868	11.3361	16.552	8.02803	8.99131
DNT-373	2023-08-10	96-square-well	VP 3	3500	F08	control	0		8.97162	10.9099	9.67928	7.0543	9.02926	7.72648	8.6877	7.72413	4.8833	7.81553	3.95332	1.36633	3.23792	1.81278	0.630122	8.36462	18.4748	17.3423	11.5559	19.687	16.9132	19.8169	16.7581	18.6222	13.6355	3.74158	12.444	13.9612	17.042	18.3292	20.7915	19.6933	21.7679	21.3591	20.9288	19.331	18.5794	14.4804	13.1607	12.1524	11.6627
DNT-373	2023-08-10	96-square-well	VP 3	3500	F11	control	0		7.36403	6.84605	7.98883	8.39635	7.49775	6.29203	1.26126	1.81742	5.29438	5.49634	0.964331	0.120497	0.110587	1.66053	1.36731	4.35365	1.86407	4.26836	5.93661	5.6313	5.03744	5.00755	4.00526	4.62121	5.36157	4.76545	3.41322	6.10683	5.01093	7.52509	17.8745	13.5275	14.8251	12.7723	13.2579	8.86317	10.174	6.15313	8.20397	7.59195	6.27112
DNT-373	2023-08-10	96-square-well	VP 3	3500	F12	control	0		13.3998	10.732	6.79199	5.45886	5.88328	0.682295	3.99297	1.8612	3.01711	1.702	3.24763	0.684548	1.37829	1.65497	4.22135	7.91298	7.17527	3.74608	13.5983	5.84567	10.3109	5.27166	13.6106	16.5938	15.9924	15.5738	14.3485	8.34053	1.72367	8.37953	18.0268	16.9086	12.7705	9.93298	13.4911	12.665	9.84967	9.30344	6.96254	6.79458	5.4616
DNT-373	2023-08-10	96-square-well	VP 3	3500	G09	control	0		13.5332	12.3995	13.0682	10.3925	6.37747	2.74349	0.878924	2.03478	1.07262	1.76677	2.51392	3.83053	1.56175	6.66982	10.4048	14.882	17.567	16.3626	19.0618	21	23.5907	17.7214	20.1695	21.6591	20.5599	22.2095	21.7294	23.5873	22.647	22.5892	19.3154	19.1888	20.8385	16.1837	8.09852	7.48439	4.37331	3.39939	3.19237	1.13441	1.4545
DNT-373	2023-08-10	96-square-well	VP 3	3500	H03	control	0		3.13636	4.31798	8.26466	9.083	12.3573	11.5097	9.17549	13.991	10.2808	3.59957	2.39351	0.413593	0.390232	1.09364	0.325969	2.17829	0.699778	2.28179	1.01232	0.568469	5.523	3.65729	10.8299	13.647	1.22412	0.488716	0.571943	3.3915	1.10669	2.52064	20.7661	24.5703	23.4564	23.6654	17.9403	19.4927	19.7988	12.5889	5.10057	7.54848	5.00567
DNT-373	2023-08-10	96-square-well	VP 3	3500	H11	control	0		20.6153	22.0502	23.1411	18.7816	19.5998	13.9777	6.09533	6.35694	13.5553	3.8524	2.37587	0.505446	0.168673	1.34529	8.94687	21.6381	17.6284	20.9999	20.0811	21.0652	20.4895	18.8642	19.4812	21.7557	19.6019	21.0008	21.1058	22.1391	11.1512	0.31503	29.9632	24.9046	25.8347	27.9536	26.6445	24.351	22.9495	22.7782	17.7763	20.9225	17.6347
DNT-374	2023-08-10	96-square-well	VP 4	3500	A01	control	0		11.7853	12.7958	14.2643	16.9554	17.6051	14.1608	15.0557	16.5167	14.4902	16.5106	3.20637	1.16162	1.31496	0.529971	4.37566	4.13139	6.43104	4.70939	4.36771	3.90447	15.8016	18.6436	15.7874	13.4505	0.646038	0.613849	0.137396	0.0640601	0.0218864	3.41465	19.5085	15.7779	18.6937	17.5961	17.6031	19.3325	16.5793	14.2349	15.8058	12.226	12.4745
DNT-374	2023-08-10	96-square-well	VP 4	3500	A08	control	0		17.6154	21.181	19.9523	14.6658	11.0867	13.2512	13.6605	12.523	5.94448	3.41242	7.12305	8.08123	2.10196	0.305533	1.38139	11.816	8.50123	12.9383	11.4278	15.5081	20.8345	19.3567	22.6065	24.7219	19.3053	1.25615	7.14209	8.18026	3.03667	0.677994	30.6055	33.7543	36.8931	27.4565	25.1619	26.7321	26.4374	16.4562	11.4081	1.42287	0.810502
DNT-374	2023-08-10	96-square-well	VP 4	3500	B05	control	0		25.7101	25.0924	27.6959	28.5056	22.4124	9.25489	9.27616	5.36913	9.2349	12.6421	1.69642	0	0.0201404	0.0203688	0	0	0	0	0	0	0.0695388	1.02573	0.773979	1.09641	9.38263	13.9829	11.0409	11.2481	11.911	12.8835	29.6805	34.8385	33.8783	20.8709	22.7273	28.4049	22.976	23.8249	26.6128	29.1184	25.7742
DNT-374	2023-08-10	96-square-well	VP 4	3500	B11	control	0		14.2488	12.5712	9.51785	8.49924	11.0964	10.0384	11.0827	6.10912	10.2416	8.24885	0.851767	0.607696	0.219559	0.218441	0	0	0	0.71107	5.97941	12.7642	2.87233	0.498238	10.9425	10.6604	5.76589	5.98544	9.03797	7.95768	5.19767	3.25262	22.4601	18.6774	19.1795	17.8852	19.6861	15.2551	9.13924	8.87018	7.79082	8.54795	8.19511
DNT-374	2023-08-10	96-square-well	VP 4	3500	C01	control	0		3.67049	10.8884	15.8293	17.8228	16.01	13.8837	11.9564	12.9245	16.2717	16.6025	2.42586	0.524148	0.218426	0.309822	0.159976	0.258701	9.64353	24.1924	22.5209	20.4081	22.4723	24.1943	21.7998	12.1966	15.1114	18.2179	18.1585	17.7337	14.0737	12.7819	22.8673	25.583	27.8856	25.9427	21.4182	19.1754	15.3151	7.26761	4.15785	4.14022	1.48372
DNT-374	2023-08-10	96-square-well	VP 4	3500	C05	control	0		14.7515	21.5453	18.6089	15.3894	14.9453	12.6286	12.3397	8.7884	4.44524	8.9439	4.10731	0.0616002	0.0685102	0.0839038	0.0660487	1.40267	5.21652	12.0337	13.0589	5.10706	10.8855	10.9431	9.74811	11.3311	10.8864	10.4506	12.1724	9.6645	16.455	14.2761	26.4295	23.8603	30.133	26.4066	22.7786	26.7411	26.4854	24.0819	22.2695	15.908	15.3923
DNT-374	2023-08-10	96-square-well	VP 4	3500	D04	control	0		16.7839	15.8218	11.4937	11.1879	10.5604	10.4322	7.75343	9.76867	7.56338	6.86253	1.52878	0.164068	0.163574	0.100832	0.0636339	0.146072	12.2772	14.3675	12.6893	19.3943	18.9379	14.608	6.61006	6.83208	9.66201	10.0206	3.35584	0.390582	7.42182	11.0405	13.5353	20.6266	18.3802	16.7703	17.1793	17.9101	12.1952	12.1372	11.4466	13.2466	7.9101
DNT-374	2023-08-10	96-square-well	VP 4	3500	D07	control	0		4.02345	3.87289	4.00961	3.9481	2.78409	3.67881	3.32864	0.912579	0.672402	0.393796	3.46386	3.25064	3.06586	3.58342	1.73441	0.723522	6.75305	4.59906	9.07396	4.88416	9.50324	9.62486	3.1979	3.83826	4.40602	3.0723	6.30407	4.69178	3.1157	2.81323	13.2699	16.0504	20.6378	17.5867	17.4502	13.1556	9.11053	9.47075	3.87397	3.76927	3.73103
DNT-374	2023-08-10	96-square-well	VP 4	3500	E07	control	0		9.29516	10.8844	8.59308	7.57352	6.92006	5.32104	2.87681	4.52771	2.01371	3.00524	2.79715	0.817231	1.34653	1.19328	1.1281	2.97291	1.23319	1.09478	3.53036	3.58261	7.3314	7.85593	8.42064	4.05479	6.39869	3.01862	3.46151	12.0063	7.57133	8.5218	13.7407	14.0046	15.0724	14.0781	13.7698	10.9608	8.77198	10.7934	9.53637	5.83066	1.5395
DNT-374	2023-08-10	96-square-well	VP 4	3500	E08	control	0		7.1945	6.58523	6.80161	5.51622	2.95597	4.6615	3.86039	6.58932	7.17249	7.15532	0.496229	0.063827	0.0437481	0.0624537	0.0205457	0.0200143	2.21707	8.59258	15.9049	20.0116	20.376	17.5017	17.1437	21.8287	22.2986	23.8749	11.2078	12.6408	8.9544	1.14617	18.756	18.1412	15.1857	14.9398	11.0003	6.0366	2.49947	1.86561	1.89023	1.7725	1.96452
DNT-374	2023-08-10	96-square-well	VP 4	3500	F08	control	0		11.3594	9.6619	8.07641	7.32761	4.35223	2.97918	1.85032	1.69875	1.96371	2.6551	1.17196	0.166698	0.400245	0.584305	0.370906	0.147148	1.31185	2.98929	4.61945	4.66157	8.57486	7.25964	5.45112	6.01348	6.01267	5.01209	5.55437	3.59238	5.37494	0.16611	14.4843	16.927	19.9292	16.4241	14.8886	12.6523	15.4928	15.2138	11.0751	10.4707	10.0442
DNT-374	2023-08-10	96-square-well	VP 4	3500	F11	control	0		18.1138	21.6038	21.3355	17.8758	18.8052	14.7585	14.0926	11.375	10.9389	8.30854	5.54798	0.104562	0.0658608	1.69825	0.157768	2.65363	14.1813	12.5246	14.3415	20.0583	8.9569	5.04818	7.06571	2.61356	2.67612	3.78249	1.33318	3.24508	12.8473	20.829	34.5877	28.974	24.9472	22.2483	22.1755	20.541	19.7029	18.876	20.3251	19.6843	16.015
DNT-374	2023-08-10	96-square-well	VP 4	3500	F12	control	0		26.7025	25.9113	24.82	23.4124	22.8918	18.3627	13.5881	5.54729	4.05907	9.01324	1.00356	0.0616273	0.0827448	0.262319	0.274741	0.726262	11.255	24.4265	20.1515	24.2234	24.3842	13.341	0.453425	0.38276	0.0413584	0.0208635	0.263091	9.12013	16.7399	13.6919	29.5284	31.1862	30.9553	27.1625	25.4272	20.4639	8.6138	2.09716	2.31133	1.33104	1.88578
DNT-374	2023-08-10	96-square-well	VP 4	3500	G09	control	0		13.262	14.4248	15.213	16.7015	17.0021	16.3735	11.2554	8.96668	4.70245	3.5753	3.88021	4.19955	4.32195	2.84995	3.26105	6.94845	10.9005	8.20635	11.9374	6.38091	8.801	11.4759	12.8188	11.5266	3.05448	0.87626	3.6736	6.45091	3.45469	13.1568	33.5277	34.244	34.7978	32.7195	30.8323	25.9736	28.0527	24.4864	22.9451	12.8019	2.73949
DNT-374	2023-08-10	96-square-well	VP 4	3500	H03	control	0		15.8971	17.1857	17.3272	16.6944	17.8159	15.1426	17.7158	16.5002	14.1615	16.1605	2.22498	0	0.0205872	0	0.0203693	0.110698	5.60491	22.9079	17.5368	15.2607	22.273	17.4261	13.9038	20.3969	6.1746	1.85642	14.5028	10.5833	0.251056	6.83189	24.4809	27.7539	33.2075	29.6148	26.6387	24.6195	19.8219	16.174	17.5202	11.8992	5.15334
DNT-374	2023-08-10	96-square-well	VP 4	3500	H11	control	0		18.4512	15.227	16.0923	12.7936	12.9792	14.1896	11.452	12.0672	12.3346	11.1446	4.25621	0.427788	0.133723	0.444894	0.0828759	0	1.94108	2.32035	6.5001	17.1865	23.7126	28.8237	25.998	27.9244	27.2665	21.8829	25.0557	23.3506	29.1886	25.4011	21.5573	30.0392	29.8229	24.5706	18.3323	18.2486	18.9707	23.3884	24.7997	12.8944	10.0867
DNT-373	2023-08-10	96-square-well	VP 3	3500	A04	Metformin HCl	1		13.693	13.0805	13.8849	9.87882	9.98637	8.43577	10.7824	16.824	21.6937	23.035	3.42719	0.997125	0.147854	0.0433506	0.0410745	1.63346	2.76363	7.57651	14.9445	14.3642	20.0286	24.2919	26.2563	1.4186	4.51881	20.9604	34.2559	12.5887	6.22188	7.5871	26.3315	28.4303	21.6836	22.5452	22.7388	20.1759	18.4639	20.4066	22.3933	20.1615	19.7412
DNT-373	2023-08-10	96-square-well	VP 3	3500	A07	Metformin HCl	1		4.84983	6.59561	5.51651	7.12139	5.78087	6.52033	4.92402	5.22685	7.23903	4.12205	0.577719	0.619116	0.103182	0.0204058	0.020036	0.042668	2.59089	4.01284	8.03194	11.0108	9.84315	12.5896	8.32144	13.2927	11.8497	7.2179	5.3119	10.1429	7.67462	5.69981	17.5999	14.3341	13.5468	12.4026	13.4521	12.0049	14.1017	8.15582	11.1808	11.6469	6.12178
DNT-373	2023-08-10	96-square-well	VP 3	3500	B06	Metformin HCl	1		12.6186	10.6797	10.0585	8.85062	9.18514	10.3397	6.66949	7.38018	6.32192	9.28477	3.35745	0.581474	0.767941	3.63097	15.7009	19.0458	20.4496	12.0683	16.4046	18.4071	13.8215	12.8302	18.176	15.6763	10.037	16.0162	13.1379	16.6683	19.1941	10.5287	13.6905	17.0852	20.0099	18.4638	15.7816	15.0138	11.517	13.3357	12.7444	10.9867	8.95531
DNT-373	2023-08-10	96-square-well	VP 3	3500	B08	Metformin HCl	1		21.6889	21.0729	22.7062	20.7452	18.949	18.7703	17.8556	16.31	14.9343	17.7087	0.917602	0.147962	0.0661943	0.390128	0.0903062	0.0953926	0	0.0550121	0.295574	8.77241	9.56431	10.889	7.89283	13.2831	27.1731	10.8276	0.070059	0	0.440388	8.43792	29.581	33.9933	34.1819	28.264	23.9837	29.4821	28.4629	26.7282	25.3417	24.4088	24.6345
DNT-373	2023-08-10	96-square-well	VP 3	3500	C09	Metformin HCl	1		11.5378	13.9027	11.7501	14.6272	14.911	9.12986	11.3132	12.4785	13.1221	12.2932	2.0227	0.40347	0.169384	1.96254	0.678	2.61684	8.63748	12.9716	15.9029	16.7883	24.0021	20.0564	20.2808	1.52565	3.35175	9.154	14.9766	20.8847	27.311	21.6729	33.3414	34.1601	31.7103	27.1231	21.8129	3.65075	5.10742	2.51148	2.54081	1.70547	0.815585
DNT-373	2023-08-10	96-square-well	VP 3	3500	C12	Metformin HCl	1		7.54529	10.2119	12.2021	11.3085	11.4608	9.45484	10.437	9.85418	10.2859	6.18443	2.05849	0.105384	0.0414624	0.126392	0.238232	1.0958	4.29854	13.627	12.0415	14.1227	15.4665	16.0554	16.6535	14.5856	11.8822	16.9452	17.7215	14.0691	12.1406	16.5345	16.6959	22.9967	21.5675	18.6437	16.766	11.7691	11.982	10.1291	5.83675	5.7703	2.29328
DNT-373	2023-08-10	96-square-well	VP 3	3500	D02	Metformin HCl	1		4.40466	1.87412	0	1.24238	2.4763	3.20489	3.81822	2.36277	3.35816	7.30005	2.43942	1.35559	1.14579	0.107297	0.0621115	0	0	2.24438	4.38428	6.24201	3.62552	2.3462	0.182537	0.449937	3.22704	4.64017	4.20167	1.85722	5.02758	0.511521	16.1778	14.1665	12.6722	16.1166	9.26448	2.854	1.05229	0.846342	1.54563	0.400653	0.747094
DNT-373	2023-08-10	96-square-well	VP 3	3500	D09	Metformin HCl	1		15.729	11.9167	11.8784	10.9245	10.6261	12.4876	8.43352	11.4694	12.1754	13.443	2.76781	0.875229	0.21362	0.279442	0.895538	0.557153	0.613478	0.930041	4.5415	11.5952	15.6969	5.46251	10.8614	10.1925	7.64502	11.7392	9.93488	10.505	10.1413	6.04147	20.9889	22.0805	28.1857	27.3369	23.4398	24.0156	23.6638	21.7733	19.0153	21.7078	22.5409
DNT-373	2023-08-10	96-square-well	VP 3	3500	E05	Metformin HCl	1		5.31856	5.40059	7.1567	5.12497	4.11064	6.38529	6.35415	5.0766	2.13429	2.51322	2.14427	0.423777	0.46882	3.80583	7.34496	9.2992	11.2049	10.9657	12.0049	13.7327	11.3689	12.4036	15.7127	14.0253	16.9979	17.4186	17.2079	18.3884	17.8299	1.79229	18.0005	20.3387	19.8999	16.1171	16.219	12.2134	7.65404	0.743797	2.01022	0.895667	1.75842
DNT-373	2023-08-10	96-square-well	VP 3	3500	F03	Metformin HCl	1		19.6017	19.5607	21.2823	15.1326	17.1344	16.69	18.7532	15.4059	18.2027	19.5011	3.95271	0.644354	0.108938	1.03501	1.80048	5.97396	11.6663	18.2216	25.3898	29.6102	25.4844	29.0967	34.1074	28.9618	29.0969	29.94	31.0309	32.786	27.1686	33.2079	19.0971	26.6224	29.7926	31.1155	25.3834	17.8539	16.6907	13.194	18.6405	21.01	17.2242
DNT-373	2023-08-10	96-square-well	VP 3	3500	F07	Metformin HCl	1		4.90327	4.15768	2.98372	2.24353	1.54719	3.91585	2.01629	1.24097	2.60591	1.13143	1.19677	0.343343	0.065246	4.51037	4.05492	6.01006	6.91162	5.20639	4.16933	6.02304	13.6284	13.0146	6.36262	4.6786	4.66771	1.6144	4.69819	5.67223	8.56773	4.25343	22.0632	15.9807	18.4379	17.0112	14.8475	11.3863	13.3217	8.75528	9.33759	15.3838	15.9678
DNT-373	2023-08-10	96-square-well	VP 3	3500	G05	Metformin HCl	1		6.85121	5.88955	9.79349	5.21516	14.9655	15.6362	14.3551	13.5394	13.0954	14.465	3.93976	10.0263	9.98697	0.817477	1.32007	6.3114	12.0192	12.7678	18.5756	22.4216	24.4661	25.012	21.2746	16.0518	20.4344	19.7456	27.7842	20.9968	26.2709	25.9088	28.1783	24.1223	24.9836	22.6523	26.9797	27.8725	20.7132	19.2896	9.78492	16.4428	7.96472
DNT-373	2023-08-10	96-square-well	VP 3	3500	G07	Metformin HCl	1		13.7438	17.3299	17.3368	17.4211	17.076	20.1225	19.7631	17.5581	17.8273	16.5045	4.06692	0.692336	0.921916	2.9969	5.81273	2.75036	10.9895	13.3142	22.1247	24.7646	25.208	28.4147	27.3778	24.2159	22.8678	23.7682	26.2258	20.034	4.49264	5.92909	21.7413	23.0642	24.1059	24.4028	26.3466	20.2835	20.4264	21.1973	19.6857	17.7604	19.9352
DNT-373	2023-08-10	96-square-well	VP 3	3500	G12	Metformin HCl	1		22.2651	20.5045	18.5109	13.7918	16.758	12.4795	13.333	15.1605	15.7051	5.07369	0.66284	0	0	0.18161	0.0218324	0	0.0409953	3.64176	1.21471	0.652112	0.0203676	8.17871	13.1159	5.5436	8.40197	11.2696	9.75616	13.5207	21.732	21.8847	30.4221	26.0851	24.9474	17.3427	18.6696	19.1212	16.1472	16.5534	18.4387	20.1977	15.7167
DNT-373	2023-08-10	96-square-well	VP 3	3500	H05	Metformin HCl	1		15.8201	19.8357	11.0977	11.0391	8.76058	8.33541	3.14309	3.73418	3.79736	4.09012	2.77071	0.241156	0.811739	3.33363	13.9101	22.4625	21.1389	24.071	22.6401	21.524	26.6513	26.8864	25.9842	24.0132	2.10644	2.17907	13.7578	12.4219	11.3006	9.91676	26.8507	23.4117	22.3581	19.4046	14.6528	14.3095	13.6981	3.99384	7.57463	2.30632	2.21738
DNT-373	2023-08-10	96-square-well	VP 3	3500	H08	Metformin HCl	1		23.8894	24.7486	20.8785	24.5443	31.1168	29.8463	22.7846	20.4192	22.0703	24.7844	2.69428	0.287555	0.064278	0.153579	0.412308	3.85946	0.190266	0	0	0.90959	3.81247	8.36651	13.2727	12.9252	3.67057	8.46186	8.59481	8.60559	12.1755	1.83256	38.9883	35.7548	31.3045	28.7157	27.501	28.1736	29.8489	28.3566	28.1457	29.9372	31.2967
DNT-374	2023-08-10	96-square-well	VP 4	3500	A04	Metformin HCl	1		18.5704	18.104	13.1188	10.4491	4.92832	3.01397	3.08627	4.38371	3.82076	1.19498	2.10683	1.15201	2.83676	9.4734	14.3082	14.693	16.8912	2.67123	10.1196	17.3969	8.0316	19.2895	21.473	16.0867	2.94975	2.60169	1.27523	0.836177	0.0200398	0.104658	19.6734	22.6574	24.4981	26.2495	27.2308	26.7876	22.4284	18.7218	13.19	4.10614	3.89446
DNT-374	2023-08-10	96-square-well	VP 4	3500	A07	Metformin HCl	1		20.2972	18.317	20.0933	20.705	19.0115	18.4744	18.4803	17.6241	18.7102	19.6079	0.584771	0.0408304	0.040724	0	0.0203044	0.0432	0.0829383	0.0407947	0.574628	1.96986	2.61264	8.21816	10.4737	17.5013	15.1146	18.8911	20.0507	20.8815	13.4928	7.72816	22.1563	24.2546	26.7948	21.0216	19.1401	21.723	20.0353	23.0468	21.3506	16.6686	11.3756
DNT-374	2023-08-10	96-square-well	VP 4	3500	B06	Metformin HCl	1		12.474	20.0104	18.1326	16.7053	11.4435	10.7642	5.67869	1.22213	3.95241	0.409469	0.19563	0.0621519	0	0.040096	0	0	0.0200355	0	0.0651531	0.0414672	3.65299	2.32914	12.1157	5.10075	15.8108	15.7817	0.0628475	0	0	0.128179	26.7227	29.5363	26.9597	21.9856	19.3526	16.5682	16.8034	15.0354	9.03733	7.79864	7.31584
DNT-374	2023-08-10	96-square-well	VP 4	3500	B08	Metformin HCl	1		24.8293	23.6152	18.6157	16.9454	16.7463	14.8582	13.8422	10.7005	9.86389	10.9804	2.06868	1.29125	1.19783	12.4999	9.09777	4.50437	8.41045	13.9379	19.0963	12.6964	19.2615	24.8382	23.5326	3.1704	6.72893	14.9623	20.8193	21.9229	28.2164	31.4655	20.6352	25.1118	24.4882	17.4904	6.64595	0.989757	1.43169	1.53368	2.22563	1.07223	0.0861621
DNT-374	2023-08-10	96-square-well	VP 4	3500	C09	Metformin HCl	1		13.6956	15.7439	13.2081	12.3679	11.3377	10.8005	9.49167	12.4694	10.5579	10.1352	3.65185	1.1217	0.240033	0.287607	0.229528	2.62173	0.22205	0	0.0205731	0.152114	7.21499	3.29583	9.78799	0.153215	1.40754	0.864721	0.0207087	5.23886	1.86317	8.9156	28.1356	27.7415	29.2643	25.9612	25.6676	23.9019	24.0558	24.5506	21.4349	20.1132	21.5116
DNT-374	2023-08-10	96-square-well	VP 4	3500	C12	Metformin HCl	1		7.20414	8.0361	9.65958	7.83448	10.6259	6.517	4.71462	8.69367	10.3304	8.35108	1.61815	0.667377	0.0834052	0	0	0	0	0	0	0	0	0	0	0.0701643	1.67539	2.51397	5.81311	5.2232	0.349005	0.0430828	23.5467	23.323	23.6585	21.0001	18.757	10.7343	10.5032	7.63032	9.37572	7.91222	6.16062
DNT-374	2023-08-10	96-square-well	VP 4	3500	D02	Metformin HCl	1		17.9735	16.4966	16.8024	16.4321	17.6674	16.2707	15.8335	14.0072	13.8643	13.3423	1.47248	0.111275	0.287442	0.879083	2.84244	8.16169	10.9134	16.9008	18.9452	25.8527	18.0243	18.9556	24.6633	30.6298	32.357	23.4895	26.8298	5.94805	5.09745	3.73796	30.0427	40.9348	35.1717	29.8483	23.5123	18.0064	18.5838	12.1289	6.89791	2.95697	7.03429
DNT-374	2023-08-10	96-square-well	VP 4	3500	D09	Metformin HCl	1		10.6899	10.8732	13.0796	17.4688	12.056	14.8433	19.0606	17.6162	14.3067	12.6582	2.11776	0.216898	0.109497	0.040794	0.0427753	0.159535	2.01825	5.98061	14.0154	15.1747	13.0677	12.9713	16.5517	15.64	23.2899	8.58664	9.81527	9.54434	15.384	11.5041	25.7424	29.0755	29.6932	26.4992	30.7304	27.9284	27.0352	27.0976	23.9115	19.3108	22.0705
DNT-374	2023-08-10	96-square-well	VP 4	3500	E05	Metformin HCl	1		10.5246	8.90417	7.1501	7.06122	10.7578	10.2988	5.24387	2.14915	7.32583	8.77471	3.04298	0.692667	0.382767	0.623611	0.501232	1.78937	3.01953	7.73201	8.81507	8.54287	13.3331	12.2103	13.5679	14.522	15.8769	17.9324	15.2238	15.9945	19.7368	20.2381	31.4722	33.0958	29.8928	22.5378	23.2849	14.4479	10.3272	1.31605	1.85759	0.594131	0.787238
DNT-374	2023-08-10	96-square-well	VP 4	3500	F03	Metformin HCl	1		4.26977	4.7503	11.7428	13.5404	17.3953	17.5571	13.5147	12.3044	5.5302	0.8571	3.27009	1.07398	0.396862	0.753902	5.10473	8.75269	14.6972	16.3334	15.1145	19.4864	19.229	19.9323	15.0287	0.703342	0.081872	4.12237	7.27715	14.2533	2.62677	7.7184	19.8753	17.8928	17.5843	11.6806	15.3815	12.6129	14.8243	11.5789	6.60172	1.57238	2.28208
DNT-374	2023-08-10	96-square-well	VP 4	3500	F07	Metformin HCl	1		19.5595	21.792	24.2176	23.6387	24.639	23.9843	21.6124	20.0712	20.8946	24.0613	1.99697	0.0608297	0.0618131	0.0867477	0.0203574	0	0	0	0.0655525	0.12731	0.130489	0.539887	0.157484	2.16079	14.3253	25.8788	25.1911	10.6279	0.0833799	0.0850578	27.4332	30.1748	30.055	27.1963	26.5536	29.4054	25.1393	19.3822	20.9017	23.747	19.5947
DNT-374	2023-08-10	96-square-well	VP 4	3500	G05	Metformin HCl	1		15.2139	15.2284	14.0786	11.5452	14.7383	13.8755	14.5945	16.1581	16.5154	13.4892	5.77477	2.12006	2.77632	4.34171	12.1689	17.6204	23.7894	27.89	28.8079	29.8272	28.7668	27.1379	18.922	8.41853	19.514	25.8792	2.38218	4.80577	7.19845	3.18612	24.8975	23.7468	24.5299	23.4863	23.5339	25.1455	20.4861	16.0745	10.3203	3.50736	3.53826
DNT-374	2023-08-10	96-square-well	VP 4	3500	G07	Metformin HCl	1		10.1915	8.56944	7.10482	9.85543	5.69964	5.78047	6.01985	6.29043	4.32868	4.60946	1.84097	0.0463088	0.0855161	0.216841	2.16531	1.8648	5.56562	14.4186	14.1839	12.3779	9.3956	12.2946	11.8006	8.50483	6.52604	7.17614	9.84096	12.0082	13.1867	8.70741	25.574	25.8209	22.5616	23.3815	20.058	22.9727	18.3731	17.9969	19.2316	22.8394	18.9778
DNT-374	2023-08-10	96-square-well	VP 4	3500	G12	Metformin HCl	1		18.8287	24.7951	23.2796	24.0316	22.9867	20.847	19.2563	14.8318	15.4721	13.672	0.930617	0.482628	0.110228	0	0.260276	0.625531	0.544078	2.43244	3.40735	5.1556	5.14649	8.65968	10.7827	16.8472	18.0798	13.6299	19.2767	14.4752	17.9504	15.3051	35.1093	41.2394	42.7089	38.692	29.8411	27.5408	19.7228	7.34261	2.8629	2.74003	2.1599
DNT-374	2023-08-10	96-square-well	VP 4	3500	H05	Metformin HCl	1		14.6157	15.2315	18.6595	15.9927	12.2071	13.1464	11.7756	12.0085	12.1905	11.6308	2.03787	0.895792	0.996886	1.00526	1.2934	1.66899	4.20217	0.709928	2.09873	4.4	9.75053	11.0184	12.7124	13.2078	17.0006	5.93742	6.30906	5.10762	1.43898	2.42134	27.2864	32.3254	26.5322	25.9652	24.7851	22.6139	16.6546	15.0009	16.6956	17.7451	16.839
DNT-374	2023-08-10	96-square-well	VP 4	3500	H08	Metformin HCl	1		15.5282	19.463	21.9969	19.8169	19.0156	16.5023	16.7759	16.5434	17.1594	14.9607	1.53721	0.230339	0.438024	0.0202444	0.0214437	0	0.273143	0.538184	0.153373	8.45434	18.6966	20.4442	16.3714	13.75	16.4797	22.2265	25.0229	26.6979	29.7849	29.9137	25.4911	23.8571	28.0227	20.9135	18.5225	18.371	14.803	17.4027	15.6703	15.1012	14.1797
DNT-373	2023-08-10	96-square-well	VP 3	3500	A05	Metformin HCl	3		1.42929	6.5864	7.88122	6.85638	9.4523	6.26225	1.93322	1.60954	0.336779	1.61403	1.98462	0.0411126	0.258003	0.304366	5.90432	15.4347	14.2468	17.304	14.8861	21.3575	24.7787	24.788	23.3985	22.4352	26.958	24.3269	21.1145	23.3045	24.5875	23.4872	20.446	28.3867	29.6008	26.3701	22.0699	19.5399	16.3001	12.4682	1.23117	0.952175	1.82646
DNT-373	2023-08-10	96-square-well	VP 3	3500	A09	Metformin HCl	3		21.9392	22.7062	21.0346	17.0328	15.44	11.8846	8.75854	6.77701	10.571	10.634	1.45402	1.21118	0.396824	0.172761	0.855683	1.32753	0.349353	1.59574	3.28285	6.86048	6.68127	3.38597	5.94096	3.89909	0.625719	0.700892	4.26852	10.9004	5.94263	9.26837	28.3955	25.1438	21.222	19.2341	15.9569	11.9654	11.6028	14.4415	9.24915	1.03131	6.1306
DNT-373	2023-08-10	96-square-well	VP 3	3500	B07	Metformin HCl	3		15.7696	18.7939	15.4373	16.3491	12.9629	10.759	8.04584	8.93626	5.65677	3.91841	1.49831	0.0466489	0.0468878	0.0584431	0.0205897	0.168016	1.89865	14.9695	18.1746	13.1779	2.40627	3.62516	5.41884	12.6114	10.0602	2.26099	0.433367	0.715443	0.916183	0	21.6905	20.0908	25.2051	24.8807	23.0626	21.0219	15.9298	17.5878	16.8894	15.6962	20.178
DNT-373	2023-08-10	96-square-well	VP 3	3500	C02	Metformin HCl	3		17.2318	16.7764	18.7265	18.856	16.8616	25.679	13.7646	21.9965	23.1275	31.2104	3.53171	0	0	0.0947829	0	0.0694201	0.100459	0.0208609	0.224042	0.0417159	4.59621	10.591	12.9368	18.4465	21.554	20.7843	11.6271	19.3897	19.2564	22.6654	34.5994	33.9908	34.3078	33.1077	35.4267	30.2934	32.2495	29.1946	30.0067	30.6799	31.0339
DNT-373	2023-08-10	96-square-well	VP 3	3500	C08	Metformin HCl	3		10.9638	12.6614	14.2978	20.5798	14.4074	11.7149	14.2782	13.2983	10.7039	12.4885	2.54237	0.0669389	0.0627228	0.0975792	1.22696	2.29534	0.129985	0.410435	14.1551	23.746	18.6084	21.3274	16.7589	11.1998	1.62049	1.08864	0.0204042	0.0209149	0.108688	0.0201122	21.6427	24.6293	22.4605	26.0517	24.3275	23.5334	17.1317	13.4732	15.4108	14.404	6.88711
DNT-373	2023-08-10	96-square-well	VP 3	3500	D05	Metformin HCl	3		10.8675	5.29427	0.635364	0.0201471	0.115552	0	0.263277	0.567062	7.50196	8.92007	1.80374	0.0214217	0	0.0201627	0.640231	4.15198	9.10869	14.8849	12.9705	10.0184	8.16156	5.21234	14.2283	13.8338	6.03508	11.6027	1.90522	3.61287	6.09224	5.36146	28.2062	23.7152	19.0446	13.9441	12.4758	11.0478	7.21663	4.16669	0.161151	1.50912	0.233946
DNT-373	2023-08-10	96-square-well	VP 3	3500	D06	Metformin HCl	3		4.96817	12.7749	11.9683	12.2054	10.603	6.61969	8.1837	9.16188	6.65756	5.26622	3.18458	0.158135	0.252723	0.460102	0.19374	1.57585	2.48624	10.532	13.1224	11.5601	12.7219	16.2605	11.3882	12.397	10.0851	15.5887	18.7818	15.1902	8.83646	11.9293	15.0558	11.4656	11.5739	10.4999	12.4432	8.30805	4.36593	3.20131	1.4487	0.804919	0.356566
DNT-373	2023-08-10	96-square-well	VP 3	3500	D12	Metformin HCl	3		2.37122	5.04915	2.30943	4.34814	2.58295	0.365182	0.0440991	0.595753	0.441369	0.861294	1.73836	0.0621394	0.306697	0.334518	1.0281	2.07942	10.5458	2.69086	10.6399	12.5213	15.3363	15.8818	20.6782	14.0827	0	0.0213147	0.436882	0	0.283089	3.02076	12.9086	15.4992	17.6498	17.8211	16.3046	13.2978	12.9537	10.6577	3.93082	10.9313	7.32281
DNT-373	2023-08-10	96-square-well	VP 3	3500	E01	Metformin HCl	3		12.7712	12.6321	13.942	7.686	8.06485	9.26742	5.53798	5.95821	6.3892	4.09885	1.97282	0	0.106096	0.299556	0.0405771	0.738688	0.489438	1.46188	3.91525	5.86723	7.44508	1.69055	7.30346	5.09406	7.15369	7.5583	9.58071	10.8231	7.12586	4.7879	21.4484	16.7671	19.7184	17.7906	18.7495	15.4732	13.6472	13.1278	12.8225	9.33626	8.89108
DNT-373	2023-08-10	96-square-well	VP 3	3500	E02	Metformin HCl	3		6.53561	12.2968	10.6742	8.81817	2.61802	7.28677	7.61897	9.96402	7.90792	9.70189	1.63432	0.542474	0.234103	1.65508	1.76177	2.36387	7.66111	12.708	20.5468	17.2463	9.99163	4.87996	2.32776	1.69102	3.20693	8.40737	5.99017	9.50274	8.66076	4.1715	20.7919	17.0853	20.7903	19.1945	16.0194	17.534	15.8908	13.8209	14.5344	12.8593	16.5001
DNT-373	2023-08-10	96-square-well	VP 3	3500	F02	Metformin HCl	3		18.4119	14.0967	16.2589	16.5944	17.2563	14.519	14.4616	14.5346	17.2984	15.2388	2.44473	5.45872	11.4433	12.5884	15.4835	16.99	15.1127	20.349	19.1311	21.3749	22.4094	19.1494	15.3593	20.5159	23.2849	23.054	15.2447	17.3937	20.5002	11.5212	28.3834	36.6957	39.1318	35.6567	30.8105	31.7567	1.09655	17.1641	26.7382	21.0856	26.9685
DNT-373	2023-08-10	96-square-well	VP 3	3500	F05	Metformin HCl	3		13.2706	15.8575	13.9613	13.9367	7.11683	1.07985	2.17083	2.09714	1.67025	3.1347	1.49837	1.47722	0.338241	1.31532	2.50985	4.43652	10.3574	15.8583	22.9543	19.7458	23.296	18.9921	19.1355	22.3824	4.77692	7.3365	13.6358	22.8415	22.7772	17.2874	17.2059	21.5638	22.8279	21.6229	20.0994	21.2929	19.7113	20.3437	15.754	17.9015	13.851
DNT-373	2023-08-10	96-square-well	VP 3	3500	G04	Metformin HCl	3		2.92137	11.9886	10.6683	11.0653	12.2749	12.8646	9.82003	7.21378	8.52029	8.92143	3.80507	0.064028	0.0835156	0.108274	0.595492	1.73773	12.1588	16.7779	19.4651	24.5317	18.261	19.9383	25.4019	21.0603	18.4264	19.3869	16.7072	19.9188	2.46655	1.61927	18.3912	21.1683	19.4331	20.273	16.7945	10.7841	10.828	9.22035	10.1877	2.81072	2.39493
DNT-373	2023-08-10	96-square-well	VP 3	3500	G08	Metformin HCl	3		16.3156	18.6387	14.5681	13.7061	15.4062	12.2803	10.266	12.862	6.57604	9.60393	3.12703	0.129705	0.13096	0.983905	3.22241	3.83021	5.20036	14.0779	14.584	17.3247	17.5906	20.192	21.6381	20.8637	20.8552	22.6881	23.3286	20.4367	14.2139	5.18067	32.4668	26.9268	20.7365	21.5126	16.8498	16.1323	16.6425	13.6386	16.3512	12.2588	10.8973
DNT-373	2023-08-10	96-square-well	VP 3	3500	H06	Metformin HCl	3		6.33157	12.8874	12.7682	11.2168	9.66901	9.31342	8.65351	8.44642	3.68096	5.50453	3.0007	0.250776	0.448057	0.787685	2.2217	11.3648	19.0058	24.5642	21.3259	15.4894	25.5216	23.5214	15.7364	26.0369	31.068	26.9599	24.2432	2.59847	0.271143	11.1697	19.9424	25.3039	21.5673	19.8558	16.7441	18.2977	16.8839	7.80607	8.16538	2.54021	1.18375
DNT-373	2023-08-10	96-square-well	VP 3	3500	H07	Metformin HCl	3		15.6147	15.7701	17.3788	19.2635	13.7551	12.6388	2.5858	0	0.342339	4.25393	2.35136	0.406299	0	0	0	0	0.0412292	0	0	4.82389	12.0936	19.4158	20.7953	16.1574	14.2234	11.4957	15.7439	15.1389	14.568	20.5735	28.6647	27.6281	25.7608	27.0822	22.8958	18.7461	17.6612	17.0589	19.2032	12.5425	10.8969
DNT-374	2023-08-10	96-square-well	VP 4	3500	A05	Metformin HCl	3		16.4403	19.3705	21.9271	21.3959	16.9233	18.044	19.3311	20.5368	21.0267	21.9701	3.95591	0.488999	0.100761	0.103757	0.181429	1.88595	9.22927	20.2376	15.9993	17.796	25.7852	24.9737	23.7901	21.8694	2.4734	1.851	6.89642	17.2091	23.0792	11.4877	43.4086	42.4724	38.316	35.7134	32.5561	28.5326	30.4342	24.0865	20.9524	19.1315	10.5937
DNT-374	2023-08-10	96-square-well	VP 4	3500	A09	Metformin HCl	3		18.4219	18.0375	16.1033	14.1985	10.42	14.8979	15.2825	15.9421	14.9919	11.7148	1.85934	0.510296	0.680301	0.299528	0.572829	1.29018	7.85038	14.6914	15.6324	22.8986	25.1754	17.7693	8.29322	8.73953	2.01467	1.50788	2.46338	1.12883	2.53524	2.62961	22.8766	28.0113	29.4823	27.0126	7.97364	14.7051	15.9823	13.966	9.60813	5.33494	2.65748
DNT-374	2023-08-10	96-square-well	VP 4	3500	B07	Metformin HCl	3		21.0283	18.5161	16.6134	17.603	17.8303	15.9618	13.6245	13.4521	15.0298	12.6461	3.93798	0.208914	0.373586	0.292136	3.67203	15.7423	13.4786	19.8816	17.8251	25.486	26.0678	11.9876	7.03208	2.46181	5.42575	10.4008	7.16596	0.768892	0.020264	0.0828447	24.8859	27.3151	21.6679	25.6454	21.0678	17.8973	20.1235	19.8355	16.9156	17.3849	12.4897
DNT-374	2023-08-10	96-square-well	VP 4	3500	C02	Metformin HCl	3		3.94182	4.55421	4.1164	2.42016	4.34359	4.9172	4.9123	10.3978	11.4685	12.7842	1.75445	0.797983	0.164603	0.0632663	2.78459	4.67154	9.89827	10.5369	11.8834	10.0322	7.81708	11.4897	9.48934	12.1186	12.379	11.459	15.7942	13.1375	9.88193	7.1697	16.7082	25.428	27.1867	25.4557	28.508	26.9584	24.235	21.9239	21.3366	18.8953	18.0897
DNT-374	2023-08-10	96-square-well	VP 4	3500	C08	Metformin HCl	3		5.66264	11.8282	11.9993	8.62774	6.85197	5.27817	2.49155	6.98384	3.18658	0.676896	1.90396	1.65705	0.914417	1.23372	2.14337	0.164345	0.108483	0.35664	1.25064	2.89147	9.68826	10.741	13.8294	3.48237	0.814745	0.558673	1.16048	0.535208	1.6848	1.72277	20.2651	24.1596	22.6477	20.3537	19.5325	19.6646	19.3598	19.6611	17.4132	15.8588	5.56411
DNT-374	2023-08-10	96-square-well	VP 4	3500	D05	Metformin HCl	3		10.8626	14.5382	14.6151	14.5638	12.9512	12.8005	12.9605	9.26692	10.6023	10.4041	1.03859	0.128922	0.0206504	0.12994	0.043259	0.0203523	0.0480304	7.94065	17.2422	16.7472	18.1375	16.1472	9.41368	10.3147	8.69139	10.2505	2.69386	11.6261	3.28226	0.63076	25.0927	21.539	21.0649	18.1194	19.0297	18.2639	19.837	11.7753	5.37321	2.36917	2.50339
DNT-374	2023-08-10	96-square-well	VP 4	3500	D06	Metformin HCl	3		11.268	13.8335	12.3784	13.9831	8.7609	12.4287	13.6167	15.1122	15.2203	14.6957	2.78203	1.10738	9.43691	11.4734	9.92345	5.57615	9.68743	17.8202	15.9213	26.0249	27.5449	34.3601	36.4201	35.8587	31.574	32.3279	34.1706	29.9306	30.4095	29.0297	26.332	27.0301	22.247	19.3986	18.6837	12.362	6.97747	7.92521	4.79279	3.52506	3.98705
DNT-374	2023-08-10	96-square-well	VP 4	3500	D12	Metformin HCl	3		17.5763	19.6594	18.7346	17.2639	17.3983	19.1008	16.9378	15.3183	14.9804	14.8231	4.8843	1.16317	1.96686	2.51456	8.46445	8.75495	16.0555	5.01021	3.68923	7.12693	11.0489	9.2568	5.6353	14.4527	8.90341	13.051	14.3223	8.52876	3.20414	3.74466	24.1737	28.183	26.5528	22.0273	19.4445	9.53936	2.74665	6.60771	4.59479	1.25424	3.16292
DNT-374	2023-08-10	96-square-well	VP 4	3500	E01	Metformin HCl	3		9.97441	15.0727	15.311	14.4287	14.2776	11.3193	9.83855	10.41	6.64952	10.0568	3.89724	0.141769	0.0433486	0	0	0	0	0.212124	5.59457	11.8949	15.1304	7.80194	2.91863	1.33677	10.1957	0.829826	9.78004	1.65821	4.26855	6.9653	19.3017	21.6536	22.6799	18.2504	17.2243	17.7265	19.1493	16.046	11.8232	17.4096	15.9402
DNT-374	2023-08-10	96-square-well	VP 4	3500	E02	Metformin HCl	3		16.6926	20.0745	20.1149	17.6229	17.8208	16.5277	22.528	23.8686	20.987	18.4586	1.78104	0.188337	0	0.821135	0.0200223	0.506501	6.09091	17.4475	14.5433	5.61879	14.4336	12.7951	11.2559	0.196681	0.183315	3.92921	8.11289	15.3055	17.6545	8.68066	22.6856	24.2894	26.3967	23.9964	29.8066	24.8246	25.373	18.8128	17.515	17.5679	12.5489
DNT-374	2023-08-10	96-square-well	VP 4	3500	F02	Metformin HCl	3		23.3539	22.5817	20.1338	17.6605	14.3924	13.6325	10.0833	7.98687	8.49957	6.5764	2.33313	0	0.0446697	0	0.0916253	0	0	0	1.14105	4.22806	7.76375	9.70946	7.22044	11.1245	16.1296	6.31576	6.63205	7.63446	7.51942	8.49294	27.5656	25.6369	27.0669	22.9192	19.6001	14.9537	3.28252	2.8271	2.00085	1.90924	1.95757
DNT-374	2023-08-10	96-square-well	VP 4	3500	F05	Metformin HCl	3		7.01651	8.93396	8.05764	7.50482	9.22663	12.3441	7.86882	8.33119	6.42771	8.66374	6.51792	5.29752	10.8728	12.8048	14.0448	17.4759	16.7237	20.9168	19.6644	20.1386	18.1522	16.0021	15.7076	19.8832	18.9573	15.06	17.3408	13.2014	5.68822	7.84799	21.445	23.4312	20.532	12.4887	7.71811	5.11646	4.77557	5.44932	4.1858	3.99416	4.64692
DNT-374	2023-08-10	96-square-well	VP 4	3500	G04	Metformin HCl	3		15.9293	10.4925	11.0434	7.87047	7.20736	6.97548	7.56849	4.4877	2.9026	2.55509	2.66333	0.0609041	0.10588	0.061026	0.0200545	0.950895	3.85761	9.72839	11.1621	11.3563	10.7019	10.4266	9.70455	9.09115	7.46974	4.1218	4.94662	3.22087	3.61257	7.43855	24.4655	26.4799	24.0911	24.1763	24.3651	19.9271	18.1536	17.2064	8.70682	4.71795	3.71973
DNT-374	2023-08-10	96-square-well	VP 4	3500	G08	Metformin HCl	3		7.13743	6.10105	10.1409	10.9656	12.8076	7.90903	10.0353	10.6055	10.204	12.1184	3.1001	1.29278	1.52257	0.349168	0.653233	0.690108	2.87894	2.94076	12.5851	13.3021	12.8225	13.0227	15.0674	14.6058	15.891	11.3803	14.976	16.2602	16.9829	15.249	20.0533	23.1023	23.4688	21.1599	22.527	21.7471	22.2608	19.5888	20.0716	20.0057	22.1016
DNT-374	2023-08-10	96-square-well	VP 4	3500	H06	Metformin HCl	3		18.2415	14.2005	12.4008	9.33265	13.6831	13.5815	13.6863	11.2532	5.3837	1.14559	2.12129	0.465052	0.140903	0	0	3.17925	13.8851	17.4943	15.9244	16.7057	19.3111	19.4209	15.3594	20.7851	13.17	19.0932	17.8761	22.9075	20.6647	7.05765	24.2334	25.8998	25.5213	23.1626	11.3126	4.91583	6.18088	3.19891	0.728107	0.323394	4.01108
DNT-374	2023-08-10	96-square-well	VP 4	3500	H07	Metformin HCl	3		19.2598	21.1705	17.54	17.6586	14.9204	13.9565	13.1095	14.9424	18.3907	20.2731	5.44327	14.2847	11.896	19.9358	23.8735	24.6055	21.4491	19.9633	24.7867	25.3867	26.7678	23.37	24.6099	27.2577	30.056	29.2243	27.9911	31.965	32.5133	33.141	42.012	38.4931	37.157	33.3971	20.6634	19.409	18.9298	4.8766	0.389738	3.20966	3.97703
DNT-373	2023-08-10	96-square-well	VP 3	3500	A02	Metformin HCl	10		12.3714	13.8954	11.4263	12.5756	9.02657	10.0313	10.2333	10.5477	8.50451	7.88492	1.6981	1.20281	1.32346	1.33979	0.719639	0.889919	1.57732	1.29824	0.228772	7.85986	6.28985	10.8868	6.16583	13.4939	6.14742	3.42536	2.83982	10.567	12.6049	3.40296	16.6579	21.1025	22.8567	18.4482	15.1497	17.528	5.32954	7.42554	3.94346	4.14994	2.67645
DNT-373	2023-08-10	96-square-well	VP 3	3500	A12	Metformin HCl	10		10.8187	16.3655	17.0562	18.2098	14.4879	19.0259	17.61	16.2653	14.3623	13.7196	2.56361	6.2942	15.0629	22.1881	8.87556	21.4305	19.4133	19.2458	20.7096	23.3866	24.2412	23.8417	23.802	25.8607	24.0105	23.1955	23.9518	21.0395	27.0073	28.517	32.4077	31.9946	29.0424	24.8808	24.109	27.0739	21.6704	21.9606	19.7674	25.2511	24.6913
DNT-373	2023-08-10	96-square-well	VP 3	3500	B02	Metformin HCl	10		11.8209	13.0213	13.8781	10.9648	10.7864	9.89565	10.5278	7.05621	8.31321	5.91772	3.65715	0.291972	0.437502	0.472645	0.398778	0.0213163	2.21141	9.18883	7.37008	8.48634	12.2987	3.52445	2.50522	5.60934	0.508387	1.06112	0	0	0	0	20.4478	20.0434	20.7348	18.2937	17.8992	14.3777	14.8675	14.9301	13.4116	9.68656	7.68756
DNT-373	2023-08-10	96-square-well	VP 3	3500	B12	Metformin HCl	10		15.0575	17.5294	19.2216	14.6179	17.5525	14.5382	12.6874	12.9727	14.9821	13.6831	0.967096	0.198259	0.290977	0.310213	0	0	0.816419	3.61642	10.0274	18.3977	19.9456	22.7807	18.041	10.21	28.6828	23.7957	7.59575	17.2907	10.5077	18.7078	35.9361	33.5768	29.3507	29.9393	26.2772	21.1616	20.5065	24.356	21.6669	25.5824	22.996
DNT-373	2023-08-10	96-square-well	VP 3	3500	C03	Metformin HCl	10		27.6547	28.617	26.2623	23.4893	19.8747	21.2507	21.5262	21.7435	18.1309	18.6411	3.63381	0.172088	0.0206725	0.0624763	0.171912	0.0203731	0.941721	14.4804	0.9502	8.5265	10.3657	16.9529	13.9621	16.2649	18.1754	20.4243	14.1637	13.2943	1.41427	4.20607	30.4733	26.7995	28.3385	27.133	27.4128	26.485	26.9055	29.1078	26.9587	28.5327	22.557
DNT-373	2023-08-10	96-square-well	VP 3	3500	C04	Metformin HCl	10		1.89172	2.03332	1.85485	4.35207	5.49235	7.98727	11.3938	13.2901	11.6251	12.0836	0.803315	0.0410275	0.112174	0.021171	0.0200436	0	0.184799	3.21319	10.0798	19.2127	22.6125	17.7738	16.8096	19.5489	18.0269	7.48844	2.89057	2.58247	9.19669	11.6492	21.4449	18.9294	16.9282	17.7511	12.9354	16.5368	14.5536	10.3621	9.98293	13.5992	6.50546
DNT-373	2023-08-10	96-square-well	VP 3	3500	D03	Metformin HCl	10		22.6167	24.3589	24.4906	20.7026	17.4845	19.177	21.5157	20.8927	13.36	18.2946	1.39581	0.991299	0.614468	0.362204	0.063541	0.669566	0	0.344293	2.65815	4.8645	10.4095	3.04391	15.6042	22.4105	25.7573	4.92776	5.40389	13.7753	28.8941	19.7683	45.2979	44.2639	35.8541	34.739	33.7004	28.124	25.3042	24.7138	26.4733	22.4275	19.0631
DNT-373	2023-08-10	96-square-well	VP 3	3500	D10	Metformin HCl	10		14.4755	18.4058	14.8845	15.6421	17.5891	15.5844	21.0683	20.2414	21.1174	23.419	1.82387	0.165852	0.38549	1.58335	2.23752	1.19254	7.68921	8.34998	15.0796	21.7121	16.3665	24.9407	21.9647	24.9569	21.2528	23.4658	20.3953	18.4703	14.7133	16.0804	27.1898	28.7917	30.088	36.1535	30.7195	32.9769	28.2027	22.2943	27.6773	30.6078	27.3389
DNT-373	2023-08-10	96-square-well	VP 3	3500	E04	Metformin HCl	10		14.0598	20.7887	21.6755	21.3876	21.4515	19.5197	17.2929	13.6819	11.5896	12.4635	4.78865	1.34596	2.65352	4.6195	15.9651	7.91751	7.98588	16.4857	19.0541	17.4963	32.1548	36.387	35.7319	35.1492	35.9576	13.5916	2.05481	5.81539	5.38661	13.0364	32.7672	30.0765	31.1716	34.6138	31.0906	30.126	24.0879	25.3818	27.3213	21.0013	16.025
DNT-373	2023-08-10	96-square-well	VP 3	3500	E11	Metformin HCl	10		10.9394	12.562	9.50574	9.53199	7.87439	3.95811	7.42228	5.70866	2.51771	11.2721	3.02015	0.834027	0.878951	0.898953	0.423072	1.60241	6.17937	10.8361	15.5056	17.143	22.0381	8.16104	0.960344	3.66864	22.1242	23.7524	27.8234	28.976	19.8323	20.8318	21.0541	17.2986	9.42481	4.2621	9.44473	4.596	2.93927	3.87899	2.68939	1.97159	0.127313
DNT-373	2023-08-10	96-square-well	VP 3	3500	F09	Metformin HCl	10		14.1629	12.8454	14.7499	11.9285	12.8534	5.33196	9.51472	2.05468	0.266245	0.109345	2.55041	0.314453	0	0.137784	0.284292	0.283453	4.89057	21.0659	21.5584	19.2325	23.0309	25.8007	25.6363	21.321	29.1849	28.4182	24.8137	28.283	26.3179	3.33469	33.0025	28.1869	33.4278	13.491	18.9006	24.2984	19.3214	15.0068	20.0568	16.267	9.61069
DNT-373	2023-08-10	96-square-well	VP 3	3500	F10	Metformin HCl	10		10.9493	12.4861	16.4066	17.0918	16.3997	17.2461	18.3323	19.6917	18.4457	17.6086	2.08834	0.948067	0.0418859	0.389801	0.123265	0.0412837	1.1351	1.42149	2.65364	2.90751	7.49928	11.2914	8.36892	8.33067	17.0215	20.5339	14.555	10.0596	14.5294	19.7846	22.6473	26.3689	22.2346	19.8171	17.1956	16.3196	14.3531	15.6091	12.5657	12.1214	7.80467
DNT-373	2023-08-10	96-square-well	VP 3	3500	G01	Metformin HCl	10		6.58112	10.1382	8.71589	8.9719	6.39053	4.08187	1.3598	1.27395	1.10608	1.74686	1.52241	0.14665	0.312787	0.3416	0.828378	0.988582	6.19906	4.95612	9.55084	5.37613	1.41871	2.25561	6.78137	4.45475	6.30141	9.29278	14.8489	14.5261	4.50653	0.173426	20.1011	18.4938	15.1411	6.10987	1.35517	3.92173	3.08161	1.62859	0.148457	0.306998	0.730142
DNT-373	2023-08-10	96-square-well	VP 3	3500	G06	Metformin HCl	10		15.5403	15.6393	16.9862	15.7589	17.247	19.5337	17.2461	17.3288	17.5896	19.2455	4.35235	0.0210201	0	0.0617338	0.0406353	0	0.0411101	0.330294	18.6581	19.978	19.0906	19.7204	20.5153	23.549	22.6737	21.9564	22.9903	23.8097	21.8894	7.64925	17.4637	21.8683	24.2616	24.0147	21.4864	19.2605	16.0862	16.1544	17.4358	10.6441	5.25199
DNT-373	2023-08-10	96-square-well	VP 3	3500	H04	Metformin HCl	10		21.0647	18.4873	16.5359	18.2633	20.2335	18.4777	18.8315	19.909	21.5934	16.3013	2.53367	1.17335	1.311	1.99303	0.776407	2.28212	15.4316	23.6503	21.3542	26.1905	25.5272	29.1781	27.9781	26.5249	27.5194	28.2524	13.084	16.7362	19.2266	24.3967	32.4272	30.7129	30.9672	27.7683	25.2346	22.7362	24.8806	27.9043	26.7522	26.0934	22.413
DNT-373	2023-08-10	96-square-well	VP 3	3500	H12	Metformin HCl	10		4.7667	5.13172	4.55053	4.41536	4.61116	3.73368	3.94736	1.34022	4.73576	3.40874	3.40076	0.586012	0.325773	0.351483	0.142524	1.14195	0.886729	6.67385	15.5109	7.566	12.2717	5.14923	2.09332	14.2476	10.2098	4.38201	12.9357	2.8562	13.5266	9.77897	20.1013	24.3938	20.0392	21.6476	20.2753	19.6824	18.6268	18.9383	17.7686	14.8643	15.6805
DNT-374	2023-08-10	96-square-well	VP 4	3500	A02	Metformin HCl	10		20.5206	21.9394	23.5241	26.1585	25.4185	21.8648	24.4692	24.0371	19.9918	19.6979	3.25595	0.56712	0.269414	0.582594	0.954219	0.38646	0.537981	0.632655	3.53089	8.27899	14.0698	22.9659	19.7521	18.3766	23.7298	27.6957	18.0348	22.9263	11.1848	1.53893	23.7985	30.7648	28.1417	26.7224	27.5506	28.0004	27.8702	25.0979	2.08073	21.4232	23.9086
DNT-374	2023-08-10	96-square-well	VP 4	3500	A12	Metformin HCl	10		15.3242	19.7278	18.4465	16.0182	13.3259	15.619	11.2913	14.3489	15.1589	12.9386	4.9114	6.49501	9.57865	8.73427	13.473	20.237	21.9407	22.5426	16.5433	12.3521	0.684364	7.03307	22.5024	22.3359	21.9957	13.0531	11.4946	16.5598	15.9941	15.5868	20.7827	21.5452	24.8513	22.4053	14.816	14.4281	12.1026	5.61284	2.4008	4.9718	3.50441
DNT-374	2023-08-10	96-square-well	VP 4	3500	B02	Metformin HCl	10		15.3587	12.6584	13.7062	14.3831	15.9215	12.1082	11.3916	9.05867	9.03009	6.93672	1.59316	0.0939766	0	0.0213239	0.78971	1.76154	1.19725	4.00326	6.32728	14.9448	23.134	26.9368	27.7374	30.6569	29.2517	28.2247	30.1608	31.1483	28.6645	12.9129	23.4026	23.2233	23.8665	24.1664	14.5462	1.65231	1.83851	0.668845	1.54997	0.128981	0.459832
DNT-374	2023-08-10	96-square-well	VP 4	3500	B12	Metformin HCl	10		11.7211	6.16864	12.1537	11.7677	14.7911	15.1123	14.9119	12.8172	14.9299	14.3792	1.8757	0.221296	0.202104	0.31156	0.123216	1.58636	2.76966	7.10633	1.83162	8.86013	14.9853	14.0264	10.9124	12.0697	11.4174	14.1361	13.1995	3.71779	16.0783	15.7269	27.032	27.4324	30.3416	28.3043	27.4708	23.5502	17.18	13.5591	12.662	5.79369	9.44753
DNT-374	2023-08-10	96-square-well	VP 4	3500	C03	Metformin HCl	10		4.32802	15.6114	18.8173	20.9181	19.105	21.9509	23.027	20.2815	18.3397	20.4089	2.1302	0.827377	3.95148	10.3608	3.03311	9.31898	18.5335	20.724	18.0506	18.0301	15.5517	17.9153	15.6585	18.5221	16.9734	18.6916	19.6252	14.8015	13.4025	17.157	26.7557	24.6994	30.8508	26.853	25.32	28.2107	22.8416	21.6499	21.5414	18.0955	16.6902
DNT-374	2023-08-10	96-square-well	VP 4	3500	C04	Metformin HCl	10		14.0367	18.4177	21.4416	18.9011	15.6494	16.2752	12.4097	11.1559	11.3548	9.35837	2.72257	0.566052	0.0410305	0.159572	0.290634	0.353037	2.40272	1.99657	3.88594	6.53967	7.30941	11.3589	14.5169	13.9658	9.60618	4.14331	3.82037	11.9188	17.0679	20.6325	25.4241	26.4714	22.8835	17.2982	13.9384	9.93652	9.00026	7.5175	7.24171	7.63234	8.27209
DNT-374	2023-08-10	96-square-well	VP 4	3500	D03	Metformin HCl	10		14.2825	16.9051	16.3222	17.6707	17.8301	17.5208	11.6044	12.5777	16.8653	14.0823	4.67014	1.89238	3.40595	0.325413	13.8606	19.0094	19.7809	17.6141	26.6366	19.1	17.7247	19.8624	14.1012	27.6302	34.1268	28.6414	28.7812	33.1451	36.4399	25.6327	31.9921	37.1006	39.5344	32.4755	31.4009	27.5452	29.6845	28.1075	30.6545	22.056	25.3408
DNT-374	2023-08-10	96-square-well	VP 4	3500	D10	Metformin HCl	10		6.15984	6.15799	5.35229	5.50407	1.06283	1.7687	5.15122	11.4844	8.86705	10.1512	1.88599	0.96751	0.29017	0.951023	0.955582	1.83768	9.09572	9.38911	12.1314	14.742	9.55124	14.2394	11.2458	9.02135	9.01152	14.0574	12.6284	16.6602	15.0769	11.7774	23.4356	24.0213	18.9385	17.7197	17.5838	13.673	9.08094	4.7698	5.0106	4.40077	5.27738
DNT-374	2023-08-10	96-square-well	VP 4	3500	E04	Metformin HCl	10		5.90967	9.06452	9.42896	8.98538	9.66786	9.71012	7.95834	9.37951	8.37683	6.17706	2.20152	1.71038	0.822996	1.10761	0.936322	1.65996	2.24892	3.9841	9.06486	10.9977	10.1943	13.4457	18.241	16.2117	18.7901	20.6265	22.3768	22.4263	26.1027	24.0866	22.9227	21.1995	20.1637	21.2692	17.6935	15.8732	11.7981	12.2308	10.8177	10.3518	6.20988
DNT-374	2023-08-10	96-square-well	VP 4	3500	E11	Metformin HCl	10		17.7827	19.1133	18.1009	20.8632	19.7164	17.6714	18.3387	7.33817	5.48364	10.1678	3.06601	0.0421694	0.0408584	0.263538	0.0468959	0.149434	0.061885	5.42914	16.3111	18.2796	23.3637	28.7489	30.1876	30.7186	34.9152	31.4687	30.9331	26.5802	27.7198	28.9768	22.8605	26.3802	24.6394	19.1777	19.8167	18.6206	16.2038	16.4327	17.7299	17.8327	19.8177
DNT-374	2023-08-10	96-square-well	VP 4	3500	F09	Metformin HCl	10		13.3872	17.0624	12.1425	12.1336	10.0788	7.17406	4.00166	0.920855	2.28324	0.321979	1.61002	0.337204	0.396323	0.943481	0.684285	0.955586	1.51528	6.89467	11.6985	7.52747	13.9752	14.0804	19.2692	13.8843	13.0394	13.801	14.4898	10.8651	11.0703	13.0599	19.593	21.7107	22.2459	20.6665	20.2548	15.7135	15.8375	11.8235	3.10306	0.949292	0.776545
DNT-374	2023-08-10	96-square-well	VP 4	3500	F10	Metformin HCl	10		12.5914	12.9747	11.5117	10.4574	8.50132	6.86623	2.72002	1.90759	0.322871	3.74487	2.29506	0.659749	3.08636	7.36881	7.48846	12.0511	10.264	13.8444	15.9883	18.6892	15.4824	15.9505	9.02469	10.6903	8.81988	9.45359	11.0343	11.3721	9.72492	10.2022	17.2786	21.3288	21.6135	17.6167	10.4366	4.42227	3.35327	3.36979	3.28901	1.91193	2.53557
DNT-374	2023-08-10	96-square-well	VP 4	3500	G01	Metformin HCl	10		16.2726	17.9705	13.574	6.64486	10.474	11.2979	11.2851	13.8388	14.0588	10.7426	4.10175	2.32618	1.55358	1.17478	4.76537	4.99931	8.03274	13.035	17.6649	18.3722	16.7449	23.3653	24.1669	25.8169	21.021	24.3032	24.2166	18.7633	6.33476	7.34936	27.7061	28.7732	27.3951	23.6709	19.5627	10.9937	4.10678	4.58194	4.67347	4.87605	2.64109
DNT-374	2023-08-10	96-square-well	VP 4	3500	G06	Metformin HCl	10	D
DNT-374	2023-08-10	96-square-well	VP 4	3500	H04	Metformin HCl	10		20.7365	22.8548	23.0643	22.6673	16.8629	18.4231	20.0267	15.2896	17.5773	18.8873	4.46307	0.375905	0.0208872	0.0203638	0.0649764	0.17548	6.02119	11.3956	23.276	23.1842	23.0631	12.3038	15.7148	18.1235	13.2816	1.42832	17.4916	16.0088	15.8129	14.8472	23.9501	28.0643	27.146	31.84	29.2154	25.4407	25.8535	23.2878	22.7923	22.9847	19.2462
DNT-374	2023-08-10	96-square-well	VP 4	3500	H12	Metformin HCl	10		22.3409	20.8164	19.1869	20.4819	19.7872	19.5151	18.5986	20.0239	16.8824	17.6109	1.08319	0.0644357	1.38553	5.67923	2.56544	3.03271	13.5849	5.34487	17.143	4.17268	8.46109	13.4744	13.4396	17.631	18.2011	19.6413	6.86777	0.957636	1.1034	5.2553	27.7509	26.0854	28.2515	22.5091	20.8374	20.906	19.0178	18.6982	18.5912	19.5617	17.2467
DNT-373	2023-08-10	96-square-well	VP 3	3500	A06	Metformin HCl	30		22.4009	15.804	16.6527	14.7162	10.9539	15.3707	18.0751	20.3813	16.0934	14.0525	1.84387	0.128626	0.236614	1.43287	4.09349	8.52677	14.2551	17.502	18.4117	20.2148	23.4945	19.3506	18.9079	21.8265	23.4875	25.9059	21.9275	23.4633	17.9733	23.4235	40.0099	35.4388	34.4084	28.7572	32.0747	30.1304	28.7249	30.0913	28.8988	28.1311	26.4936
DNT-373	2023-08-10	96-square-well	VP 3	3500	A11	Metformin HCl	30		10.4348	12.7602	10.7595	7.68738	10.7461	13.3237	11.5641	11.9566	8.98158	9.9869	4.71075	0.127504	0.698967	4.47689	10.8263	7.51699	11.6228	12.94	10.868	4.45884	7.23875	7.97803	6.91553	7.55993	6.61033	6.85757	7.79449	7.11066	5.47393	6.55704	21.9078	17.8258	18.9656	16.5364	12.5767	13.9245	11.6632	8.58874	10.2486	10.8856	8.5406
DNT-373	2023-08-10	96-square-well	VP 3	3500	B01	Metformin HCl	30		16.521	20.5374	20.4944	19.5707	20.3899	17.073	16.9801	18.8596	17.1354	14.6687	0.718004	0.0697841	0.531566	1.36577	0.165924	3.97255	12.122	15.121	10.4915	17.674	21.6493	16.4775	21.3653	16.0848	18.9499	23.103	24.8912	20.9033	17.8593	10.3226	28.003	27.0684	28.9236	26.4519	25.8806	27.0168	19.8147	25.8229	22.7928	20.9668	18.1085
DNT-373	2023-08-10	96-square-well	VP 3	3500	B03	Metformin HCl	30		15.9825	18.1253	15.0019	13.8641	14.946	13.042	12.0489	7.7736	7.49804	11.9495	8.54451	14.7803	20.1334	25.6249	27.5717	24.076	18.8103	17.931	20.83	7.68086	11.1311	12.2158	4.65642	6.13485	8.79093	8.22977	7.29437	6.124	6.43637	12.9853	25.847	21.8682	19.5514	18.2178	16.82	15.1644	13.0798	15.5508	6.39097	1.50953	5.14098
DNT-373	2023-08-10	96-square-well	VP 3	3500	B10	Metformin HCl	30		6.05233	3.62192	3.767	1.53843	3.50644	2.09366	1.42698	1.69571	2.11635	1.77634	1.63487	0.505935	2.5703	15.7268	6.19515	12.5418	13.3737	16.5945	12.3719	14.5941	17.2037	16.3231	18.088	16.8467	13.3231	16.9293	18.9074	15.3397	14.9845	13.7331	30.7896	29.2403	22.6546	19.7758	15.3175	15.2779	14.8338	4.41522	2.12056	5.26878	2.99962
DNT-373	2023-08-10	96-square-well	VP 3	3500	C07	Metformin HCl	30		16.1374	15.7722	15.5957	13.5469	12.6511	14.6045	14.3277	15.2172	16.5805	14.3951	1.82267	0.022181	2.71938	5.33646	4.32892	5.67907	6.39045	7.49703	5.63644	17.7094	19.8446	24.3766	27.9701	31.3747	20.7548	27.5621	26.5954	6.65854	0.0204006	0	10.9282	13.8437	13.1053	15.4833	14.2352	13.3872	12.8717	8.96951	8.39082	3.56468	0.543487
DNT-373	2023-08-10	96-square-well	VP 3	3500	C11	Metformin HCl	30		14.7328	14.7445	15.8515	15.2891	17.919	16.4939	16.766	15.2109	17.934	13.8593	9.52733	11.6303	15.1151	6.51091	2.45845	10.3721	7.37672	5.45494	15.3194	15.8104	16.2581	0.895781	0.882027	0.954793	6.50844	16.2728	20.9547	13.2472	10.4687	14.1897	19.7703	23.1477	21.7513	18.6859	14.4327	14.8989	13.8397	13.2626	11.9495	13.8494	12.7216
DNT-373	2023-08-10	96-square-well	VP 3	3500	D11	Metformin HCl	30		5.46334	6.19947	4.58895	6.80801	2.58497	3.32379	3.31522	2.0844	1.40655	4.08441	3.32967	0.137623	0	0	0.0214933	0	1.68431	2.48427	3.76705	7.75955	7.77375	11.1584	9.04049	16.5513	9.83912	7.9198	7.58862	9.15127	9.26828	7.99851	16.5062	17.7066	13.0423	12.5445	9.72317	5.75316	6.28796	3.68262	2.44454	2.58101	1.99583
DNT-373	2023-08-10	96-square-well	VP 3	3500	E03	Metformin HCl	30		13.3542	21.3669	20.4315	21.8645	20.8423	22.244	20.7095	22.8158	18.3742	24.8743	1.92393	0.572336	0.371607	0.257509	0.041101	1.1006	4.84211	14.3646	19.0511	20.4869	16.0842	17.0357	13.3934	14.6541	14.1849	18.0589	13.4635	8.13286	12.561	18.5926	26.4547	29.3021	36.2395	41.3676	37.3606	34.0974	41.2902	41.1344	42.3807	40.3353	40.4644
DNT-373	2023-08-10	96-square-well	VP 3	3500	E10	Metformin HCl	30		5.39239	6.49986	11.2188	12.9364	15.9918	17.0883	17.5911	13.2648	13.5182	12.5963	4.17471	3.80032	5.56205	0.255611	2.43247	2.48623	3.79419	5.26291	7.78267	8.74889	7.08331	11.7347	12.4812	16.7645	7.81607	3.00053	11.1875	7.87475	3.95316	4.87559	27.2006	23.9532	25.6441	23.03	18.3134	17.4475	19.6783	18.318	20.2128	22.1955	17.5427
DNT-373	2023-08-10	96-square-well	VP 3	3500	E12	Metformin HCl	30		5.02931	9.87703	10.1263	9.36807	9.89883	11.0665	6.80451	6.03775	3.69401	4.73834	1.26128	0.346251	0.376783	0.270145	0.0201939	0.0401373	0.0211961	0.108203	0.971961	0.521482	0.441854	0.532673	5.40321	0.156913	0.284427	0.468077	0.368632	0.866279	0.110517	0.279906	24.3338	26.9039	26.1129	16.3408	19.2732	12.6005	2.73791	0.889016	1.40086	0.451434	0.980608
DNT-373	2023-08-10	96-square-well	VP 3	3500	F06	Metformin HCl	30		7.29835	8.22931	7.71653	8.26613	7.65724	5.08112	3.03857	4.99961	5.72002	5.65461	3.06437	0.755788	0.286971	0.360764	0.732497	0.179961	3.79457	12.6246	15.712	17.3619	19.6102	17.836	21.6347	17.1847	19.464	17.0408	18.4682	20.4687	18.139	19.5127	15.7591	17.3947	14.271	9.86154	1.41222	0.764383	0.436182	0.375899	1.41111	1.5606	1.06332
DNT-373	2023-08-10	96-square-well	VP 3	3500	G03	Metformin HCl	30		10.6457	14.4013	19.5219	22.7254	22.4344	21.4923	18.5752	16.3176	16.0163	20.7984	1.27751	0.0623844	0.0400977	0.0454495	0.0208655	0	0.0411973	4.20372	10.9949	11.5806	14.7672	15.5171	13.2337	10.787	2.32891	5.03153	7.96143	6.51109	9.55654	12.5083	24.814	26.9979	23.4656	25.5328	20.8406	24.444	14.2069	16.4702	11.373	7.41628	0.318428
DNT-373	2023-08-10	96-square-well	VP 3	3500	G10	Metformin HCl	30		13.6838	12.3282	13.6792	13.2989	13.3626	16.3212	15.1636	15.0027	17.0295	13.5261	1.54539	2.83453	7.30596	7.6804	11.0732	16.859	14.5303	13.466	18.0949	20.9825	20.6751	25.3121	21.0816	19.5226	15.3322	12.8479	19.9498	23.4626	22.052	19.9395	27.6648	28.2828	25.2726	17.1762	17.5275	15.9215	8.10483	5.2179	9.00372	3.81993	4.19272
DNT-373	2023-08-10	96-square-well	VP 3	3500	H01	Metformin HCl	30		13.8212	16.5421	22.3281	22.1662	11.3547	12.2944	16.8519	17.3912	8.41713	13.8076	0.661153	0.125144	0.0416352	0.0201908	0.106222	0.0634608	0.0628236	0.0622024	0.0416559	0.0437675	1.55362	3.14805	2.11715	4.3896	0.661738	0.149488	4.80113	1.20279	0.807029	5.05201	28.6982	25.3009	27.3376	23.4349	22.1642	22.9739	23.6552	24.6208	24.9667	19.5828	19.4837
DNT-373	2023-08-10	96-square-well	VP 3	3500	H09	Metformin HCl	30		3.4411	2.34526	4.54896	5.84122	3.74384	4.41766	8.40727	10.0282	10.4421	9.7208	2.80179	1.45873	0.940774	1.18521	7.78967	8.65762	14.2763	10.9887	15.5403	14.679	20.5794	21.3837	19.5545	15.3762	19.2459	17.9789	19.1114	17.9709	23.7336	18.0638	27.1424	25.6599	21.5827	19.8587	22.2593	17.5023	17.0338	8.56692	6.83704	5.66575	5.02652
DNT-374	2023-08-10	96-square-well	VP 4	3500	A06	Metformin HCl	30		14.4773	15.6717	16.3565	16.6323	15.9372	14.8332	14.9918	12.4059	13.4183	13.4334	3.11569	1.83088	0.264448	0	1.0038	1.26231	2.02723	1.8314	8.58426	13.6863	0.846353	7.8912	18.1654	9.10434	5.01728	2.30752	7.60602	9.78536	12.3981	13.4166	29.9208	29.6691	26.5586	23.8822	24.5894	23.5307	23.4246	23.9976	23.1927	22.7714	19.0769
DNT-374	2023-08-10	96-square-well	VP 4	3500	A11	Metformin HCl	30		8.0072	9.96459	12.3495	12.4828	14.4579	12.4124	12.5202	13.4259	11.7854	11.4086	1.36226	0.510033	0.521919	0.294392	0.266166	0.70672	0.56321	4.13467	4.81749	11.3424	16.2763	12.5819	1.13215	12.5349	6.66416	7.89083	5.25225	12.651	11.1364	15.2532	21.3115	19.6494	19.141	18.0486	17.5941	13.599	16.8918	15.3506	16.7388	14.5366	13.9606
DNT-374	2023-08-10	96-square-well	VP 4	3500	B01	Metformin HCl	30		18.4339	18.0888	18.4005	15.7629	17.0419	11.5253	8.5696	6.71142	4.79413	4.60151	1.11771	0	0.04314	0.196096	0.252452	1.86696	4.2506	9.54495	10.9896	12.7033	15.211	2.70545	0	0	0.226132	8.92176	10.758	18.2905	20.1288	6.5461	24.6103	23.7123	23.7197	24.3835	17.774	9.46143	10.0982	10.2752	5.79916	3.12288	4.20098
DNT-374	2023-08-10	96-square-well	VP 4	3500	B03	Metformin HCl	30		24.6592	27.3281	24.4445	22.6689	22.2575	20.518	19.2668	19.4179	20.1552	21.0775	1.21713	0.0407879	0.0402581	0	0.0207163	0	0.638791	8.35032	12.504	24.7928	17.266	13.4641	19.2612	27.1537	28.9201	29.1426	32.8558	30.5966	35.3274	37.8442	31.5066	29.074	32.9513	34.9488	34.4948	33.3659	28.9255	28.1502	30.1686	29.4966	29.5337
DNT-374	2023-08-10	96-square-well	VP 4	3500	B10	Metformin HCl	30		7.71604	13.5124	16.0518	12.0154	14.2346	14.0025	10.521	10.6398	13.4277	12.4689	0.894097	0.574233	0.129096	0.0205484	0.0204883	0.0402725	0.0202203	0.0426949	0	3.04058	7.4392	13.4612	14.8944	16.8029	17.7883	15.1842	16.8257	16.3474	21.9598	16.4421	27.2176	23.8781	21.5029	14.4586	7.31745	3.9181	2.1081	1.46875	1.79452	1.41557	1.81975
DNT-374	2023-08-10	96-square-well	VP 4	3500	C07	Metformin HCl	30		13.738	14.7132	12.8561	10.0218	8.83945	11.8474	8.35284	10.9817	9.93345	11.8746	4.38059	0.589365	0.977114	0.682333	1.65842	1.62344	12.4825	17.977	18.1994	20.8861	21.8913	21.0276	19.7626	23.4755	20.0507	16.6326	5.16156	0.841883	0.603209	0.467448	18.4383	20.9849	19.0894	19.3849	18.9712	13.3858	7.55016	7.88902	2.91241	0.399071	1.87981
DNT-374	2023-08-10	96-square-well	VP 4	3500	C11	Metformin HCl	30		13.8684	19.1311	18.9881	15.0047	11.5543	5.94062	9.17358	8.94219	7.45474	2.87813	0.725293	0.0426556	0.825871	1.05369	1.50646	5.80355	9.01216	10.45	7.20758	9.03051	11.3527	11.9621	9.85843	7.45857	9.35606	9.23807	9.63521	6.32862	4.09573	6.62705	19.7819	18.8844	18.4638	18.4043	18.0672	15.1034	14.6409	13.9116	10.8585	0.76903	1.49551
DNT-374	2023-08-10	96-square-well	VP 4	3500	D11	Metformin HCl	30		17.5092	15.3377	13.4427	12.4075	8.65935	14.785	10.0238	2.90774	2.82123	4.09825	5.07866	0.873206	0.126872	0.0703187	0.0926838	0.392977	0.0633493	2.46303	5.83288	4.35171	8.56215	7.97331	4.57364	3.80617	17.6272	5.61885	0.349362	0.387159	0	0	17.1207	23.6576	21.8584	26.4772	20.5448	18.8928	18.3841	19.512	19.664	15.923	16.5988
DNT-374	2023-08-10	96-square-well	VP 4	3500	E03	Metformin HCl	30		19.587	22.4749	22.1153	24.3121	23.7634	24.242	26.9185	25.4549	33.8609	36.1466	7.03207	0.0461079	0.0479444	0	0	0.303898	0.333036	1.7017	10.1095	19.5403	19.2928	15.9333	8.0496	6.9472	7.78741	10.2898	10.0649	17.3506	11.8727	8.42649	31.4771	35.9007	32.432	25.6769	32.9723	27.0043	22.924	23.7296	11.5362	12.7654	20.6804
DNT-374	2023-08-10	96-square-well	VP 4	3500	E10	Metformin HCl	30		3.73017	7.30326	8.79111	8.13527	10.1308	11.5924	11.2221	9.76263	12.01	8.54922	2.16558	0.0211989	0.276951	0.30129	0.224664	0.106687	0.270978	1.26662	11.2845	15.212	16.196	15.682	11.8028	15.9626	3.46266	0.1161	0.0889178	3.67949	9.44275	10.4316	20.9005	18.5337	19.2715	18.3531	14.6355	11.1933	13.5709	16.8114	11.9655	14.8023	8.31137
DNT-374	2023-08-10	96-square-well	VP 4	3500	E12	Metformin HCl	30		17.1538	18.0029	19.9707	21.9317	20.1245	23.9322	21.8606	20.6651	20.8915	16.6637	3.67724	0.382119	0.606293	2.07577	5.90189	4.55	0.583411	3.49553	9.1974	8.83042	13.1663	12.7764	6.02338	12.1205	0.775218	0.841088	0.311636	0.170012	0.488733	0.833732	21.9135	28.2577	32.0631	29.169	25.2073	25.5393	26.4818	18.3931	16.335	21.5234	19.5961
DNT-374	2023-08-10	96-square-well	VP 4	3500	F06	Metformin HCl	30		6.93092	14.8926	21.752	23.7613	23.0421	21.5961	21.577	21.9199	20.6187	18.9592	1.33596	0.566144	0.294946	0.487506	4.70599	7.56132	9.87044	9.90969	13.6859	12.3211	13.3562	9.47168	11.2899	10.1382	9.34488	12.5897	10.7677	14.5772	9.47395	6.84277	33.6807	36.6414	35.171	26.7068	28.7872	25.1645	22.1648	21.5958	14.2884	16.1237	16.0826
DNT-374	2023-08-10	96-square-well	VP 4	3500	G03	Metformin HCl	30		8.27132	14.4858	19.0302	11.7089	11.8736	10.9797	7.99134	3.3383	5.44095	6.95607	0.622534	0.192471	0.150436	0.337697	0.637369	5.32234	16.3192	16.0609	14.9534	22.2343	24.351	19.3651	26.1161	19.1227	10.7996	16.3286	14.9997	15.0164	16.4347	20.3963	34.4424	28.7158	27.3087	19.4785	17.3167	11.0574	7.49456	1.89689	6.12286	3.70188	4.25923
DNT-374	2023-08-10	96-square-well	VP 4	3500	G10	Metformin HCl	30		14.8967	18.4576	20.0666	16.056	10.9167	8.3626	11.8522	11.0172	11.9365	7.73668	2.2447	0.439288	0.0624851	0.0212474	0.495788	0.486715	0.558143	3.34543	9.76925	14.2266	18.1329	1.44227	2.94399	13.4081	14.5931	19.3891	18.673	14.0514	5.1393	8.5583	20.6491	30.3885	31.6655	25.0132	28.1711	26.9393	22.1844	23.7942	20.2073	23.5937	23.3048
DNT-374	2023-08-10	96-square-well	VP 4	3500	H01	Metformin HCl	30		14.6945	16.7687	15.4764	12.9419	13.5071	12.4845	12.5776	12.3026	9.9433	6.13145	2.93563	0.292716	1.025	0.143103	0.867395	0.666776	0.810949	2.38246	1.95518	4.54299	3.66081	3.09526	4.9137	4.36035	3.6776	4.30672	7.16882	7.22457	15.7273	9.99439	18.8591	23.5063	22.7653	21.6852	21.8667	25.2341	20.1583	16.4797	11.9168	3.92676	1.72011
DNT-374	2023-08-10	96-square-well	VP 4	3500	H09	Metformin HCl	30		23.7719	25.8441	25.5374	28.315	26.7524	26.9186	26.2179	29.7135	28.7754	27.4327	5.29326	6.34309	3.88816	5.58176	13.9728	25.4386	30.9522	36.0321	21.6716	0.106191	11.9198	18.8271	24.1367	28.0161	37.5909	38.9187	44.4958	40.4817	39.3347	5.95822	31.7251	36.1084	40.5196	40.9436	44.3868	43.605	40.2748	43.1006	42.1297	42.2412	42.6905
DNT-373	2023-08-10	96-square-well	VP 3	3500	A03	Metformin HCl	100		22.3038	20.9625	21.8306	24.4129	25.1355	23.9257	22.0825	18.2243	20.0083	18.528	2.51836	0.14841	0.129877	0	0.0871755	4.04454	13.2962	5.89082	14.4146	15.2604	15.3299	15.678	18.235	15.6501	16.7268	14.862	13.6056	6.95882	0.0200232	15.2962	22.1468	22.7356	24.0076	15.6316	19.762	19.0045	16.5272	14.5111	19.8949	20.7311	25.5126
DNT-373	2023-08-10	96-square-well	VP 3	3500	A10	Metformin HCl	100		1.52654	2.67029	1.22528	5.23456	7.01167	13.4266	16.7914	8.28795	4.21193	8.80832	2.99311	0.50785	4.80972	0.952277	0.636897	1.87578	0.187994	0.858424	9.12953	18.1367	6.82729	14.8919	15.1807	16.7267	17.5864	15.5586	17.3898	19.7339	7.02799	11.4918	28.488	30.3458	31.928	28.0532	21.3942	24.9009	23.9217	15.8283	18.9752	21.3904	19.3967
DNT-373	2023-08-10	96-square-well	VP 3	3500	B04	Metformin HCl	100		12.2823	4.08471	20.208	22.6742	20.247	19.3634	22.7871	17.4665	13.5013	4.14809	1.58767	0.479491	0.768621	8.29879	10.9838	13.6773	19.8757	23.0506	17.1305	10.3436	16.683	16.8978	11.2217	5.4482	4.33886	0.923477	3.54619	0.0668065	4.03964	0.409685	26.0804	25.0904	29.329	26.4453	21.4978	9.92897	12.5494	5.80844	2.97081	2.1198	1.89851
DNT-373	2023-08-10	96-square-well	VP 3	3500	B09	Metformin HCl	100		10.6089	10.2347	16.0603	15.5888	16.1299	14.0891	7.0318	2.42785	0.928479	1.22986	4.92405	0.442366	0.474799	0.293411	0.249604	0.0447884	0.37747	0.263462	0.185773	0	0.801649	8.80911	16.9674	8.56412	0.0829642	0.130125	0	0.0458519	2.50724	14.7271	24.5988	26.7049	24.9504	21.0267	15.7207	13.4191	11.3787	7.32164	1.98337	2.0707	2.32932
DNT-373	2023-08-10	96-square-well	VP 3	3500	C06	Metformin HCl	100		13.3664	17.2014	15.9046	15.1534	14.7163	13.1661	11.9956	15.4683	18.3166	14.2858	2.64649	0.063276	0	0	0	1.36806	0.393734	0.242626	2.42376	4.33218	11.8996	10.7044	12.0301	22.0976	20.0211	17.9115	23.3592	19.5178	21.7177	18.8697	27.0347	26.6276	26.8268	24.9146	24.0446	23.0069	19.8616	17.5089	11.6052	7.11746	2.81821
DNT-373	2023-08-10	96-square-well	VP 3	3500	C10	Metformin HCl	100		6.61753	8.41031	4.90359	5.13364	6.41308	9.41566	9.67277	15.0254	17.4444	19.1121	2.74537	0.050228	0.224225	0.218066	0.446573	0.112637	0.433075	0.634371	0.451	0.199395	8.36352	14.5874	14.1696	19.6412	24.9194	20.1545	10.7503	0.611968	2.75978	8.28393	31.6442	31.0484	30.6026	31.1601	27.8392	26.8384	27.1581	24.6379	27.0827	16.1809	10.2866
DNT-373	2023-08-10	96-square-well	VP 3	3500	D01	Metformin HCl	100		18.8475	19.8357	20.6848	24.4677	23.8256	21.1027	18.7299	16.1614	21.4283	10.9515	3.52055	0	0.0809337	2.4803	14.367	21.4103	20.5553	29.7896	27.2429	34.3623	29.561	31.0265	6.78306	0.0414348	3.18759	18.3789	24.0709	27.5365	32.5896	28.9296	26.6335	23.4435	24.2078	27.5691	28.5686	23.7092	22.4245	24.2876	26.5216	25.8683	26.0328
DNT-373	2023-08-10	96-square-well	VP 3	3500	D08	Metformin HCl	100		2.54752	2.84385	3.41425	7.50377	9.96136	11.671	7.60215	2.54104	8.48691	6.15823	2.88233	0.897597	0.103549	0.144839	0	0	1.02871	7.78021	3.17912	8.21	8.09541	10.0271	10.0154	5.43116	6.56949	9.3383	4.59484	5.44482	4.10687	1.23755	23.1294	23.9117	16.4456	12.9893	8.00422	0.748991	3.24807	0	0.529334	1.29067	4.1602
DNT-373	2023-08-10	96-square-well	VP 3	3500	E06	Metformin HCl	100		6.02221	8.11501	10.1817	7.18322	6.64658	9.99346	10.7032	10.3637	11.4747	10.1348	2.7043	0.605903	0.0583709	0.0915038	0.106522	0.327247	0.0627302	0.283943	5.43007	10.6444	13.741	22.5871	20.8409	18.2702	17.6842	19.3727	16.957	3.57399	0.200516	0.0437215	12.3119	14.9145	17.9512	18.1417	19.6653	16.396	13.8125	10.5865	5.54078	2.74367	0.775825
DNT-373	2023-08-10	96-square-well	VP 3	3500	E09	Metformin HCl	100		8.6307	13.0959	10.6367	7.61973	2.49796	6.23021	10.7118	10.6341	12.5972	11.1215	2.00373	0.109101	0.0216561	0.0204137	0	1.34219	9.97871	12.6216	14.7303	9.66358	12.7025	14.3915	6.96593	8.642	9.08688	9.20306	5.76499	6.98309	10.6295	10.086	27.7453	30.4787	24.7371	21.6391	21.0805	17.1704	17.9314	16.7451	14.2531	6.77937	6.80603
DNT-373	2023-08-10	96-square-well	VP 3	3500	F01	Metformin HCl	100		5.16809	5.86643	2.79951	5.36934	3.39168	2.17323	1.6809	4.04619	1.40416	11.2044	1.61389	0.549939	0.102615	0.899474	0.145907	0.697837	1.04057	0.793967	0.105435	1.14671	1.51373	3.51941	0.844541	2.19092	16.0729	12.7809	17.9134	12.9259	18.0649	12.1298	27.8763	33.8691	30.6001	21.5264	21.6524	23.6139	25.0761	24.2516	21.6079	20.3314	17.7538
DNT-373	2023-08-10	96-square-well	VP 3	3500	F04	Metformin HCl	100		10.445	7.87365	5.11397	2.34455	1.7405	0.802411	0.882413	0.706513	1.70736	3.98833	0.992962	0.422699	2.57216	0.393195	0.2146	0.703283	15.779	20.7839	22.6502	17.7468	13.9811	13.6076	13.7385	3.03617	1.07925	10.5838	7.82514	1.61764	0.814196	0.392164	30.4643	27.6026	28.6298	26.4382	22.3666	20.2831	20.6499	16.5127	14.9265	8.46796	0
DNT-373	2023-08-10	96-square-well	VP 3	3500	G02	Metformin HCl	100		10.3769	14.5062	15.5166	13.4804	14.9849	13.5635	13.16	11.4031	12.3339	13.665	2.35392	0.729376	0.237629	0.446238	0.389732	2.67586	6.21714	9.1259	13.5797	14.6377	13.3841	15.992	18.6061	21.7946	15.0012	16.7189	18.8128	18.4673	20.4733	19.7234	19.8759	20.2263	23.7286	22.3748	18.3326	16.0968	17.7196	17.6416	16.8043	16.2569	14.9269
DNT-373	2023-08-10	96-square-well	VP 3	3500	G11	Metformin HCl	100		5.2688	2.75979	7.61929	4.5442	2.24702	4.43423	3.79437	6.03393	8.68823	12.7942	3.94052	1.30299	0.898655	1.22855	1.70971	6.83335	12.7853	11.313	14.9826	13.6705	20.679	20.3668	15.9142	19.9605	18.8745	16.55	14.4255	10.8489	4.86099	0	23.1671	28.1133	29.7232	34.3997	29.2304	31.4261	25.048	20.163	27.9647	19.1603	20.0512
DNT-373	2023-08-10	96-square-well	VP 3	3500	H02	Metformin HCl	100		23.2892	23.5178	18.489	19.2597	16.7578	17.2105	15.9649	11.9389	14.5958	12.1376	2.14431	0.145166	0.0952601	0.177857	0.20806	0.414404	0.690116	6.06657	4.69323	13.4429	15.5234	14.0527	4.11443	0.988634	14.2046	11.9581	14.9281	8.39075	0.0255305	0.0822954	24.3731	26.2962	23.7037	23.275	21.8571	18.1754	17.3267	16.8873	9.16922	7.97043	4.67409
DNT-373	2023-08-10	96-square-well	VP 3	3500	H10	Metformin HCl	100		3.87649	9.0656	18.4104	19.6311	24.9439	23.4471	19.6314	21.2744	19.8447	23.7181	7.11229	3.18327	4.45693	10.9377	8.227	13.3403	21.396	17.3088	17.2417	15.6013	16.0249	15.7815	19.7521	18.1337	19.7567	13.7834	14.0664	12.5802	14.5158	14.4868	19.0859	22.7706	22.1361	26.2636	23.5338	22.8794	22.8785	21.5683	20.8022	4.51967	8.43342
DNT-374	2023-08-10	96-square-well	VP 4	3500	A03	Metformin HCl	100		13.4066	13.7456	16.9591	17.2854	20.9873	17.0048	12.4823	19.9812	18.5683	17.3618	1.74214	4.00647	4.25032	5.29468	14.7144	16.2162	20.765	17.1638	22.9287	18.1956	16.9605	16.7757	21.231	21.9878	19.9045	15.7043	17.9145	18.3646	19.4302	19.9081	29.0891	35.0189	32.8181	29.2545	32.2051	30.4951	29.8907	32.0681	27.2554	32.341	28.2789
DNT-374	2023-08-10	96-square-well	VP 4	3500	A10	Metformin HCl	100		16.5813	17.7655	17.9791	18.4248	15.6221	10.4876	11.1709	10.4518	15.2783	13.4379	0.588841	0.723645	0.625047	0.740506	0.750462	0.680873	5.95789	7.92286	12.4666	16.6581	19.0676	16.8526	20.7708	22.2611	17.3048	14.0866	23.3869	17.5726	3.8868	7.00403	23.8661	24.9738	29.987	28.7556	29.9773	19.887	22.4739	23.7449	13.8569	11.2862	9.36969
DNT-374	2023-08-10	96-square-well	VP 4	3500	B04	Metformin HCl	100		27.1804	29.8406	30.8109	28.2437	27.1624	25.412	24.3836	22.6556	22.2291	22.9791	1.20942	0.0437672	3.1208	1.426	1.39913	3.07685	0.880189	6.84233	14.7677	14.2378	21.701	23.9399	27.5463	25.304	31.5299	31.2808	29.5032	29.0555	0.778219	4.42336	39.2123	35.1811	31.3743	30.4312	31.5017	30.5652	28.5992	32.0588	25.8302	22.357	23.8126
DNT-374	2023-08-10	96-square-well	VP 4	3500	B09	Metformin HCl	100		15.3712	17.3462	14.0435	11.3163	16.0216	14.8289	12.9147	13.1105	13.6525	14.2099	3.05986	1.08054	1.29963	0.671064	1.45855	3.59611	13.263	12.8206	13.0026	17.3528	17.0003	21.4837	24.5484	21.8225	23.9265	24.5046	24.211	16.8081	13.7223	19.9629	27.5238	30.4136	27.5175	29.2183	23.5634	22.9624	21.8254	23.3597	20.1913	22.8564	15.4382
DNT-374	2023-08-10	96-square-well	VP 4	3500	C06	Metformin HCl	100		19.1028	20.3114	20.3181	17.5168	16.094	18.6623	19.8911	20.9502	18.5491	21.2406	3.54803	2.73619	2.55151	7.7594	14.2745	14.4034	19.6463	20.6978	20.6558	18.255	16.4701	14.1084	18.1726	21.6657	23.1609	7.985	13.1518	13.7284	12.0164	12.8537	28.7362	30.8045	27.4981	26.568	23.5233	23.1669	21.8495	17.2883	19.2541	18.8697	15.31
DNT-374	2023-08-10	96-square-well	VP 4	3500	C10	Metformin HCl	100		11.2164	16.636	11.8589	14.9776	15.5242	14.488	14.8157	14.825	13.2299	8.44339	4.71982	0.958056	2.18606	2.29973	2.85714	4.19759	5.1995	9.96425	12.5799	17.9804	13.054	11.6015	15.6854	14.6484	12.146	18.8347	7.35226	13.1111	4.32539	8.8873	24.6807	24.3507	22.5599	21.2027	19.6828	14.9407	11.3039	3.16885	3.15792	4.22998	1.80565
DNT-374	2023-08-10	96-square-well	VP 4	3500	D01	Metformin HCl	100		24.0197	21.71	20.7931	13.5453	13.8233	14.3041	9.7438	14.3145	12.2609	11.4202	2.06354	0.125017	0.639294	3.78469	6.66769	15.4416	19.6007	17.9524	22.4631	17.3038	30.5782	27.4943	26.2426	25.8209	18.6649	22.3349	23.611	31.6906	29.3639	26.1098	34.6096	29.8382	32.1604	26.3856	17.7868	10.5188	22.8538	23.6997	22.4052	14.983	14.348
DNT-374	2023-08-10	96-square-well	VP 4	3500	D08	Metformin HCl	100		9.69602	3.09697	0.923351	1.5077	1.65939	3.46294	1.92578	1.20097	2.25408	1.06342	2.33113	0	0	0	0.0235883	0.0682145	3.57297	3.75929	6.31361	7.63784	6.35027	5.95977	5.53213	7.73024	4.39709	5.22564	5.98014	3.95895	4.32	3.78334	23.8356	20.975	24.7652	20.2431	17.2314	12.6459	12.021	7.59186	2.34262	2.0939	1.16699
DNT-374	2023-08-10	96-square-well	VP 4	3500	E06	Metformin HCl	100		8.25182	15.4952	17.6437	19.7937	17.5937	13.9795	12.7797	8.97744	10.6123	10.6496	2.59869	0.198065	0.221937	0.0203829	0.279675	0.0494999	0.0427932	0.020299	0	0.0630066	0	0.389274	5.51823	11.6889	12.1898	6.51596	2.36333	0.541538	0.538535	0.246695	26.1959	23.7313	21.8186	17.1389	14.2618	9.42164	7.51782	12.6242	12.3355	16.5148	16.9206
DNT-374	2023-08-10	96-square-well	VP 4	3500	E09	Metformin HCl	100		21.7048	26.2779	22.8787	23.1107	18.4695	12.5012	14.5131	14.2596	10.8456	18.6928	4.67973	0.930836	0.56378	1.60489	9.57363	10.6235	13.0471	13.1181	15.9475	16.8696	19.8017	22.2416	19.9525	23.3941	22.5892	15.0674	9.8907	13.5058	14.4595	16.4233	31.5736	30.982	34.5674	28.7335	25.0213	20.9233	18.8832	17.799	11.3878	2.98607	1.70156
DNT-374	2023-08-10	96-square-well	VP 4	3500	F01	Metformin HCl	100		4.16287	9.10576	11.379	10.7539	11.4821	8.94916	6.33528	6.44273	10.3441	7.94578	2.12181	0.272851	0	0.0216856	0	0	0.0207467	0.020964	0.125401	1.40657	2.62643	4.85914	10.1537	12.5292	8.51615	2.6734	0.35741	7.69274	6.79018	0.672529	18.1737	20.9487	21.785	19.2655	17.1255	17.7524	14.5668	11.9737	11.1031	12.8475	13.9875
DNT-374	2023-08-10	96-square-well	VP 4	3500	F04	Metformin HCl	100		19.8325	14.696	9.12076	5.3776	3.83778	2.67178	3.5126	2.38847	2.28438	4.4084	1.18741	0.154658	0.187069	0.139966	1.40166	1.81975	1.75624	15.5935	21.6149	23.427	24.3024	19.2048	14.924	10.4599	1.85407	0	0.0650212	2.6565	8.52846	7.84872	24.5069	32.1309	30.426	27.1062	18.695	10.0318	3.32476	2.15652	2.22122	1.74407	1.69072
DNT-374	2023-08-10	96-square-well	VP 4	3500	G02	Metformin HCl	100		30.5892	25.2134	23.6583	24.8761	22.9886	19.5563	17.2621	19.2901	14.8465	17.2474	6.39972	4.22741	6.05143	6.90886	4.312	22.9386	27.6612	37.1974	30.7247	33.3956	33.0453	38.5035	33.6105	36.0305	36.7652	38.5243	23.5697	1.94109	1.27509	5.48783	35.3699	30.1819	31.5264	19.8447	5.13299	5.39783	6.07334	2.84393	3.06181	1.7001	2.03399
DNT-374	2023-08-10	96-square-well	VP 4	3500	G11	Metformin HCl	100		18.8629	19.6978	19.3285	21.049	19.7094	21.9511	19.4511	18.0398	19.2444	13.9915	2.85394	0.852373	4.10147	6.41397	16.5448	17.0977	16.429	15.0706	14.6293	10.9627	12.8786	5.27044	9.16656	13.1778	14.9782	15.1728	9.89958	2.30913	9.57971	14.9268	26.0565	25.801	22.1016	22.2883	21.0639	19.0884	20.5525	13.0622	4.41373	8.65623	5.73319
DNT-374	2023-08-10	96-square-well	VP 4	3500	H02	Metformin HCl	100		13.6579	16.4716	15.0767	17.5741	18.5118	15.0844	16.6048	15.7326	17.0824	12.2595	2.22477	1.20508	0.530333	0.138235	0.694666	0.481294	6.70653	11.5923	11.633	16.4283	7.12678	6.96782	12.6427	12.6039	10.4674	13.7891	15.7254	18.3596	10.486	10.6262	20.8117	24.6991	26.504	22.8647	22.2926	21.8085	19.3804	19.8681	24.8138	21.4576	22.1094
DNT-374	2023-08-10	96-square-well	VP 4	3500	H10	Metformin HCl	100		7.28629	11.099	14.0299	10.6279	15.3519	11.5962	9.05539	10.0604	11.3964	12.2953	1.58517	0.0474453	0.0966746	0.085842	0.040313	0	0.0203165	0.0223386	0	0.020053	0.0241253	0.604567	0.110915	0.0633054	4.5915	14.3412	15.8845	20.3256	11.0742	16.8792	24.1089	30.1536	29.3953	24.8551	24.5645	24.3774	21.0576	16.8503	9.12691	4.07822	4.92999
[truncated: 9 more columns]

## Sheet: Selegiline HCl
									20-minute acclimation period (dark)										40-minute light period.																				40-minute dark period
Plate Number	Date Tested	Plate type	Behavior System	Light intensity (lux)	Well	Chemical	Final Concentration (uM)	Status	Time bin (min) 0-2	Time bin (min) 2-4	Time bin (min) 4-6	Time bin (min) 6-8	Time bin (min) 8-10	Time bin (min) 10-12	Time bin (min) 12-14	Time bin (min) 14-16	Time bin (min) 16-18	Time bin (min) 18-20	Time bin (min) 20-22	Time bin (min) 22-24	Time bin (min) 24-26	Time bin (min) 26-28	Time bin (min) 28-30	Time bin (min) 30-32	Time bin (min) 32-34	Time bin (min) 34-36	Time bin (min) 36-38	Time bin (min) 38-40	Time bin (min) 40-42	Time bin (min) 42-44	Time bin (min) 44-46	Time bin (min) 46-48	Time bin (min) 48-50	Time bin (min) 50-52	Time bin (min) 52-54	Time bin (min) 54-56	Time bin (min) 56-58	Time bin (min) 58-60	Time bin (min) 60-62	Time bin (min) 62-64	Time bin (min) 64-66	Time bin (min) 66-68	Time bin (min) 68-70	Time bin (min) 70-72	Time bin (min) 72-74	Time bin (min) 74-76	Time bin (min) 76-78	Time bin (min) 78-80	Time bin (min) 80-82
DNT-375	2023-08-14	96-square-well	VP 3	3500	A02	control	0		13.2296	9.30355	11.0997	9.762	9.39436	9.87686	5.97942	5.9924	4.33718	6.11332	2.81601	0.0414768	0	0.823047	0.20913	0.0583033	0	1.11656	2.97075	3.19562	5.43051	3.20628	5.25407	4.90828	4.90884	5.76897	0	0	0	0	14.6087	17.0887	15.8339	13.3657	13.0175	11.2079	10.0215	10.5272	10.2119	10.7636	8.34017
DNT-375	2023-08-14	96-square-well	VP 3	3500	A11	control	0		11.1982	14.396	15.6764	10.262	9.60473	6.6746	5.92877	3.01204	4.63938	5.21284	1.03317	0.0661954	0.483964	0.40181	0.496148	10.1343	18.0453	13.8291	7.84047	16.1703	19.7274	17.1449	0.770523	6.99609	0.168494	3.14862	16.4679	4.05275	1.43284	7.45964	30.3156	28.0835	32.4856	26.6639	22.3656	26.2062	19.9469	19.2041	16.0666	15.6018	20.9919
DNT-375	2023-08-14	96-square-well	VP 3	3500	B04	control	0		15.0557	16.4469	16.193	15.3256	14.6805	17.6076	18.01	15.3574	17.4928	17.7429	2.54601	0.173894	0.0634439	0	0	0	0	0.0443804	0.203024	3.47023	3.49988	7.74629	6.17738	9.07825	8.72033	11.1348	12.2868	10.4109	14.5364	10.3725	32.3834	29.6143	29.9718	25.7883	22.7315	23.3375	22.7657	22.4396	16.5206	17.6958	15.4494
DNT-375	2023-08-14	96-square-well	VP 3	3500	C02	control	0		6.42286	7.70493	0.0407777	0.0630044	0.0204302	0.0207241	0.0200529	0	0	0.85873	3.24614	1.22387	0.838305	0.757271	3.70371	3.18928	18.0714	14.7007	13.0895	14.4842	12.7466	10.7913	3.61384	1.53283	1.99622	10.4498	20.9134	14.5907	5.94982	19.5948	18.1092	22.7865	17.8055	17.2242	13.6156	18.4621	13.9565	9.32274	5.95637	0.426442	1.2788
DNT-375	2023-08-14	96-square-well	VP 3	3500	C06	control	0		13.0978	9.2664	6.50249	5.73534	4.16677	8.81666	7.43032	9.9117	6.64702	2.33519	3.87138	2.78334	2.59422	3.31457	5.00944	3.66204	6.37919	7.65775	9.21867	11.7011	10.1226	11.3489	11.6374	8.29201	8.36077	10.6916	12.6803	13.6114	9.93032	8.42039	19.7767	17.9188	17.9541	15.4082	14.537	18.0725	15.1217	14.092	14.832	8.31784	9.69449
DNT-375	2023-08-14	96-square-well	VP 3	3500	C12	control	0		17.2753	16.1994	15.853	15.0328	11.3467	11.2609	8.85427	11.3625	5.2019	6.57261	5.22163	0.28452	0.255036	2.71981	2.3599	8.64079	9.34805	0.805321	9.54091	12.0621	18.5758	8.79739	3.1617	3.49689	8.73751	13.4002	18.125	20.5952	23.0261	22.6235	23.3748	21.2317	20.5059	18.2833	19.8531	15.9598	17.1255	13.9734	12.2798	9.71073	8.34384
DNT-375	2023-08-14	96-square-well	VP 3	3500	D02	control	0		12.039	13.768	13.0997	6.95369	11.6387	9.4443	8.55589	7.73084	8.84684	6.00646	0.999458	0	0.0404077	1.40214	1.12921	2.06117	7.06948	8.2487	12.0249	9.949	16.0781	18.9355	16.386	9.00986	23.813	19.9422	19.1497	21.5603	20.9084	20.8629	29.1114	28.5746	23.8148	17.3927	16.6617	6.56316	4.96371	7.10241	3.92767	1.88578	1.33822
DNT-375	2023-08-14	96-square-well	VP 3	3500	D06	control	0		5.96841	3.64787	6.43968	10.205	11.8102	15.2112	10.5761	8.70963	5.51629	6.33093	4.59623	0.0206286	0.142744	0	0.582425	0.0419466	0	0.567224	0.152144	3.01261	2.16284	18.0512	23.4565	26.626	8.85898	3.48093	0.360069	0.222639	0.0211335	4.78449	28.5641	30.5391	27.4495	22.3738	22.3188	17.5595	12.9798	14.2065	13.2159	13.9057	10.2335
DNT-375	2023-08-14	96-square-well	VP 3	3500	E05	control	0		5.22184	9.87928	6.16686	2.00247	1.9723	1.28266	1.74988	2.25711	1.98493	1.27982	3.69299	2.84902	6.12661	5.88235	5.36559	10.2803	12.3934	3.75572	8.89182	10.8807	9.78374	12.5325	11.3359	11.9557	8.06741	10.0279	11.0328	7.15259	7.34517	7.56539	16.6008	16.7704	19.3592	15.0402	10.7593	4.54086	1.90488	2.3047	2.24432	3.62961	3.48046
DNT-375	2023-08-14	96-square-well	VP 3	3500	E08	control	0		9.54998	16.3292	12.5808	12.8619	12.7995	11.6688	9.3988	14.5088	11.7891	2.75482	1.56501	0.107263	0.063202	0.0425484	0	0.0200557	0.0720038	0.0207483	0.0434054	2.51211	7.99532	2.96136	11.1915	24.2602	30.9712	26.1893	25.52	4.45746	0.0205668	0.10929	20.6973	29.5165	26.9158	23.8657	18.0886	17.3968	16.4152	13.1203	7.01484	4.41101	5.49854
DNT-375	2023-08-14	96-square-well	VP 3	3500	F08	control	0		6.82885	9.96917	5.3734	2.01463	5.59984	5.86517	5.06718	6.29492	7.31295	8.79533	1.16316	1.00769	4.77632	5.67411	2.33004	4.28845	5.891	3.58058	12.2446	12.1299	20.3372	16.5853	17.6921	16.3896	8.23801	12.0694	12.9313	9.73485	13.6077	11.3018	22.352	21.4737	19.8175	18.86	18.6172	17.258	16.2598	5.57023	3.50249	7.81159	7.72604
DNT-375	2023-08-14	96-square-well	VP 3	3500	F10	control	0		5.84878	9.95173	9.37976	13.1355	10.2506	7.656	10.1856	9.18052	1.73992	5.66105	1.59854	0.866872	0.391573	0.200428	0.348483	0.0849663	0.567434	0.591564	0.180845	1.07773	3.68817	5.64041	8.34709	12.692	3.64044	0.941948	10.075	9.91881	9.98281	11.6008	20.8627	20.9011	18.8692	14.3898	13.1373	11.857	5.53957	9.78828	10.2827	6.61614	9.01437
DNT-375	2023-08-14	96-square-well	VP 3	3500	F12	control	0	A
DNT-375	2023-08-14	96-square-well	VP 3	3500	G10	control	0	D
DNT-375	2023-08-14	96-square-well	VP 3	3500	H06	control	0		13.2256	12.2785	9.34224	10.6432	9.04853	8.11254	6.9111	6.80088	8.10098	8.26082	3.36081	0.76908	1.19487	0.749823	0.148141	0.0200347	0	0	0	0	0.432917	0.258959	0.55985	0.0406658	0.0200245	2.75592	7.19516	10.843	14.2426	10.9771	18.0074	17.8676	20.4131	14.1339	13.7446	11.6527	12.0888	14.9083	11.5134	7.23801	9.10923
DNT-375	2023-08-14	96-square-well	VP 3	3500	H07	control	0	SB, A
DNT-376	2023-08-14	96-square-well	VP 4	3500	A02	control	0		8.71182	8.45427	8.62557	8.49936	7.86817	6.45065	2.90913	2.62417	2.96605	3.08425	1.50741	0.0875506	0.106775	3.37921	0	0.0240593	1.25956	0	0	0.577822	0.299242	0.117543	0.305097	0	0.357998	0.172837	0.090556	0.0206905	0.436977	0.299642	14.5666	21.2847	23.5054	23.1697	20.3596	13.9044	15.4881	12.0469	8.29492	9.27754	6.03164
DNT-376	2023-08-14	96-square-well	VP 4	3500	A11	control	0		19.4562	20.8419	15.463	17.8204	17.6664	13.2414	13.098	11.098	10.7513	13.2423	3.32841	2.48577	0.0655245	0.68325	1.45153	4.94786	5.83645	12.7137	19.9304	8.50249	18.7133	19.2849	13.3491	7.74071	7.41205	22.6657	26.7511	2.97351	17.2676	19.9682	40.2623	40.6028	39.4843	39.216	35.1047	33.3564	29.6622	25.763	21.6934	13.674	10.0666
DNT-376	2023-08-14	96-square-well	VP 4	3500	B04	control	0		17.7755	18.7521	18.2767	13.776	17.1798	17.5877	18.6532	20.9204	21.1046	15.7567	3.90632	0.794641	0.488291	0.151574	0.178714	0.0822726	2.55411	1.67182	7.03136	13.4959	16.3926	19.784	19.4493	3.23463	13.4622	9.28678	12.6705	14.0283	12.6441	14.0126	26.3138	28.3998	29.4922	28.4014	26.1901	24.5159	19.9772	16.3205	16.0599	14.1822	13.1149
DNT-376	2023-08-14	96-square-well	VP 4	3500	C02	control	0		8.42933	11.6394	4.76179	6.695	8.4922	7.07823	11.8255	10.4878	11.6951	9.93398	3.008	0.0411181	0.0202946	0.0206058	2.05823	0.0221833	2.03984	2.26835	13.7532	16.8313	22.5599	11.5736	5.10607	12.6023	8.27298	14.4081	19.0643	20.3114	18.089	17.954	28.2488	24.0051	23.2291	22.0785	21.0176	18.3724	20.8467	17.9689	16.8514	16.8567	14.6751
DNT-376	2023-08-14	96-square-well	VP 4	3500	C06	control	0		14.9238	15.7072	15.1055	14.2335	14.4553	13.4157	11.5295	12.0631	10.5053	7.56368	1.69778	0.110262	0.0830444	1.10646	0.112516	0.171992	0.494686	0.0413132	0.0613991	0.12317	1.30385	1.50685	4.7688	4.13909	9.81999	15.1195	10.8958	7.79725	1.00099	4.46247	22.7759	25.4525	29.3443	28.5604	24.5205	22.4848	21.8788	17.1334	15.4253	16.8093	1.40536
DNT-376	2023-08-14	96-square-well	VP 4	3500	C12	control	0		11.9361	14.3933	17.94	19.2814	16.8997	17.9828	17.896	17.5031	18.5277	16.5909	1.70989	0.371114	0.250176	0.135089	0.236461	0.63416	3.25232	8.58175	9.86784	13.2429	10.8456	15.7908	12.7027	16.9368	15.7241	18.4112	15.1643	17.818	15.9564	20.9575	35.5861	32.3777	33.2804	32.3401	28.3375	28.2072	30.6371	29.8051	30.0437	24.5763	22.2889
DNT-376	2023-08-14	96-square-well	VP 4	3500	D02	control	0		13.5599	10.7736	7.45567	3.70369	2.90564	2.5295	0.928081	1.52693	0.428265	1.61497	3.01559	0.145222	0.0216599	0.0833436	2.32683	3.53195	14.651	0.790288	8.65627	13.8724	18.9748	10.6905	0.103736	0.156701	9.29024	5.48977	6.04732	7.37376	6.03414	3.50544	23.7607	31.6746	30.2902	26.4904	21.8908	27.8493	31.5212	26.8336	25.5552	32.1542	27.8375
DNT-376	2023-08-14	96-square-well	VP 4	3500	D06	control	0		14.7281	15.4363	11.9785	9.69873	11.3251	10.218	11.209	10.4215	10.3627	10.8247	1.02857	0.085837	0.040994	0.0625361	0.625233	0.0439829	0.062219	1.64839	3.79423	7.4492	13.042	9.40035	9.98088	14.5184	16.9074	18.8892	13.9071	6.02585	5.7349	8.60358	28.8963	29.4576	27.924	23.5185	21.2895	19.8579	18.2268	14.4482	14.9526	15.5584	13.2286
DNT-376	2023-08-14	96-square-well	VP 4	3500	E05	control	0		7.43934	15.1823	15.1136	10.9679	4.28756	9.78732	6.90912	4.28706	6.48848	3.88938	1.5029	0.365128	0.205883	0.0405074	0.425346	0.472917	1.48104	5.50506	2.09928	3.1731	1.90097	4.9307	11.5554	14.3945	11.6244	12.0308	16.0761	16.1831	16.4557	13.3998	18.5334	17.4662	14.2422	15.4809	15.2322	7.30836	3.12893	4.36217	5.03058	4.98776	6.3744
DNT-376	2023-08-14	96-square-well	VP 4	3500	E08	control	0		5.75053	5.75568	4.18642	4.26126	5.68497	3.55044	4.30102	4.30538	2.0947	2.07049	1.661	0.093027	0	0	0.142498	0.0204724	0	0.0663008	0.219311	0.49713	1.61901	2.20815	3.64252	4.99741	5.78693	7.70852	7.39346	9.00433	9.10823	9.40054	8.5753	9.18191	12.0834	9.6711	10.399	6.88764	6.70421	8.12994	5.23796	1.74403	1.58296
DNT-376	2023-08-14	96-square-well	VP 4	3500	F08	control	0		8.21912	3.97498	1.13169	2.33639	1.12635	1.78295	1.35837	0.504829	0.262977	0.449279	0.6082	0.3185	1.07201	0.167964	0.0200468	2.10529	0.735481	0.108719	0.695142	0.228558	0.024678	0.151052	0	0	0.643248	2.35999	2.96452	2.29932	1.39668	4.90889	14.3397	13.5832	12.3765	10.7456	10.4256	6.3801	5.71773	2.32356	1.85126	3.72906	0.65129
DNT-376	2023-08-14	96-square-well	VP 4	3500	F10	control	0		17.6526	19.1834	18.0611	12.8403	13.5071	8.75069	6.70316	0.939997	0.799413	1.50894	1.43357	0.125326	0.0200843	0	0.02026	0.779245	2.41101	4.20083	9.19279	15.4252	19.985	15.6957	17.6899	20.0632	13.292	2.19225	0.914512	0.818588	0.711123	6.34025	22.8817	23.9096	22.2248	20.7502	16.7019	15.0149	14.6912	13.5171	6.21678	9.42095	3.8495
DNT-376	2023-08-14	96-square-well	VP 4	3500	F12	control	0		13.6082	15.3244	16.9288	20.1172	17.3381	18.2316	19.7295	18.442	19.5607	14.9537	1.78677	0.0403359	0	0.0454477	0	6.26877	15.2909	16.0921	14.285	19.8917	17.31	14.9386	17.4811	14.6555	20.2261	19.8758	17.0498	24.0856	23.281	25.049	25.5659	25.5938	26.2436	28.8424	29.8121	25.9497	25.3386	22.0986	23.273	24.4597	26.3918
DNT-376	2023-08-14	96-square-well	VP 4	3500	G10	control	0		6.5031	4.12301	1.56224	0.302179	0.239629	0.849383	1.32238	1.21441	0.353424	2.26827	5.18659	0.465811	0.589434	0.351246	0.527413	0.0820021	3.07713	7.16173	10.5902	11.207	13.1981	3.12681	0	0.337057	0.109313	0.282375	0	0.628365	1.98328	2.32634	27.8287	26.2215	27.1197	28.7857	23.9584	20.6555	23.4872	17.8912	16.5901	15.9808	12.7728
DNT-376	2023-08-14	96-square-well	VP 4	3500	H06	control	0		16.7013	13.3036	11.2299	8.92805	8.34481	6.96965	4.47042	7.71042	7.60146	2.79299	0.86493	0.127935	1.66326	2.05337	1.54137	0.183915	2.79563	4.18327	2.07918	1.86355	3.51268	1.66534	3.13781	3.4567	7.93295	9.36469	14.2993	2.61269	2.0816	2.47538	24.3951	12.9585	17.9819	20.0501	17.2162	11.5209	14.898	12.8413	12.7525	6.35189	3.63238
DNT-376	2023-08-14	96-square-well	VP 4	3500	H07	control	0		8.08654	9.76134	7.60949	9.08598	9.58779	10.8057	12.1267	8.77662	8.32123	8.50725	2.38825	0	0.0200479	0	0	0	0	2.03981	11.3175	10.0188	6.02072	10.6999	12.6544	8.83843	8.64823	8.77628	8.03159	10.1859	11.3871	9.54791	24.5685	21.4068	21.6575	19.9751	18.2577	15.1738	14.0166	9.26854	14.301	14.0926	12.6018
DNT-375	2023-08-14	96-square-well	VP 3	3500	A05	Selegiline HCl	1		14.2012	16.6342	17.8211	15.4135	22.9012	20.8016	24.6065	24.0405	24.4481	22.5211	5.26586	1.40426	1.7612	9.00097	12.2209	1.82603	6.34082	11.0488	14.9731	3.52439	11.7969	13.1719	14.1203	3.78706	9.43676	9.51322	0.166353	1.15233	1.09421	1.46673	24.6222	30.0924	28.582	26.4635	28.6225	26.3689	27.1225	28.204	27.2992	27.222	24.6745
DNT-375	2023-08-14	96-square-well	VP 3	3500	A12	Selegiline HCl	1		17.9842	21.0814	20.6953	14.4766	19.565	15.2058	16.6221	16.4361	17.5894	17.2708	3.33294	0.0910254	0.1308	0.218557	0.108038	0.0624896	0	0	0	0	0	3.82784	0	0	0	1.29105	4.36932	2.76786	0.463203	2.19332	30.1207	29.4165	27.6688	30.384	26.7976	26.3751	28.4935	27.0252	27.1617	23.5668	25.7257
DNT-375	2023-08-14	96-square-well	VP 3	3500	B01	Selegiline HCl	1		20.132	24.9193	21.0949	21.7901	23.8484	20.8113	20.5487	20.4749	22.5378	21.5587	1.63688	0	0	0	0	0.0203201	0	0	1.44473	6.04071	10.2961	11.8317	16.07	22.2065	26.9654	19.6915	27.1639	30.5726	14.6359	30.4343	23.4995	29.7573	30.5423	29.9426	31.2116	29.4897	26.3323	30.6857	31.6558	31.8724	27.2041
DNT-375	2023-08-14	96-square-well	VP 3	3500	B06	Selegiline HCl	1		17.0197	13.9241	9.68163	3.1102	13.628	5.48118	11.4848	17.5564	12.3437	1.07019	0.736943	0	0	0	0	2.01844	0.845037	1.39445	2.90116	16.2298	16.4937	17.1823	14.4988	13.3904	13.8562	13.0892	14.7646	11.4773	13.1311	8.28251	23.362	25.0858	18.9227	11.1666	4.04785	4.81809	4.04016	4.22015	1.1774	3.37284	5.42531
DNT-375	2023-08-14	96-square-well	VP 3	3500	B09	Selegiline HCl	1		4.97767	8.13341	12.3004	15.2173	10.4733	4.99899	6.06059	3.91896	6.55393	5.04884	1.64985	0.146703	0.118878	0.431994	0.45131	0.691292	1.86352	0.351989	1.49054	3.04039	6.32466	6.67557	6.60927	6.43963	4.13958	0.502622	0.847751	0.868994	0	0.470422	23.658	20.3423	17.5505	16.0665	13.3133	8.02963	4.15043	9.38905	8.65349	10.0363	3.93155
DNT-375	2023-08-14	96-square-well	VP 3	3500	C08	Selegiline HCl	1	D
DNT-375	2023-08-14	96-square-well	VP 3	3500	C11	Selegiline HCl	1		5.29229	15.2508	17.51	13.7551	14.6589	11.5577	7.22474	14.3735	10.6539	2.08694	1.97743	0	0	0.0434008	0.739063	4.90753	14.4927	18.6241	19.3193	19.9029	10.7419	15.7737	18.571	7.7701	11.5483	17.5586	15.6732	12.4081	1.07429	4.98576	18.5675	25.9097	24.0085	23.4776	20.9063	19.4321	22.2294	18.8657	19.8482	16.8255	16.13
DNT-375	2023-08-14	96-square-well	VP 3	3500	D07	Selegiline HCl	1		17.8028	17.3839	11.406	2.12439	3.57866	0	2.11181	3.86093	0.985795	1.23594	2.82066	1.7263	0.992758	1.41133	8.52229	8.26956	17.175	13.2463	14.9406	1.95427	4.74384	3.51805	10.6074	10.7506	19.5119	5.20106	3.43853	7.50075	13.2384	5.80922	31.2403	30.2702	27.8431	27.0591	22.4147	21.3731	19.2032	16.1722	14.6911	12.4018	6.20032
DNT-375	2023-08-14	96-square-well	VP 3	3500	E07	Selegiline HCl	1		13.5927	11.8893	9.3218	8.67929	7.48439	7.21604	9.43454	8.53476	9.02763	7.1258	1.31546	0.0201915	0.126837	0.171167	0	0.368018	3.11537	7.36556	7.6519	3.13243	5.45333	2.99415	12.078	7.66671	12.4812	11.4908	14.7759	11.7348	14.4843	14.0468	16.8052	21.0371	23.1478	18.2339	16.8446	15.6025	5.69623	5.10021	5.24603	6.2273	8.20792
DNT-375	2023-08-14	96-square-well	VP 3	3500	E12	Selegiline HCl	1		16.0498	12.8031	13.4638	9.07048	11.3171	8.91437	8.94063	7.18935	6.27909	3.3304	4.15627	1.39879	0.965595	1.03583	1.44248	0.476079	1.32994	2.45224	5.59402	5.15836	10.8157	0.775263	5.85369	8.65362	11.9286	0.0208373	0.0733187	0.689645	0.190429	6.49284	22.6241	26.7353	24.1991	22.1305	13.9286	15.8658	9.68444	18.8337	17.6393	6.40562	13.7631
DNT-375	2023-08-14	96-square-well	VP 3	3500	F02	Selegiline HCl	1		6.39709	10.4824	9.45238	5.7401	11.9588	12.91	13.2214	12.9228	13.0785	14.9553	3.37652	0.082676	0.796919	0	0.0881918	0.0203761	0.0206656	0.0624234	0.359114	11.1847	17.1712	15.7726	9.71781	5.61918	6.29406	8.88931	18.7211	14.9223	0.146862	0.0217698	17.2782	21.8873	24.5585	17.782	19.8136	20.4885	18.2128	16.5498	14.8424	14.565	16.2323
DNT-375	2023-08-14	96-square-well	VP 3	3500	F07	Selegiline HCl	1		2.86099	5.60282	7.76372	6.75729	6.2086	5.10439	9.49351	13.882	14.2835	15.7014	2.45464	0.633824	0.41208	0.164344	0.0423393	0.163085	0.29065	0.305661	0.148202	8.17425	14.4607	17.1357	19.9536	24.9098	26.5291	25.7329	20.0235	22.6883	0	0	8.52415	12.0222	17.4535	16.8471	16.0693	3.09946	2.02373	1.20696	0.339332	0.0910712	0.512526
DNT-375	2023-08-14	96-square-well	VP 3	3500	G02	Selegiline HCl	1		17.449	18.9595	17.4787	12.8423	12.8664	13.1103	11.6254	6.47241	9.38737	12.5514	3.21271	1.69221	0.512535	0.721752	2.08735	3.51988	7.24079	8.62356	11.2935	7.38157	11.4907	15.3175	13.669	13.2681	10.2551	3.13654	3.58726	2.36135	4.84258	1.58852	23.6832	25.4523	17.8646	16.5948	9.34056	3.23325	3.72014	1.07497	0.34946	2.09475	1.38389
DNT-375	2023-08-14	96-square-well	VP 3	3500	G06	Selegiline HCl	1		9.70844	7.61459	8.28326	6.65508	7.32979	7.63237	8.72273	9.0143	4.89633	7.86063	2.01005	0.0647283	0.0684571	0	0	0.0202958	0.801632	0.584147	0.307466	2.57215	4.67036	3.16179	4.22586	9.70839	7.76112	10.3925	10.8736	11.2666	13.9792	10.658	20.4242	21.4278	25.3168	23.3901	22.283	21.7283	21.4831	25.1545	21.1841	23.5951	14.8768
DNT-375	2023-08-14	96-square-well	VP 3	3500	H04	Selegiline HCl	1		4.50739	5.67066	6.46121	5.37746	7.88961	8.52231	6.95731	10.0479	10.8333	7.88939	3.9333	0.966674	0.0206477	1.83246	4.83403	15.8789	13.305	16.1215	14.7088	15.3963	6.58262	10.9157	11.3414	8.08899	6.62279	6.47496	4.33587	2.35842	9.06746	5.1115	26.1057	20.7631	22.3752	16.6855	16.9114	16.3207	14.2274	14.516	12.6592	13.6675	10.2724
DNT-375	2023-08-14	96-square-well	VP 3	3500	H12	Selegiline HCl	1		18.3265	21.1461	21.7573	23.6966	28.3508	26.9771	22.1619	27.2291	26.7465	10.8902	8.48032	0.977213	1.07654	0	0	0.0200347	0.0213431	0	0	0.220262	0.111219	2.0728	1.42858	3.82316	3.54781	2.52286	6.72661	2.88962	3.14786	0	33.5441	39.3929	39.9057	35.7058	41.9936	36.9455	23.3783	23.791	24.996	11.9026	20.6362
DNT-376	2023-08-14	96-square-well	VP 4	3500	A05	Selegiline HCl	1		20.3896	18.4049	20.1731	19.1304	14.8482	13.4004	16.907	16.0312	12.1362	11.1329	3.21248	0.21242	0	0.0416515	0.841904	0.801254	3.17928	14.1385	25.4884	20.0443	16.4623	7.3563	12.6458	23.4489	22.6982	7.17683	0.52944	14.9232	20.3551	19.6885	29.4	30.5561	32.5328	31.2965	29.174	23.7673	25.4589	24.9545	22.1157	24.2869	19.8099
DNT-376	2023-08-14	96-square-well	VP 4	3500	A12	Selegiline HCl	1		16.9538	16.1317	18.1986	14.8226	14.3563	15.2956	15.485	14.9394	12.768	14.8783	4.97203	4.13912	3.00704	0.0417747	0.150752	3.38132	0.456428	0.287365	0	0	0	0.0420354	4.11828	7.27216	14.5687	13.9961	14.7456	20.6322	19.2377	24.9727	33.519	27.568	26.2938	28.2512	21.411	18.3682	22.2177	20.7283	22.2589	21.564	16.6223
[truncated: 142 more rows]
[truncated: 9 more columns]

## Sheet: Omeprazole
									20-minute acclimation period (dark)										40-minute light period.																				40-minute dark period
[truncated: 193 more rows]
[truncated: 9 more columns]

## Sheet: Ibuprofen
									20-minute acclimation period (dark)										40-minute light period.																				40-minute dark period
[truncated: 193 more rows]
[truncated: 9 more columns]

## Sheet: Glycerol
									20-minute acclimation period (dark)										40-minute light period.																				40-minute dark period
[truncated: 193 more rows]
[truncated: 9 more columns]

[truncated: 2 more sheets: Fluoxetine, Sheet1]
